# Supplementary material for: Cross-talks of glycosylphosphatidylinositol biosynthesis with glycosphingolipid biosynthesis and ER-associated degradation
Source: Nat Commun. 2020 Feb 13;11:860. doi: 10.1038/s41467-020-14678-2 (PMC7018848; doi:10.1038/s41467-020-14678-2)
Supplement: Supplementary file 4 — Supplementary Data 1 [file 41467_2020_14678_MOESM4_ESM.xlsx]

## Sheet: Sheet1
Supplementary Data 1: Oligonucleotides used in this study.
Name	Primer Sequence (5' -> 3')	Purpose
CRISPR sgRNA Oligos
sg-SLC35A2-Fw	caccGGTGGTTCCACCGCGGCGCC	Cloning sgRNA to px330-EGFP
sg-SLC35A2-Rv	aaacGGCGCCGCGGTGGAACCACC
sg-PIGO-Fw	caccGTCTGCTTCCTCTTCTACGC	Cloning sgRNA to px330-EGFP
sg-PIGO-Rv	aaacGCGTAGAAGAGGAAGCAGAC
sg-TMEM165-Fw	caccGCGGCCGCGGCTCCAGGGAA	Cloning sgRNA to px330-EGFP
sg-TMEM165-Rv	aaacTTCCCTGGAGCCGCGGCCGC
sg-B3GALT4-1-Fw	caccGTGATCGTCTGGACCCTCTT	Cloning sgRNA to px330-EGFP
sg-B3GALT4-1-Rv	aaacAAGAGGGTCCAGACGATCAC
sg-B3GALT4-2-Fw	caccAATTCCTGCTGACGTCCCAC	Cloning sgRNA to px330-EGFP
sg-B3GALT4-2-Rv	aaacGTGGGACGTCAGCAGGAATT
sg-B3GALT4-3-Fw	caccGGTTCACGCGCCAGTGCACC	Cloning sgRNA to px330-EGFP
sg-B3GALT4-3-Rv	aaacGGTGCACTGGCGCGTGAACC
sg-UGCG-Fw	caccTTAGGATCTACCCCTTTCAG	Cloning sgRNA to px330-EGFP
sg-UGCG-Rv	aaacCTGAAAGGGGTAGATCCTAA
sg-ham-UGCG-1-Fw	caccGGCGCTGCTGGACCTGGCCC	Cloning sgRNA to px330-EGFP
sg-ham-UGCG-1-Rv	aaacGGGCCAGGTCCAGCAGCGCC
sg-ham-UGCG-2-Fw	caccGTTCGGCTTCGTGCTCTTCG	Cloning sgRNA to px330-EGFP
sg-ham-UGCG-2-Rv	aaacCGAAGAGCACGAAGCCGAAC
sg-UBE2J1-Fw	caccTGTTGGCATAAACCCAATGA	Cloning sgRNA to px330-EGFP
sg-UBE2J1-Rv	aaacCCAGAGTATCCCATGAAACC
sg-UBE2G2-Fw	caccCATGGGCTACGAGAGCAGCG	Cloning sgRNA to px330-EGFP
sg-UBE2G2-Rv	aaacCGCTGCTCTCGTAGCCCATG
sg-SYVN1-Fw	caccCAAGTATGTGCTGCACTCCG	Cloning sgRNA to px330-EGFP
sg-SYVN1-Rv	aaacCGGAGTGCAGCACATACTTG
sg-GOSR1-Fw	caccCCCTGATGCATACATTACAG	Cloning sgRNA to px330-EGFP
sg-GOSR1-Rv	aaacCTGTAATGTATGCATCAGGG
sg-STX5-1-Fw	caccgTGATCCCGCGGAAACGCTAC	Cloning sgRNA to px330-EGFP
sg-STX5-1-Rv	aaacGTAGCGTTTCCGCGGGATCAc
sg-STX5-2-Fw	caccgACGGGTCTGCAGCGACTTGC	Cloning sgRNA to px330-EGFP
sg-STX5-2-Rv	aaacGCAAGTCGCTGCAGACCCGTc
sg-UNC50-Fw	caccAATCTATGAGTACAACCCAA	Cloning sgRNA to px330-EGFP
sg-UNC50-Rv	aaacTTGGGTTGTACTCATAGATT
sg-PIGZ-Fw	caccGTGGTGTCTCCTTCCGCAGA	Cloning sgRNA to px330-EGFP
sg-PIGZ-Rv	aaacTCTGCGGAAGGAGACACCAC
sg-B4GALT5-1-Fw	caccGTCCCGGATCAGAATGCCTT	Cloning sgRNA to px330-EGFP
sg-B4GALT5-1-Rv	aaacAAGGCATTCTGATCCGGGAC
sg-B4GALT6-2-Fw	caccTCAAACAACAACGTATCTCC	Cloning sgRNA to px330-EGFP
sg-B4GALT6-2-Rv	aaacGGAGATACGTTGTTGTTTGA
sg-ST3GAL5-Fw	caccGGAAGCGGAGGAATACTGCA	Cloning sgRNA to px330-EGFP
sg-ST3GAL5-Rv	aaacTGCAGTATTCCTCCGCTTCC
sg-B4GALNT1-Fw	caccgCGTCCCGGGTGCTCGCGTAC	Cloning sgRNA to px330-EGFP
sg-B4GALNT1-Rv	aaacGTACGCGAGCACCCGGGACGc
sg-XTP3B-1-Fw	caccCCGCAGAGGACCAGTAACAC	Cloning sgRNA to px330-EGFP
sg-XTP3B-1-Rv	aaacGTGTTACTGGTCCTCTGCGG
sg-XTP3B-2-Fw	caccCCCGGGCGGGCCGGTGTTAC	Cloning sgRNA to px330-EGFP
sg-XTP3B-2-Rv	aaacGTAACACCGGCCCGCCCGGG
sg-OS9-1-Fw	caccGACACCGCCGGTCAGACTTG	Cloning sgRNA to px330-EGFP
sg-OS9-1-Rv	aaacCAAGTCTGACCGGCGGTGTC
sg-OS9-2-Fw	caccGATCCTGCCGTTGCCTGTCA	Cloning sgRNA to px330-EGFP
sg-OS9-2-Rv	aaacTGACAGGCAACGGCAGGATC
sg-SEL1L-1-Fw	caccGAGCTTGGCCTCGGCGTCCT	Cloning sgRNA to px330-EGFP
sg-SEL1L-1-Rv	aaacAGGACGCCGAGGCCAAGCTC
sg-SEL1L-2-Fw	caccGCAGCAGCGTCAGCCCTATC	Cloning sgRNA to px330-EGFP
sg-SEL1L-2-Rv	aaacGATAGGGCTGACGCTGCTGC
sg-AMFR(gp78)-1-Fw	caccGCACAAGAACTATCTACGTG	Cloning sgRNA to px330-EGFP
sg-AMFR(gp78)-1-Rv	﻿aaacCACGTAGATAGTTCTTGTGC
sg-AMFR(gp78)-2-Fw	caccGCAGCTGCATAAAGATGACC	Cloning sgRNA to px330-EGFP
sg-AMFR(gp78)-2-Rv	aaacGGTCATCTTTATGCAGCTGC
sg-DERL2-Fw	caccGAAGGCCGAAGAAGTTCATG	Cloning sgRNA to px330-EGFP
sg-DERL2-Rv	aaacCATGAACTTCTTCGGCCTTC
sg-DERL1-1-Fw	﻿caccGACCAAGGGCACGGCGACGG	Cloning sgRNA to px330-EGFP
sg-DERL1-1-Rv	aaacCCGTCGCCGTGCCCTTGGTC
sg-DERL1-2-Fw	caccGGCCAGAGGAAGAGGTAGGC	Cloning sgRNA to px330-EGFP
sg-DERL1-2-Rv	aaacGCCTACCTCTTCCTCTGGCC
sg-A4GALT-Fw	caccGTCTGCACCCTGTTCATCAT	Cloning sgRNA to px330-EGFP
sg-A4GALT-Rv	aaacATGATGAACAGGGTGCAGAC
sg-B3GNT5-1-Fw	caccGATACACGATTATAGCCGTTT	Cloning sgRNA to px330-EGFP
sg-B3GNT5-1-Rv	aaacAAACGGCTATAATCGTGTATC
sg-B3GNT5-2-Fw	caccGATCGACGTTCCGGAATTAGA	Cloning sgRNA to px330-EGFP
sg-B3GNT5-2-Rv	aaacTCTAATTCCGGAACGTCGATC
cDNA Cloning Primers
hB3GALT4-1-Fw	aaaaGAATTCCACCATGCAGCTCAGGCTCTTCC	Cloning B3GALT4 to pME-3HA
hB3GALT4-1-Rv	aaaaACGCGTGCTCTGAAGCCAGGCTATTG
hB3GALT4-Flag-6His-Rv	aaaaGCGGCCGCTTAGTGATGGTGATGGTGATGTTTGTCATCGTCATCCTTGTAGTCTCCGCCACGC	Cloning B3GALT4-Flag-6His to pLiB2-BSD
hUGCG-Fw	aaaaGAATTCCACCATGGCGCTGCTGGACCTGG	Cloning UGCG to pME-3HA
hUGCG-Rv	aaaaACGCGTTACATCTAGGATTTCCTCTGCT
hB4GALT5-Fw	aaaaGAATTCCACCATGCGCGCCCGCCGGGG	Cloning B4GALT5 to pME-3HA
hB4GALT5-Rv	aaaaACGCGTGTACTCGTTCACCTGAGCCAGCTCG
hB3GALT4-2-Fw	aaaaCTCGAGCCACCATGCAGCTCAGGCTCTTCC	Cloning B3GALT4 to pCMV-3HA
hB4GALNT1-Fw	aaaaCTCGAGCCACCATGTGGCTGGGCCGCCGGG	Cloning B4GALNT1to pME-3HA
hB4GALNT1-Rv	aaaaACGCGTCTGGGAGGTCATGCACTGCAGCC
hPGAP4-Fw	aaaaCTCGAGCCACCATGAGCACTTCAACCTCTCCAG	Cloning PGAP4 to pCMV-3HA
hPGAP4-Rv	aaaaACGCGGAGGAGACTGGGATGAAAGTTG
hA4GALT-Fw	aaaaGAATTCCACCATGTCCAAGCCCCCCGACC	Cloning A4GALT to pLiB2-Hyg
hA4GALT-Rv	aaaaACGCGTCAAGTACATTTTCATGGCCTCG
hB3GNT5-Fw	aaaaGAATTCCACCATGAGAATGTTGGTTAGTGGCAG	Cloning B3GNT5 to pLiB2-Hyg
hB3GNT5-Rv	aaaaACGCGTGATAAACGCAGCCCTACAAGGG
In-Fusion HD Cloning
PrP-del-C-Fw	AGAGAGGATAGGCGGCCGCTAGACTAGT	Cloning pME-HA-PrP-del-C
PrP-del-C-Rv	CCGCCTATCCTCTCTGGTAATAGGCCTGAGA
CD59-del-C-Fw	TCGAGAATTAAGCGGCCGCTAGACTAG	Cloning pME-FLAG-CD59-del-C
CD59-del-C-Rv	CCGCTTAATTCTCGAGCTGTTCGTTAAAG
Side-Directed Mutagenesis Oligos
B3GALT4-D175A-Fw	ATACGTCCTCAAGACGGCCGATGATGTGTATGTCA	pME-B3GALT4-D175A
B3GALT4-D175A-Rv	TGACATACACATCATCGGCCGTCTTGAGGACGTAT
B3GALT4-D176A-Fw	CGTCCTCAAGACGGACGCTGATGTGTATGTCAACG	pME-B3GALT4-D176A
B3GALT4-D176A-Rv	CGTTGACATACACATCAGCGTCCGTCTTGAGGACG
B3GALT4-D177A-Fw	CCTCAAGACGGACGATGCTGTGTATGTCAACGTCC	pME-B3GALT4-D177A
B3GALT4-D177A-Rv	GGACGTTGACATACACAGCATCGTCCGTCTTGAGG
B3GALT4-D291A-Fw	CCTTCTCCCATTAGAGGCTGTCTTTGTGGGGGTAA	pME-B3GALT4-D291A
B3GALT4-D291A-Rv	TTACCCCCACAAAGACAGCCTCTAATGGGAGAAGG
UGCG-D144A-Fw	GTATGATCTTATATGGATTTGTGCTAGTGGAATAAGAGTAATTCCAG	pME-UGCG-D144A
UGCG-D144A-Rv	CTGGAATTACTCTTATTCCACTAGCACAAATCCATATAAGATCATAC
B4GALT5-D300A-Fw	GTTGGGGTGGAGAAGCTGACGACCTCTGGAA	pME-B4GALT5-D300A
B4GALT5-D300A-Rv	TTCCAGAGGTCGTCAGCTTCTCCACCCCAAC
Xho1-add-Fw	CTGACACAACAGTCTCGAGCTTAAGCTGCAGAAGTTG	Generation of a XhoI site to pRL-CMV
Xho1-add-Rv	CAACTTCTGCAGCTTAAGCTCGAGACTGTTGTGTCAG
Mlu1-del-Fw	CTGGCTTCAGAGCGGCGGATACCCCT	Delete MluI site from pCMV-B3GALT4-3HA
Mlu1-del-Rv	AGGGGTATCCGCCGCTCTGAAGCCAG
NGS Primers
sgRNA-control-Fw	gacttTCGATTTCTTGGCTTTATATATCTTGTGGA	Amplification of sgRNA
sgRNA-control-Rv	gtttgGGACTAGCCTTATTTTAACTTGCTATTTCTAGCTCT
sgRNA-select-Fw	tatgtTCGATTTCTTGGCTTTATATATCTTGTGGA	Amplification of sgRNA
sgRNA-select-Rv	ttactGGACTAGCCTTATTTTAACTTGCTATTTCTAGCTCT
Genotyping Primers
B3GALT4-exon2-Fw	GTATGTGCTGTCAGCGTCTG	Sanger sequencing of B3GALT4
B3GALT4-exon2-Rv	CTGAAGCCAGGCTATTGCTC
PIGZ-exon2-Fw	ATGCAGATCTGTGGATCCAGC	Sanger sequencing of PIGZ
PIGZ-exon2-Rv	CTGCCATCACCTCAGGGGAC
UNC50-exon3-seq-Fw	TGTCCACTATAGGATTTGGCTTTGT	Sanger sequencing of UNC50
UNC50-exon3-seq-Rv	CACATTAAAGTTGCTATCAGAAGACC
B4GALT5-exon2-Fw	TGAACACCTACCTCTTCATGAT	Sanger sequencing of B4GALT5
B4GALT5-exon2-Rv	CTGAGTCATTTACACTGCTGTTC
B4GALT6-exon3-Fw	ATTATCCCGAAGGCAATAATTC	Sanger sequencing of B4GALT6
B4GALT6-exon3-Rv	GCATATAAGGCAGCTTTTCTGG
A4GALT-seq-Fw	GCTGGAAGCTCCTGGTCTGATCT	Sanger sequencing of A4GALT
A4GALT-seq-Rv	GATCCAGCCGTTGTAGTGGTCCAC
SEL1L-check-Fw	AAGGAGACTAGAGCAGGAAG	Confirmation of CRISPR mediated large deletion
SEL1L-check-Rv	TTTGGAGTCAATTCCGCGTT
DERL1-check-Fw	CGGAAGGGGAAGTTTCGCCTCAGAA	Confirmation of CRISPR mediated large deletion
DERL1-check-Rv	ACTACAAATCCCAGCAGGCACCGC
AMFR (gp78)-check-Fw	GCTGCATACTGCGCCTTCATCACTA	Confirmation of CRISPR mediated large deletion
AMFR (gp78)-check-Rv	GCTGCATACTGCGCCTTCATCACTA
OS9-check-Fw	AACGCTGCTGTCCAGTTTGT	Confirmation of CRISPR mediated large deletion
OS9-check-Rv	ACTCCGGAGCTGCCCTTCTT
B3GNT5-check1-Fw	GTATCTGCTTTCATCCTGACCAT	Confirmation of CRISPR mediated large deletion
B3GNT5-check1-Rv	TGCCCAACTGAACTGCATAAG
B3GNT5-check2-Fw	ATGAGAATGTTGGTTAGTGGCAG	Confirmation of CRISPR mediated large deletion
B3GNT5-check2-Rv	TTAGATAAACGCAGCCCTACAAG
qPCR Primers
B3GALT4-Fw	CGCAACCTCACCCTAAAGAC	qPCR for B3GALT4
B3GALT4-Rv	ACCAGTTCAGGGACGTTGAC
ACTB-Fw	AGAGCTACGAGCTGCCTGAC	qPCR for ACTB
ACTB-Rv	AGCACTGTGTTGGCGTACAG
