# Supplementary material for: Cross-talks of glycosylphosphatidylinositol biosynthesis with glycosphingolipid biosynthesis and ER-associated degradation
Source: Nat Commun. 2020 Feb 13;11:860. doi: 10.1038/s41467-020-14678-2 (PMC7018848; doi:10.1038/s41467-020-14678-2)
Supplement: Supplementary file 5 — Supplementary Data 2 [file 41467_2020_14678_MOESM5_ESM.xlsx]

## Sheet: sgRNA counts
Supplementary Data 2: Guide RNA counts from CRISPR screen.
sgRNA	Gene	control	sort 3
HGLibB_28284	2019-03-02	240	4
HGLibA_28324	2019-03-02	76	0
HGLibA_28326	2019-03-02	256	0
HGLibB_28285	2019-03-02	586	8
HGLibB_28283	2019-03-02	60	1
HGLibA_28325	2019-03-02	191	2
HGLibB_28294	2019-03-03	190	3
HGLibB_28292	2019-03-03	208	0
HGLibA_28333	2019-03-03	279	1
HGLibB_28293	2019-03-03	113	0
HGLibA_28335	2019-03-03	381	0
HGLibA_28334	2019-03-03	230	2
HGLibA_28336	2019-03-04	269	4
HGLibB_28295	2019-03-04	252	0
HGLibB_28297	2019-03-04	357	1
HGLibB_28296	2019-03-04	77	1
HGLibA_28337	2019-03-04	168	0
HGLibA_28338	2019-03-04	156	1
HGLibA_28340	2019-03-05	200	1
HGLibB_28299	2019-03-05	133	1
HGLibA_28341	2019-03-05	333	3
HGLibB_28298	2019-03-05	236	2
HGLibB_28300	2019-03-05	19	1
HGLibA_28339	2019-03-05	281	3
HGLibB_28303	2019-03-06	217	0
HGLibA_28344	2019-03-06	116	0
HGLibB_28302	2019-03-06	107	1
HGLibA_28343	2019-03-06	75	0
HGLibB_28301	2019-03-06	189	0
HGLibA_28342	2019-03-06	371	3
HGLibA_28347	2019-03-07	96	0
HGLibB_28305	2019-03-07	82	1
HGLibA_28345	2019-03-07	123	1
HGLibB_28306	2019-03-07	227	1
HGLibA_28346	2019-03-07	125	1
HGLibB_28304	2019-03-07	211	2
HGLibB_28308	2019-03-08	92	0
HGLibA_28348	2019-03-08	215	1
HGLibB_28309	2019-03-08	258	0
HGLibB_28307	2019-03-08	348	5
HGLibA_28350	2019-03-08	164	0
HGLibA_28349	2019-03-08	306	9
HGLibA_28352	2019-03-09	229	1
HGLibB_28310	2019-03-09	103	0
HGLibA_28351	2019-03-09	26	0
HGLibB_28311	2019-03-09	135	3
HGLibB_28312	2019-03-09	391	0
HGLibA_28353	2019-03-09	256	2
HGLibB_28286	2019-03-10	149	4
HGLibA_28327	2019-03-10	218	0
HGLibA_28329	2019-03-10	292	1
HGLibB_28288	2019-03-10	154	3
HGLibB_28287	2019-03-10	174	2
HGLibA_28328	2019-03-10	96	0
HGLibA_28332	2019-03-11	220	2
HGLibB_28289	2019-03-11	257	0
HGLibB_28290	2019-03-11	239	4
HGLibA_28331	2019-03-11	92	0
HGLibA_28330	2019-03-11	175	1
HGLibB_28291	2019-03-11	287	1
HGLibA_43435	2019-09-02	296	1
HGLibA_43436	2019-09-02	80	0
HGLibB_43382	2019-09-02	149	2
HGLibA_43437	2019-09-02	189	3
HGLibB_43384	2019-09-02	261	0
HGLibB_43383	2019-09-02	238	3
HGLibB_43386	2019-09-03	163	1
HGLibA_43438	2019-09-03	386	2
HGLibA_43440	2019-09-03	83	0
HGLibB_43385	2019-09-03	183	1
HGLibB_43387	2019-09-03	692	3
HGLibA_43439	2019-09-03	96	0
HGLibB_43388	2019-09-04	177	1
HGLibA_43443	2019-09-04	128	1
HGLibA_43442	2019-09-04	212	3
HGLibA_43441	2019-09-04	285	6
HGLibB_43390	2019-09-04	8	0
HGLibB_43389	2019-09-04	95	1
HGLibB_43392	2019-09-05	298	0
HGLibA_43446	2019-09-05	250	0
HGLibB_43391	2019-09-05	122	0
HGLibA_43444	2019-09-05	217	3
HGLibA_43445	2019-09-05	236	0
HGLibB_43393	2019-09-05	99	1
HGLibA_43449	2019-09-06	267	1
HGLibB_43394	2019-09-06	303	2
HGLibB_43395	2019-09-06	475	1
HGLibA_43447	2019-09-06	376	4
HGLibB_43396	2019-09-06	550	5
HGLibA_43448	2019-09-06	297	0
HGLibA_43451	2019-09-07	106	0
HGLibA_43452	2019-09-07	210	2
HGLibB_43398	2019-09-07	85	1
HGLibA_43450	2019-09-07	416	14
HGLibB_43397	2019-09-07	102	0
HGLibB_43399	2019-09-07	83	0
HGLibB_43402	2019-09-08	143	1
HGLibB_43400	2019-09-08	46	1
HGLibA_43453	2019-09-08	111	0
HGLibA_43454	2019-09-08	232	2
HGLibB_43401	2019-09-08	218	1
HGLibA_43455	2019-09-08	249	2
HGLibA_43457	2019-09-09	115	0
HGLibA_43458	2019-09-09	61	1
HGLibB_43404	2019-09-09	179	1
HGLibB_43405	2019-09-09	185	0
HGLibB_43403	2019-09-09	129	1
HGLibA_43456	2019-09-09	460	1
HGLibB_43371	2019-09-10	146	0
HGLibB_43372	2019-09-10	150	2
HGLibA_43427	2019-09-10	169	1
HGLibB_43370	2019-09-10	176	1
HGLibA_43426	2019-09-10	689	5
HGLibA_43428	2019-09-10	108	0
HGLibA_43430	2019-09-11	275	8
HGLibB_43373	2019-09-11	454	2
HGLibA_43429	2019-09-11	137	0
HGLibB_43375	2019-09-11	274	0
HGLibB_43374	2019-09-11	195	1
HGLibA_43431	2019-09-11	275	0
HGLibA_43433	2019-09-12	631	10
HGLibB_43376	2019-09-12	98	0
HGLibB_43377	2019-09-12	456	1
HGLibA_43434	2019-09-12	97	2
HGLibB_43378	2019-09-12	111	2
HGLibA_43432	2019-09-12	77	0
HGLibB_43381	2019-09-14	115	1
HGLibB_43379	2019-09-14	180	0
HGLibB_43380	2019-09-14	364	1
HGLibB_43354	2019-09-15	143	0
HGLibA_43405	2019-09-15	80	1
HGLibA_43409	2019-09-15	80	1
HGLibA_43408	2019-09-15	127	0
HGLibB_43352	2019-09-15	78	0
HGLibA_43410	2019-09-15	421	1
HGLibB_43353	2019-09-15	55	0
HGLibA_43407	2019-09-15	108	0
HGLibA_43406	2019-09-15	183	0
HGLibB_12758	2019-12-01	229	3
HGLibA_12771	2019-12-01	135	1
HGLibA_12770	2019-12-01	146	0
HGLibA_12772	2019-12-01	121	2
HGLibB_12757	2019-12-01	152	1
HGLibB_12756	2019-12-01	252	2
HGLibB_00001	A1BG	529	1
HGLibA_00001	A1BG	154	1
HGLibA_00002	A1BG	222	1
HGLibB_00003	A1BG	416	2
HGLibB_00002	A1BG	264	3
HGLibA_00003	A1BG	419	2
HGLibA_00004	A1CF	56	0
HGLibB_00006	A1CF	95	1
HGLibB_00004	A1CF	133	1
HGLibA_00005	A1CF	278	1
HGLibB_00005	A1CF	89	0
HGLibA_00006	A1CF	281	3
HGLibA_00009	A2M	217	2
HGLibB_00008	A2M	276	2
HGLibB_00007	A2M	250	2
HGLibB_00009	A2M	230	1
HGLibA_00007	A2M	101	0
HGLibA_00008	A2M	132	1
HGLibB_00012	A2ML1	200	0
HGLibA_00012	A2ML1	181	0
HGLibB_00011	A2ML1	311	4
HGLibA_00010	A2ML1	117	0
HGLibB_00010	A2ML1	100	0
HGLibA_00011	A2ML1	328	2
HGLibB_00015	A3GALT2	120	2
HGLibB_00014	A3GALT2	50	1
HGLibA_00014	A3GALT2	205	0
HGLibB_00013	A3GALT2	304	2
HGLibA_00015	A3GALT2	36	1
HGLibA_00013	A3GALT2	78	1
HGLibA_00018	A4GALT	342	3
HGLibB_00016	A4GALT	189	0
HGLibB_00018	A4GALT	280	5
HGLibA_00017	A4GALT	266	1
HGLibA_00016	A4GALT	295	83
HGLibB_00017	A4GALT	145	1
HGLibB_00020	A4GNT	96	1
HGLibA_00019	A4GNT	236	1
HGLibB_00021	A4GNT	180	2
HGLibA_00021	A4GNT	279	2
HGLibB_00019	A4GNT	187	0
HGLibA_00020	A4GNT	45	0
HGLibA_00022	AAAS	199	0
HGLibB_00023	AAAS	111	0
HGLibA_00023	AAAS	94	1
HGLibB_00022	AAAS	69	0
HGLibB_00024	AAAS	70	0
HGLibA_00024	AAAS	150	0
HGLibB_00025	AACS	173	1
HGLibA_00027	AACS	296	0
HGLibB_00026	AACS	257	2
HGLibB_00027	AACS	85	2
HGLibA_00025	AACS	236	2
HGLibA_00026	AACS	238	1
HGLibA_00028	AADAC	239	0
HGLibB_00030	AADAC	26	0
HGLibA_00029	AADAC	96	0
HGLibB_00029	AADAC	44	1
HGLibB_00028	AADAC	162	1
HGLibA_00030	AADAC	52	1
HGLibB_00032	AADACL2	402	6
HGLibA_00031	AADACL2	128	0
HGLibB_00033	AADACL2	325	1
HGLibB_00031	AADACL2	315	0
HGLibA_00032	AADACL2	288	1
HGLibA_00033	AADACL2	225	4
HGLibB_00036	AADACL3	180	0
HGLibB_00034	AADACL3	82	2
HGLibA_00034	AADACL3	355	2
HGLibB_00035	AADACL3	393	4
HGLibA_00035	AADACL3	205	1
HGLibA_00036	AADACL3	52	0
HGLibB_00037	AADACL4	130	1
HGLibA_00038	AADACL4	105	1
HGLibA_00037	AADACL4	152	0
HGLibB_00038	AADACL4	294	1
HGLibB_00039	AADACL4	145	1
HGLibA_00039	AADACL4	318	2
HGLibA_00040	AADAT	225	0
HGLibB_00042	AADAT	319	2
HGLibB_00040	AADAT	172	2
HGLibA_00041	AADAT	147	0
HGLibB_00041	AADAT	413	3
HGLibA_00042	AADAT	47	3
HGLibB_00044	AAED1	61	1
HGLibA_00043	AAED1	93	0
HGLibA_00044	AAED1	208	3
HGLibB_00045	AAED1	68	0
HGLibB_00043	AAED1	102	2
HGLibA_00045	AAED1	23	0
HGLibB_00048	AAGAB	128	0
HGLibA_00046	AAGAB	108	1
HGLibA_00047	AAGAB	426	54
HGLibB_00047	AAGAB	192	1
HGLibB_00046	AAGAB	238	2
HGLibA_00048	AAGAB	285	2
HGLibB_00050	AAK1	70	0
HGLibB_00051	AAK1	34	0
HGLibA_00049	AAK1	183	1
HGLibA_00050	AAK1	61	0
HGLibB_00049	AAK1	2	0
HGLibA_00051	AAK1	265	2
HGLibA_00053	AAMDC	201	0
HGLibA_00052	AAMDC	6	1
HGLibB_00054	AAMDC	281	1
HGLibB_00052	AAMDC	629	1
HGLibB_00053	AAMDC	265	2
HGLibA_00054	AAMDC	134	2
HGLibA_00056	AAMP	53	1
HGLibA_00055	AAMP	77	1
HGLibB_00055	AAMP	274	1
HGLibB_00057	AAMP	269	0
HGLibA_00057	AAMP	250	0
HGLibB_00056	AAMP	152	3
HGLibA_00060	AANAT	25	0
HGLibA_00058	AANAT	211	1
HGLibB_00059	AANAT	84	1
HGLibB_00060	AANAT	127	1
HGLibA_00059	AANAT	160	1
HGLibB_00058	AANAT	347	4
HGLibB_00062	AAR2	178	2
HGLibA_00061	AAR2	141	0
HGLibA_00063	AAR2	11	0
HGLibA_00062	AAR2	319	1
HGLibB_00061	AAR2	148	0
HGLibB_00063	AAR2	358	1
HGLibB_00065	AARD	106	0
HGLibA_00064	AARD	50	0
HGLibB_00064	AARD	98	0
HGLibA_00065	AARD	136	0
HGLibB_00066	AARD	292	1
HGLibA_00066	AARD	215	1
HGLibB_00067	AARS	128	0
HGLibA_00069	AARS	334	1
HGLibA_00068	AARS	34	0
HGLibB_00068	AARS	124	1
HGLibA_00067	AARS	62	0
HGLibB_00069	AARS	178	0
HGLibB_00070	AARS2	165	0
HGLibA_00070	AARS2	342	3
HGLibA_00072	AARS2	272	0
HGLibA_00071	AARS2	60	0
HGLibB_00072	AARS2	212	0
HGLibB_00071	AARS2	246	3
HGLibB_00074	AARSD1	262	1
HGLibA_00073	AARSD1	165	0
HGLibA_00075	AARSD1	341	3
HGLibB_00075	AARSD1	203	0
HGLibB_00073	AARSD1	298	1
HGLibA_00074	AARSD1	251	4
HGLibB_00077	AASDH	15	0
HGLibA_00076	AASDH	299	2
HGLibA_00077	AASDH	313	2
HGLibB_00076	AASDH	160	2
HGLibA_00078	AASDH	140	1
HGLibB_00078	AASDH	214	0
HGLibB_00081	AASDHPPT	265	14
HGLibA_00080	AASDHPPT	380	4
HGLibB_00080	AASDHPPT	47	0
HGLibB_00079	AASDHPPT	131	0
HGLibA_00079	AASDHPPT	393	5
HGLibA_00081	AASDHPPT	371	4
HGLibB_00082	AASS	109	0
HGLibA_00084	AASS	144	1
HGLibA_00082	AASS	26	0
HGLibB_00084	AASS	210	2
HGLibB_00083	AASS	120	0
HGLibA_00083	AASS	152	1
HGLibA_00087	AATF	160	1
HGLibB_00086	AATF	173	0
HGLibA_00085	AATF	58	1
HGLibB_00087	AATF	58	1
HGLibB_00085	AATF	309	3
HGLibA_00086	AATF	227	2
HGLibB_00089	AATK	150	0
HGLibA_00089	AATK	123	1
HGLibB_00090	AATK	133	0
HGLibA_00088	AATK	42	1
HGLibA_00090	AATK	338	0
HGLibB_00088	AATK	208	0
HGLibB_00091	ABAT	118	1
HGLibA_00092	ABAT	471	1099
HGLibB_00093	ABAT	9	0
HGLibA_00093	ABAT	194	3
HGLibA_00091	ABAT	175	0
HGLibB_00092	ABAT	67	0
HGLibA_00096	ABCA1	91	1
HGLibB_00095	ABCA1	398	4
HGLibB_00094	ABCA1	154	0
HGLibA_00094	ABCA1	106	2
HGLibB_00096	ABCA1	495	16
HGLibA_00095	ABCA1	450	3
HGLibB_00098	ABCA10	143	1
HGLibA_00097	ABCA10	167	0
HGLibB_00099	ABCA10	93	1
HGLibB_00097	ABCA10	376	1
HGLibA_00099	ABCA10	103	0
HGLibA_00098	ABCA10	183	0
HGLibB_00101	ABCA12	124	1
HGLibA_00100	ABCA12	110	1
HGLibB_00102	ABCA12	230	1
HGLibA_00101	ABCA12	84	0
HGLibA_00102	ABCA12	66	0
HGLibB_00100	ABCA12	490	2
HGLibA_00105	ABCA13	87	1
HGLibB_00103	ABCA13	251	3
HGLibA_00103	ABCA13	188	0
HGLibA_00104	ABCA13	314	2
HGLibB_00104	ABCA13	24	0
HGLibB_00105	ABCA13	65	1
HGLibA_00106	ABCA2	179	1
HGLibA_00108	ABCA2	17	0
HGLibB_00108	ABCA2	210	2
HGLibA_00107	ABCA2	65	1
HGLibB_00107	ABCA2	78	1
HGLibB_00106	ABCA2	47	1
HGLibA_00111	ABCA3	149	1
HGLibB_00111	ABCA3	57	0
HGLibA_00110	ABCA3	65	0
HGLibB_00109	ABCA3	292	1
HGLibB_00110	ABCA3	285	1
HGLibA_00109	ABCA3	281	2
HGLibA_00113	ABCA4	216	0
HGLibB_00112	ABCA4	66	0
HGLibB_00114	ABCA4	148	1
HGLibA_00114	ABCA4	210	3
HGLibA_00112	ABCA4	226	1
HGLibB_00113	ABCA4	137	0
HGLibB_00116	ABCA5	48	1
HGLibB_00117	ABCA5	256	2
HGLibA_00115	ABCA5	267	2
HGLibA_00117	ABCA5	134	0
HGLibA_00116	ABCA5	70	0
HGLibB_00115	ABCA5	533	9
HGLibA_00119	ABCA6	104	0
HGLibB_00118	ABCA6	283	4
HGLibB_00119	ABCA6	103	1
HGLibB_00120	ABCA6	178	0
HGLibA_00118	ABCA6	121	3
HGLibA_00120	ABCA6	178	1
HGLibB_00121	ABCA7	42	0
HGLibB_00123	ABCA7	323	3
HGLibA_00121	ABCA7	34	0
HGLibA_00123	ABCA7	169	0
HGLibA_00122	ABCA7	193	0
HGLibB_00122	ABCA7	119	0
HGLibA_00124	ABCA8	407	0
HGLibA_00126	ABCA8	170	1
HGLibA_00125	ABCA8	178	1
HGLibB_00124	ABCA8	118	1
HGLibB_00125	ABCA8	336	4
HGLibB_00126	ABCA8	103	1
HGLibA_00127	ABCA9	338	2
HGLibB_00127	ABCA9	38	1
HGLibB_00128	ABCA9	202	3
HGLibB_00129	ABCA9	148	0
HGLibA_00129	ABCA9	20	0
HGLibA_00128	ABCA9	87	2
HGLibA_00131	ABCB1	261	1
HGLibA_00130	ABCB1	44	0
HGLibA_00132	ABCB1	44	0
HGLibB_00132	ABCB1	76	0
HGLibB_00131	ABCB1	286	0
HGLibB_00130	ABCB1	92	0
HGLibB_00133	ABCB10	242	1
HGLibB_00134	ABCB10	106	0
HGLibA_00135	ABCB10	241	2
HGLibA_00133	ABCB10	222	0
HGLibB_00135	ABCB10	144	0
HGLibA_00134	ABCB10	227	2
HGLibB_00137	ABCB11	50	1
HGLibB_00136	ABCB11	125	2
HGLibA_00137	ABCB11	113	1
HGLibB_00138	ABCB11	151	2
HGLibA_00138	ABCB11	37	0
HGLibA_00136	ABCB11	56	0
HGLibB_00140	ABCB4	56	0
HGLibA_00139	ABCB4	319	2
HGLibA_00140	ABCB4	144	1
HGLibA_00141	ABCB4	304	2
HGLibB_00141	ABCB4	114	0
HGLibB_00139	ABCB4	42	1
HGLibA_00144	ABCB5	244	0
HGLibA_00143	ABCB5	219	4
HGLibB_00142	ABCB5	288	3
HGLibB_00143	ABCB5	117	0
HGLibB_00144	ABCB5	28	0
HGLibA_00142	ABCB5	146	1
HGLibB_00147	ABCB6	396	2
HGLibB_00146	ABCB6	180	1
HGLibA_00146	ABCB6	222	1
HGLibB_00145	ABCB6	419	5
HGLibA_00145	ABCB6	178	1
HGLibA_00147	ABCB6	251	1
HGLibB_00149	ABCB7	161	1
HGLibA_00148	ABCB7	454	6
HGLibB_00150	ABCB7	121	2
HGLibA_00149	ABCB7	25	0
HGLibA_00150	ABCB7	206	1
HGLibB_00148	ABCB7	313	2
HGLibB_00151	ABCB8	254	52
HGLibA_00151	ABCB8	196	1
HGLibB_00153	ABCB8	235	0
HGLibA_00152	ABCB8	411	6
HGLibB_00152	ABCB8	203	2
HGLibA_00153	ABCB8	101	0
HGLibB_00156	ABCB9	357	3
HGLibA_00155	ABCB9	333	0
HGLibA_00154	ABCB9	205	1
HGLibB_00154	ABCB9	289	2
HGLibA_00156	ABCB9	217	2
HGLibB_00155	ABCB9	303	1
HGLibA_00157	ABCC1	149	2
HGLibB_00159	ABCC1	226	1
HGLibB_00158	ABCC1	113	0
HGLibA_00159	ABCC1	132	2
HGLibB_00157	ABCC1	105	1
HGLibA_00158	ABCC1	134	0
HGLibA_00162	ABCC10	194	1
HGLibA_00161	ABCC10	112	0
HGLibB_00160	ABCC10	60	0
HGLibA_00160	ABCC10	282	2
HGLibB_00162	ABCC10	319	3
HGLibB_00161	ABCC10	285	4
HGLibA_00164	ABCC11	226	1
HGLibB_00164	ABCC11	131	2
HGLibA_00163	ABCC11	259	3
HGLibA_00165	ABCC11	177	2
HGLibB_00163	ABCC11	116	3
HGLibB_00165	ABCC11	229	0
HGLibB_00168	ABCC12	79	1
HGLibB_00167	ABCC12	315	3
HGLibB_00166	ABCC12	112	0
HGLibA_00168	ABCC12	367	5
HGLibA_00167	ABCC12	187	0
HGLibA_00166	ABCC12	233	1
HGLibB_00170	ABCC2	200	0
HGLibB_00169	ABCC2	229	0
HGLibB_00171	ABCC2	144	0
HGLibA_00170	ABCC2	21	0
HGLibA_00171	ABCC2	271	1
HGLibA_00169	ABCC2	88	0
HGLibA_00173	ABCC3	168	3
HGLibB_00172	ABCC3	44	1
HGLibA_00174	ABCC3	176	4
HGLibB_00174	ABCC3	221	1
HGLibA_00172	ABCC3	23	0
HGLibB_00173	ABCC3	143	1
HGLibA_00176	ABCC4	259	1
HGLibA_00177	ABCC4	259	1
HGLibB_00176	ABCC4	325	6
HGLibA_00175	ABCC4	123	3
HGLibB_00177	ABCC4	16	0
HGLibB_00175	ABCC4	180	2
HGLibB_00178	ABCC5	130	1
HGLibA_00180	ABCC5	153	1
HGLibB_00179	ABCC5	197	1
HGLibB_00180	ABCC5	197	1
HGLibA_00178	ABCC5	78	2
HGLibA_00179	ABCC5	133	2
HGLibA_00183	ABCC6	121	0
HGLibB_00183	ABCC6	143	0
HGLibB_00181	ABCC6	200	5
HGLibA_00181	ABCC6	309	1
HGLibB_00182	ABCC6	492	1
HGLibA_00182	ABCC6	171	3
HGLibB_00186	ABCC8	220	1
HGLibA_00185	ABCC8	702	6
HGLibA_00186	ABCC8	226	0
HGLibB_00184	ABCC8	270	1
HGLibB_00185	ABCC8	342	2
HGLibA_00184	ABCC8	82	1
HGLibA_00189	ABCC9	25	0
HGLibB_00188	ABCC9	375	1
HGLibB_00189	ABCC9	60	1
HGLibA_00187	ABCC9	212	4
HGLibB_00187	ABCC9	130	1
HGLibA_00188	ABCC9	125	2
HGLibA_00190	ABCD1	108	0
HGLibA_00192	ABCD1	229	1
HGLibB_00192	ABCD1	203	1
HGLibA_00191	ABCD1	240	1
HGLibB_00190	ABCD1	54	0
HGLibB_00191	ABCD1	298	2
HGLibA_00194	ABCD2	216	0
HGLibA_00193	ABCD2	211	3
HGLibB_00193	ABCD2	456	0
HGLibB_00195	ABCD2	104	6
HGLibA_00195	ABCD2	49	1
HGLibB_00194	ABCD2	137	1
HGLibA_00198	ABCD3	58	0
HGLibB_00197	ABCD3	121	0
HGLibA_00196	ABCD3	301	2
HGLibB_00198	ABCD3	23	1
HGLibA_00197	ABCD3	284	1
HGLibB_00196	ABCD3	124	88
HGLibA_00200	ABCD4	270	3
HGLibA_00199	ABCD4	224	1
HGLibB_00200	ABCD4	184	1
HGLibB_00199	ABCD4	458	6
HGLibA_00201	ABCD4	107	0
HGLibB_00201	ABCD4	50	0
HGLibB_00204	ABCE1	108	0
HGLibA_00202	ABCE1	267	1
HGLibA_00203	ABCE1	316	2
HGLibB_00202	ABCE1	121	1
HGLibA_00204	ABCE1	85	0
HGLibB_00203	ABCE1	217	1
HGLibA_00207	ABCF1	263	1
HGLibB_00205	ABCF1	106	0
HGLibB_00207	ABCF1	110	1
HGLibB_00206	ABCF1	196	4
HGLibA_00206	ABCF1	73	0
HGLibA_00205	ABCF1	31	1
HGLibA_00208	ABCF2	275	3
HGLibB_00210	ABCF2	203	0
HGLibB_00209	ABCF2	311	4
HGLibA_00210	ABCF2	214	3
HGLibB_00208	ABCF2	41	0
HGLibA_00209	ABCF2	155	2
HGLibA_00212	ABCF3	275	2
HGLibA_00211	ABCF3	163	0
HGLibB_00212	ABCF3	214	1
HGLibB_00213	ABCF3	85	1
HGLibA_00213	ABCF3	181	3
HGLibB_00211	ABCF3	356	1
HGLibB_00216	ABCG1	191	0
HGLibA_00215	ABCG1	181	0
HGLibA_00214	ABCG1	181	1
HGLibB_00215	ABCG1	170	2
HGLibA_00216	ABCG1	94	1
HGLibB_00214	ABCG1	165	1
HGLibB_00219	ABCG2	138	0
HGLibB_00218	ABCG2	231	2
HGLibA_00217	ABCG2	95	2
HGLibA_00218	ABCG2	84	2
HGLibA_00219	ABCG2	351	1
HGLibB_00217	ABCG2	23	0
HGLibA_00222	ABCG4	358	2
HGLibA_00221	ABCG4	221	0
HGLibB_00222	ABCG4	129	1
HGLibA_00220	ABCG4	811	7
HGLibB_00220	ABCG4	192	0
HGLibB_00221	ABCG4	417	3
HGLibB_00224	ABCG5	236	1
HGLibA_00225	ABCG5	114	0
HGLibB_00225	ABCG5	82	1
HGLibB_00223	ABCG5	299	0
HGLibA_00224	ABCG5	79	0
HGLibA_00223	ABCG5	133	1
HGLibB_00228	ABCG8	134	0
HGLibB_00227	ABCG8	145	1
HGLibA_00227	ABCG8	100	1
HGLibA_00228	ABCG8	144	6
HGLibB_00226	ABCG8	124	0
HGLibA_00226	ABCG8	60	2
HGLibB_00230	ABHD1	157	1
HGLibA_00230	ABHD1	308	3
HGLibA_00229	ABHD1	35	0
HGLibA_00231	ABHD1	124	0
HGLibB_00229	ABHD1	178	0
HGLibB_00231	ABHD1	96	1
HGLibA_00233	ABHD10	105	0
HGLibB_00232	ABHD10	80	2
HGLibB_00234	ABHD10	270	1
HGLibA_00234	ABHD10	196	1
HGLibA_00232	ABHD10	66	1
HGLibB_00233	ABHD10	373	2
HGLibA_00237	ABHD11	103	3
HGLibB_00236	ABHD11	447	3
HGLibA_00236	ABHD11	122	2
HGLibB_00235	ABHD11	177	3
HGLibB_00237	ABHD11	438	4
HGLibA_00235	ABHD11	112	3
HGLibA_00238	ABHD12	190	1
HGLibB_00239	ABHD12	299	2
HGLibA_00239	ABHD12	179	3
HGLibA_00240	ABHD12	414	1
HGLibB_00240	ABHD12	191	3
HGLibB_00238	ABHD12	221	1
HGLibA_00241	ABHD12B	293	3
HGLibA_00243	ABHD12B	120	3
HGLibB_00241	ABHD12B	58	1
HGLibB_00243	ABHD12B	174	5
HGLibB_00242	ABHD12B	102	2
HGLibA_00242	ABHD12B	194	0
HGLibB_00246	ABHD13	3	0
HGLibA_00246	ABHD13	355	9
HGLibB_00244	ABHD13	17	1
HGLibA_00245	ABHD13	88	0
HGLibA_00244	ABHD13	216	1
HGLibB_00245	ABHD13	463	4
HGLibA_00247	ABHD14A	50	0
HGLibA_00249	ABHD14A	158	3
HGLibA_00248	ABHD14A	309	0
HGLibB_00248	ABHD14A	98	0
HGLibB_00249	ABHD14A	306	2
HGLibB_00247	ABHD14A	163	3
HGLibA_00252	ABHD14B	145	0
HGLibB_00251	ABHD14B	56	1
HGLibA_00251	ABHD14B	222	2
HGLibA_00250	ABHD14B	310	1
HGLibB_00250	ABHD14B	484	5
HGLibB_00252	ABHD14B	70	3
HGLibB_00254	ABHD15	78	0
HGLibA_00254	ABHD15	73	0
HGLibB_00253	ABHD15	251	4
HGLibA_00253	ABHD15	163	0
HGLibA_00255	ABHD15	134	3
HGLibB_00255	ABHD15	177	0
HGLibA_00257	ABHD16A	154	1
HGLibB_00256	ABHD16A	210	0
HGLibA_00258	ABHD16A	149	3
HGLibB_00257	ABHD16A	93	0
HGLibA_00256	ABHD16A	38	1
HGLibB_00258	ABHD16A	105	0
HGLibB_00260	ABHD16B	230	1
HGLibB_00261	ABHD16B	156	3
HGLibA_00260	ABHD16B	435	1
HGLibA_00261	ABHD16B	244	2
HGLibB_00259	ABHD16B	194	1
HGLibA_00259	ABHD16B	141	2
HGLibB_00264	ABHD17A	47	0
HGLibA_00262	ABHD17A	45	0
HGLibA_00263	ABHD17A	37	0
HGLibB_00263	ABHD17A	179	1
HGLibA_00264	ABHD17A	183	2
HGLibB_00262	ABHD17A	358	2
HGLibB_00265	ABHD17B	280	2
HGLibA_00267	ABHD17B	210	2
HGLibA_00265	ABHD17B	129	2
HGLibA_00266	ABHD17B	63	1
HGLibB_00267	ABHD17B	77	0
HGLibB_00266	ABHD17B	219	1
HGLibA_00270	ABHD17C	117	0
HGLibB_00270	ABHD17C	81	0
HGLibB_00269	ABHD17C	299	1
HGLibA_00269	ABHD17C	215	0
HGLibA_00268	ABHD17C	114	0
HGLibB_00268	ABHD17C	96	0
HGLibA_00271	ABHD2	109	0
HGLibB_00271	ABHD2	273	1
HGLibB_00272	ABHD2	220	0
HGLibA_00272	ABHD2	533	3
HGLibB_00273	ABHD2	156	1
HGLibA_00273	ABHD2	159	0
HGLibB_00274	ABHD3	536	1
HGLibA_00275	ABHD3	340	19
HGLibB_00275	ABHD3	55	0
HGLibA_00276	ABHD3	177	2
HGLibB_00276	ABHD3	113	1
HGLibA_00274	ABHD3	138	0
HGLibA_00277	ABHD4	143	2
HGLibA_00278	ABHD4	155	0
HGLibA_00279	ABHD4	214	1
HGLibB_00277	ABHD4	145	0
HGLibB_00279	ABHD4	348	1
HGLibB_00278	ABHD4	148	0
HGLibB_00282	ABHD5	45	0
HGLibA_00281	ABHD5	297	2
HGLibB_00280	ABHD5	334	0
HGLibA_00282	ABHD5	203	3
HGLibB_00281	ABHD5	54	0
HGLibA_00280	ABHD5	195	0
HGLibB_00284	ABHD6	115	0
HGLibB_00285	ABHD6	5	0
HGLibA_00284	ABHD6	86	1
HGLibB_00283	ABHD6	133	8
HGLibA_00285	ABHD6	273	0
HGLibA_00283	ABHD6	121	0
HGLibB_00287	ABHD8	284	0
HGLibA_00287	ABHD8	77	1
HGLibB_00286	ABHD8	149	1
HGLibA_00286	ABHD8	464	5
HGLibB_00288	ABHD8	160	1
HGLibA_00288	ABHD8	135	0
HGLibB_00290	ABI1	202	1
HGLibA_00291	ABI1	286	5
HGLibA_00289	ABI1	204	0
HGLibA_00290	ABI1	298	1
HGLibB_00291	ABI1	200	2
HGLibB_00289	ABI1	59	1
HGLibA_00294	ABI2	337	27
HGLibB_00292	ABI2	309	4
HGLibA_00293	ABI2	261	0
HGLibA_00292	ABI2	136	0
HGLibB_00294	ABI2	138	1
HGLibB_00293	ABI2	191	2
HGLibA_00295	ABI3	91	0
HGLibB_00297	ABI3	39	1
HGLibA_00297	ABI3	304	0
HGLibA_00296	ABI3	195	1
HGLibB_00295	ABI3	147	2
HGLibB_00296	ABI3	13	0
HGLibB_00298	ABI3BP	273	0
HGLibA_00298	ABI3BP	218	0
HGLibB_00300	ABI3BP	61	0
HGLibA_00299	ABI3BP	58	0
HGLibA_00300	ABI3BP	342	1
HGLibB_00299	ABI3BP	338	0
HGLibA_00302	ABL1	317	0
HGLibB_00302	ABL1	527	1
HGLibA_00303	ABL1	162	1
HGLibB_00301	ABL1	178	1
HGLibB_00303	ABL1	39	1
HGLibA_00301	ABL1	334	1
HGLibA_00304	ABL2	370	1
HGLibB_00304	ABL2	111	5
HGLibA_00306	ABL2	909	7
HGLibA_00305	ABL2	115	1
HGLibB_00305	ABL2	70	0
HGLibB_00306	ABL2	429	3
HGLibB_00308	ABLIM1	219	3
HGLibA_00307	ABLIM1	106	1
HGLibA_00308	ABLIM1	242	0
HGLibB_00307	ABLIM1	249	1
HGLibB_00309	ABLIM1	286	1
HGLibA_00309	ABLIM1	463	3
HGLibB_00312	ABLIM2	327	0
HGLibB_00310	ABLIM2	208	2
HGLibA_00311	ABLIM2	116	0
HGLibA_00310	ABLIM2	299	1
HGLibB_00311	ABLIM2	67	0
HGLibA_00312	ABLIM2	148	0
HGLibB_00315	ABLIM3	283	2
HGLibA_00313	ABLIM3	175	1
HGLibA_00314	ABLIM3	113	1
HGLibB_00314	ABLIM3	394	0
HGLibA_00315	ABLIM3	289	0
HGLibB_00313	ABLIM3	187	474
HGLibB_00317	ABO	127	0
HGLibA_00318	ABO	204	1
HGLibB_00316	ABO	347	0
HGLibA_00317	ABO	120	1
HGLibA_00316	ABO	154	0
HGLibB_00318	ABO	119	2
HGLibB_00321	ABP1	224	2
HGLibB_00320	ABP1	125	1
HGLibA_00321	ABP1	242	0
HGLibA_00320	ABP1	213	1
HGLibB_00319	ABP1	191	0
HGLibA_00319	ABP1	164	1
HGLibB_00322	ABR	79	1
HGLibB_00324	ABR	17	0
HGLibB_00323	ABR	345	1
HGLibA_00322	ABR	115	2
HGLibA_00324	ABR	148	0
HGLibA_00323	ABR	141	1
HGLibA_00326	ABRA	180	4
HGLibB_00326	ABRA	57	1
HGLibB_00327	ABRA	257	2
HGLibA_00327	ABRA	408	1
HGLibB_00325	ABRA	434	0
HGLibA_00325	ABRA	159	0
HGLibB_00329	ABRACL	102	1
HGLibB_00330	ABRACL	177	0
HGLibB_00328	ABRACL	195	3
HGLibA_00328	ABRACL	38	0
HGLibA_00330	ABRACL	60	0
HGLibA_00329	ABRACL	126	0
HGLibB_00331	ABT1	99	2
HGLibA_00333	ABT1	185	2
HGLibB_00333	ABT1	274	0
HGLibB_00332	ABT1	98	2
HGLibA_00332	ABT1	163	3
HGLibA_00331	ABT1	446	2
HGLibA_00335	ABTB1	211	0
HGLibB_00336	ABTB1	61	0
HGLibB_00335	ABTB1	116	0
HGLibB_00334	ABTB1	147	0
HGLibA_00336	ABTB1	383	3
HGLibA_00334	ABTB1	118	0
HGLibA_00337	ABTB2	250	1
HGLibB_00339	ABTB2	417	3
HGLibA_00339	ABTB2	186	1
HGLibA_00338	ABTB2	322	2
HGLibB_00338	ABTB2	282	0
HGLibB_00337	ABTB2	490	0
HGLibB_00340	ACAA1	123	2
HGLibA_00341	ACAA1	149	2
HGLibA_00342	ACAA1	126	0
HGLibB_00342	ACAA1	120	0
HGLibA_00340	ACAA1	145	3
HGLibB_00341	ACAA1	177	3
HGLibB_00345	ACAA2	62	1
HGLibA_00344	ACAA2	193	3
HGLibB_00344	ACAA2	98	2
HGLibA_00343	ACAA2	74	0
HGLibA_00345	ACAA2	150	0
HGLibB_00343	ACAA2	348	2
HGLibB_00347	ACACA	200	0
HGLibA_00346	ACACA	422	5
HGLibB_00346	ACACA	294	0
HGLibB_00348	ACACA	384	4
HGLibA_00347	ACACA	230	0
HGLibA_00348	ACACA	106	3
HGLibB_00350	ACACB	234	10
HGLibB_00349	ACACB	319	4
HGLibA_00350	ACACB	106	2
HGLibA_00351	ACACB	357	2
HGLibB_00351	ACACB	229	1
HGLibA_00349	ACACB	529	0
HGLibB_00353	ACAD10	357	6
HGLibA_00354	ACAD10	99	1
HGLibB_00352	ACAD10	271	1
HGLibB_00354	ACAD10	520	5
HGLibA_00353	ACAD10	115	0
HGLibA_00352	ACAD10	193	8
HGLibB_00357	ACAD11	321	1
HGLibB_00356	ACAD11	248	1
HGLibA_00357	ACAD11	302	1
HGLibB_00355	ACAD11	1173	18
HGLibA_00355	ACAD11	177	0
HGLibA_00356	ACAD11	134	0
HGLibB_00359	ACAD8	194	13
HGLibB_00358	ACAD8	163	0
HGLibA_00359	ACAD8	119	2
HGLibB_00360	ACAD8	104	0
HGLibA_00360	ACAD8	70	0
HGLibA_00358	ACAD8	113	0
HGLibB_00363	ACAD9	61	1
HGLibB_00361	ACAD9	167	1
HGLibB_00362	ACAD9	68	0
HGLibA_00361	ACAD9	458	2
HGLibA_00362	ACAD9	203	1
HGLibA_00363	ACAD9	63	0
HGLibB_00365	ACADL	110	0
HGLibA_00364	ACADL	237	1
HGLibA_00366	ACADL	91	0
HGLibB_00366	ACADL	151	0
HGLibB_00364	ACADL	523	3
HGLibA_00365	ACADL	90	1
HGLibB_00369	ACADM	99	0
HGLibB_00368	ACADM	313	3
HGLibA_00368	ACADM	74	0
HGLibA_00367	ACADM	135	0
HGLibA_00369	ACADM	207	1
HGLibB_00367	ACADM	122	0
HGLibB_00372	ACADS	87	0
HGLibB_00370	ACADS	280	6
HGLibA_00370	ACADS	187	1
HGLibB_00371	ACADS	183	1
HGLibA_00371	ACADS	221	1
HGLibA_00372	ACADS	387	0
HGLibB_00374	ACADSB	453	1
HGLibA_00375	ACADSB	106	0
HGLibA_00373	ACADSB	370	2
HGLibB_00375	ACADSB	213	1
HGLibB_00373	ACADSB	426	4
HGLibA_00374	ACADSB	75	0
HGLibB_00376	ACADVL	95	1
HGLibA_00377	ACADVL	63	0
HGLibB_00377	ACADVL	117	1
HGLibA_00376	ACADVL	59	1
HGLibA_00378	ACADVL	107	0
HGLibB_00378	ACADVL	88	0
HGLibB_00380	ACAN	104	0
HGLibA_00379	ACAN	251	0
HGLibB_00381	ACAN	33	0
HGLibA_00380	ACAN	208	1
HGLibB_00379	ACAN	52	0
HGLibA_00381	ACAN	223	0
HGLibA_00382	ACAP1	365	1
HGLibA_00384	ACAP1	101	0
HGLibB_00384	ACAP1	515	5
HGLibB_00383	ACAP1	351	3
HGLibA_00383	ACAP1	155	1
HGLibB_00382	ACAP1	119	0
HGLibA_00387	ACAP2	495	3
HGLibA_00386	ACAP2	46	0
HGLibA_00385	ACAP2	522	3
HGLibB_00387	ACAP2	19	1
HGLibB_00385	ACAP2	413	1
HGLibB_00386	ACAP2	22	1
HGLibA_00389	ACAP3	374	5
HGLibB_00390	ACAP3	236	0
HGLibA_00388	ACAP3	96	1
HGLibA_00390	ACAP3	235	1
HGLibB_00389	ACAP3	183	1
HGLibB_00388	ACAP3	122	1
HGLibB_00392	ACAT1	192	1
HGLibB_00391	ACAT1	390	3
HGLibA_00393	ACAT1	315	1
HGLibA_00392	ACAT1	323	2
HGLibA_00391	ACAT1	321	1
HGLibB_00393	ACAT1	83	1
HGLibB_00396	ACAT2	130	0
HGLibA_00394	ACAT2	173	1
HGLibA_00395	ACAT2	194	3
HGLibB_00394	ACAT2	132	0
HGLibA_00396	ACAT2	478	3
HGLibB_00395	ACAT2	227	1
HGLibA_00397	ACBD3	157	3
HGLibB_00397	ACBD3	39	0
HGLibA_00398	ACBD3	87	0
HGLibB_00398	ACBD3	128	1
HGLibA_00399	ACBD3	107	0
HGLibB_00399	ACBD3	135	0
HGLibB_00400	ACBD4	96	1
HGLibB_00402	ACBD4	184	55
HGLibB_00401	ACBD4	132	2
HGLibA_00402	ACBD4	178	2
HGLibA_00400	ACBD4	224	1
HGLibA_00401	ACBD4	72	1
HGLibB_00403	ACBD5	323	2
HGLibA_00404	ACBD5	368	4
HGLibA_00403	ACBD5	216	2
HGLibB_00405	ACBD5	182	1
HGLibA_00405	ACBD5	196	1
HGLibB_00404	ACBD5	129	0
HGLibA_00408	ACBD6	37	0
HGLibA_00407	ACBD6	22	0
HGLibA_00406	ACBD6	57	1
HGLibB_00407	ACBD6	55	0
HGLibB_00406	ACBD6	159	1
HGLibB_00408	ACBD6	62	1
HGLibA_00411	ACBD7	41	0
HGLibA_00409	ACBD7	268	4
HGLibA_00410	ACBD7	393	3
HGLibB_00409	ACBD7	44	0
HGLibB_00411	ACBD7	90	0
HGLibB_00410	ACBD7	183	1
HGLibA_00412	ACCS	99	1
HGLibB_00414	ACCS	73	0
HGLibB_00413	ACCS	44	0
HGLibA_00414	ACCS	237	0
HGLibB_00412	ACCS	479	7
HGLibA_00413	ACCS	344	0
HGLibB_00416	ACCSL	223	4
HGLibB_00415	ACCSL	338	2
HGLibA_00417	ACCSL	22	0
HGLibA_00416	ACCSL	105	0
HGLibB_00417	ACCSL	173	0
HGLibA_00415	ACCSL	242	1
HGLibA_00419	ACD	274	3
HGLibB_00418	ACD	111	0
HGLibA_00418	ACD	111	1
HGLibB_00419	ACD	148	2
HGLibB_00420	ACD	63	1
HGLibA_00420	ACD	84	0
HGLibA_00422	ACE	151	1
HGLibB_00421	ACE	142	0
HGLibA_00421	ACE	171	2
HGLibA_00423	ACE	163	2
HGLibB_00423	ACE	136	0
HGLibB_00422	ACE	81	0
HGLibB_00425	ACE2	245	5
HGLibB_00424	ACE2	130	2
HGLibA_00425	ACE2	501	4
HGLibA_00424	ACE2	77	0
HGLibB_00426	ACE2	53	1
HGLibA_00426	ACE2	474	4
HGLibA_00427	ACER1	496	6
HGLibA_00428	ACER1	183	2
HGLibB_00427	ACER1	135	1
HGLibA_00429	ACER1	235	1
HGLibB_00428	ACER1	254	4
HGLibB_00429	ACER1	630	3
HGLibB_00430	ACER2	669	35
HGLibA_00430	ACER2	96	0
HGLibB_00431	ACER2	52	0
HGLibA_00432	ACER2	139	2
HGLibA_00431	ACER2	28	0
HGLibB_00432	ACER2	148	3
HGLibB_00435	ACER3	315	1
HGLibA_00434	ACER3	221	0
HGLibA_00433	ACER3	231	2
HGLibB_00434	ACER3	182	3
HGLibA_00435	ACER3	125	1
HGLibB_00433	ACER3	367	5
HGLibB_00436	ACHE	199	4
HGLibA_00438	ACHE	261	4
HGLibB_00437	ACHE	270	1
HGLibB_00438	ACHE	123	2
HGLibA_00437	ACHE	209	0
HGLibA_00436	ACHE	257	3
HGLibB_00439	ACIN1	196	1
HGLibB_00441	ACIN1	98	0
HGLibA_00440	ACIN1	118	0
HGLibB_00440	ACIN1	181	3
HGLibA_00441	ACIN1	193	2
HGLibA_00439	ACIN1	228	1
HGLibB_00443	ACKR2	163	0
HGLibB_00442	ACKR2	202	2
HGLibA_00444	ACKR2	637	22
HGLibA_00443	ACKR2	316	1
HGLibA_00442	ACKR2	314	3
HGLibB_00444	ACKR2	228	3
HGLibA_00445	ACKR3	339	4
HGLibA_00446	ACKR3	216	30
HGLibB_00446	ACKR3	244	0
HGLibB_00445	ACKR3	164	0
HGLibA_00447	ACKR3	255	0
HGLibB_00447	ACKR3	244	0
HGLibB_00450	ACKR4	16	0
HGLibB_00449	ACKR4	158	0
HGLibA_00450	ACKR4	215	4
HGLibB_00448	ACKR4	222	0
HGLibA_00448	ACKR4	100	1
HGLibA_00449	ACKR4	182	2
HGLibA_00452	ACLY	176	3
HGLibA_00451	ACLY	132	2
HGLibA_00453	ACLY	417	2
HGLibB_00452	ACLY	109	0
HGLibB_00453	ACLY	613	0
HGLibB_00451	ACLY	188	0
HGLibA_00454	ACMSD	384	3
HGLibB_00454	ACMSD	119	1
HGLibB_00456	ACMSD	258	4
HGLibA_00456	ACMSD	274	2
HGLibA_00455	ACMSD	167	0
HGLibB_00455	ACMSD	65	0
HGLibA_00458	ACN9	280	1
HGLibB_00458	ACN9	67	0
HGLibA_00459	ACN9	90	0
HGLibB_00457	ACN9	75	0
HGLibA_00457	ACN9	236	1
HGLibB_00459	ACN9	137	0
HGLibA_00461	ACO1	66	0
HGLibB_00460	ACO1	55	1
HGLibB_00462	ACO1	193	1
HGLibA_00460	ACO1	246	3
HGLibA_00462	ACO1	452	1
HGLibB_00461	ACO1	105	0
HGLibA_00463	ACO2	75	1
HGLibB_00465	ACO2	72	0
HGLibB_00463	ACO2	224	2
HGLibB_00464	ACO2	293	1
HGLibA_00464	ACO2	298	3
HGLibA_00465	ACO2	146	0
HGLibB_00467	ACOT1	332	3
HGLibB_00468	ACOT1	278	2
HGLibA_00466	ACOT1	418	2
HGLibA_00468	ACOT1	176	0
HGLibA_00467	ACOT1	372	0
HGLibB_00466	ACOT1	155	2
HGLibB_00469	ACOT11	59	0
HGLibB_00471	ACOT11	357	3
HGLibA_00469	ACOT11	297	2
HGLibA_00470	ACOT11	151	1
HGLibA_00471	ACOT11	229	2
HGLibB_00470	ACOT11	346	1
HGLibA_00473	ACOT12	28	0
HGLibB_00474	ACOT12	152	1
HGLibA_00474	ACOT12	50	0
HGLibB_00473	ACOT12	143	0
HGLibB_00472	ACOT12	610	8
HGLibA_00472	ACOT12	87	0
HGLibA_00475	ACOT13	20	0
HGLibA_00476	ACOT13	165	0
HGLibB_00477	ACOT13	470	4
HGLibB_00476	ACOT13	435	1
HGLibB_00475	ACOT13	176	1
HGLibA_00477	ACOT13	246	2
HGLibA_00478	ACOT2	53	0
HGLibB_00478	ACOT2	305	1
HGLibA_00479	ACOT2	81	3
HGLibA_00480	ACOT2	156	1
HGLibB_00480	ACOT2	230	3
HGLibB_00479	ACOT2	125	3
HGLibA_00483	ACOT4	65	1
HGLibA_00481	ACOT4	84	2
HGLibB_00482	ACOT4	91	0
HGLibA_00482	ACOT4	47	0
HGLibB_00483	ACOT4	379	3
HGLibB_00481	ACOT4	268	2
HGLibB_00485	ACOT6	346	3
HGLibA_00486	ACOT6	78	1
HGLibB_00484	ACOT6	119	0
HGLibA_00484	ACOT6	309	2
HGLibB_00486	ACOT6	43	2
HGLibA_00485	ACOT6	146	4
HGLibA_00487	ACOT7	158	1
HGLibB_00487	ACOT7	302	4
HGLibB_00488	ACOT7	109	2
HGLibA_00489	ACOT7	337	2
HGLibB_00489	ACOT7	115	0
HGLibA_00488	ACOT7	150	0
HGLibA_00490	ACOT8	103	1
HGLibB_00491	ACOT8	243	1
HGLibB_00490	ACOT8	347	0
HGLibA_00491	ACOT8	60	1
HGLibB_00492	ACOT8	314	1
HGLibA_00492	ACOT8	471	1
HGLibA_00494	ACOT9	56	0
HGLibA_00493	ACOT9	178	4
HGLibA_00495	ACOT9	231	3
HGLibB_00495	ACOT9	398	1
HGLibB_00494	ACOT9	179	0
HGLibB_00493	ACOT9	116	0
HGLibA_00496	ACOX1	145	1
HGLibB_00496	ACOX1	127	3
HGLibB_00497	ACOX1	163	1
HGLibB_00498	ACOX1	144	1
HGLibA_00497	ACOX1	190	2
HGLibA_00498	ACOX1	81	18
HGLibA_00499	ACOX2	112	1
HGLibA_00500	ACOX2	201	0
HGLibA_00501	ACOX2	126	0
HGLibB_00499	ACOX2	406	1
HGLibB_00501	ACOX2	328	4
HGLibB_00500	ACOX2	95	1
HGLibB_00504	ACOX3	363	2
HGLibA_00502	ACOX3	246	23
HGLibB_00503	ACOX3	270	1
HGLibA_00504	ACOX3	43	0
HGLibA_00503	ACOX3	153	0
HGLibB_00502	ACOX3	127	1
HGLibA_00507	ACOXL	202	0
HGLibB_00507	ACOXL	185	2
HGLibA_00505	ACOXL	80	0
HGLibB_00506	ACOXL	174	0
HGLibA_00506	ACOXL	194	1
HGLibB_00505	ACOXL	54	0
HGLibA_00508	ACP1	161	1
HGLibB_00508	ACP1	95	2
HGLibB_00509	ACP1	137	0
HGLibA_00510	ACP1	168	0
HGLibB_00510	ACP1	98	2
HGLibA_00509	ACP1	272	0
HGLibB_00512	ACP2	94	0
HGLibB_00513	ACP2	130	0
HGLibB_00511	ACP2	187	2
HGLibA_00513	ACP2	60	0
HGLibA_00511	ACP2	272	2
HGLibA_00512	ACP2	179	2
HGLibA_00516	ACP5	98	0
HGLibB_00514	ACP5	256	1
HGLibB_00515	ACP5	5	0
HGLibB_00516	ACP5	172	1
HGLibA_00515	ACP5	109	2
HGLibA_00514	ACP5	82	3
HGLibA_00518	ACP6	166	0
HGLibA_00519	ACP6	290	3
HGLibB_00518	ACP6	698	6
HGLibB_00519	ACP6	167	1
HGLibB_00517	ACP6	144	1
HGLibA_00517	ACP6	227	2
HGLibA_00521	ACPL2	282	1
HGLibB_00522	ACPL2	44	0
HGLibB_00520	ACPL2	133	0
HGLibA_00520	ACPL2	66	2
HGLibA_00522	ACPL2	145	1
HGLibB_00521	ACPL2	130	3
HGLibA_00525	ACPP	384	1
HGLibA_00524	ACPP	39	0
HGLibA_00523	ACPP	169	1
HGLibB_00525	ACPP	118	0
HGLibB_00523	ACPP	140	0
HGLibB_00524	ACPP	193	2
HGLibB_00528	ACPT	370	1
HGLibB_00526	ACPT	116	1
HGLibA_00528	ACPT	229	0
HGLibA_00527	ACPT	131	0
HGLibB_00527	ACPT	91	0
HGLibA_00526	ACPT	219	1
HGLibA_00531	ACR	113	0
HGLibB_00530	ACR	299	0
HGLibA_00529	ACR	116	0
HGLibB_00529	ACR	91	0
HGLibA_00530	ACR	260	1
HGLibB_00531	ACR	38	0
HGLibA_00533	ACRBP	177	16
HGLibB_00532	ACRBP	220	0
HGLibB_00533	ACRBP	407	3
HGLibB_00534	ACRBP	170	2
HGLibA_00534	ACRBP	31	0
HGLibA_00532	ACRBP	185	1
HGLibB_00536	ACRC	156	1
HGLibB_00535	ACRC	181	3
HGLibA_00537	ACRC	329	0
HGLibA_00535	ACRC	138	1
HGLibA_00536	ACRC	44	0
HGLibA_00539	ACRV1	147	2
HGLibA_00538	ACRV1	310	1
HGLibB_00539	ACRV1	139	0
HGLibB_00537	ACRV1	311	1
HGLibB_00538	ACRV1	46	0
HGLibA_00540	ACRV1	337	0
HGLibB_00540	ACSBG1	680	5
HGLibA_00541	ACSBG1	164	2
HGLibA_00542	ACSBG1	206	3
HGLibB_00541	ACSBG1	338	1
HGLibB_00542	ACSBG1	8	0
HGLibA_00543	ACSBG1	724	1
HGLibA_00545	ACSBG2	297	1
HGLibA_00544	ACSBG2	298	3
HGLibB_00545	ACSBG2	424	1
HGLibB_00543	ACSBG2	154	2
HGLibB_00544	ACSBG2	8	0
HGLibA_00546	ACSBG2	80	1
HGLibA_00549	ACSF2	82	1
HGLibB_00547	ACSF2	156	0
HGLibA_00548	ACSF2	203	1
HGLibB_00546	ACSF2	406	2
HGLibB_00548	ACSF2	224	0
HGLibA_00547	ACSF2	186	0
HGLibA_00550	ACSF3	164	0
HGLibB_00550	ACSF3	129	2
HGLibA_00552	ACSF3	31	1
HGLibB_00551	ACSF3	289	3
HGLibB_00549	ACSF3	187	0
HGLibA_00551	ACSF3	254	1
HGLibB_00553	ACSL1	43	0
HGLibB_00554	ACSL1	235	1
HGLibB_00552	ACSL1	117	0
HGLibA_00555	ACSL1	260	0
HGLibA_00553	ACSL1	284	2
HGLibA_00554	ACSL1	411	0
HGLibA_00556	ACSL3	203	1
HGLibA_00557	ACSL3	231	2
HGLibB_00556	ACSL3	164	0
HGLibB_00557	ACSL3	160	2
HGLibB_00555	ACSL3	167	2
HGLibA_00558	ACSL3	254	3
HGLibB_00560	ACSL4	347	0
HGLibB_00558	ACSL4	123	0
HGLibA_00560	ACSL4	233	0
HGLibB_00559	ACSL4	137	1
HGLibA_00559	ACSL4	176	3
HGLibA_00561	ACSL4	361	2
HGLibB_00562	ACSL5	218	2
HGLibB_00561	ACSL5	307	2
HGLibA_00562	ACSL5	317	6
HGLibB_00563	ACSL5	217	4
HGLibA_00564	ACSL5	294	1
HGLibA_00563	ACSL5	29	1
HGLibB_00566	ACSL6	95	5
HGLibA_00565	ACSL6	195	2
HGLibB_00564	ACSL6	99	2
HGLibA_00566	ACSL6	209	2
HGLibA_00567	ACSL6	94	18
HGLibB_00565	ACSL6	151	0
HGLibB_00567	ACSM1	318	3
HGLibB_00569	ACSM1	244	0
HGLibA_00570	ACSM1	55	0
HGLibA_00569	ACSM1	265	0
HGLibB_00568	ACSM1	128	3
HGLibA_00568	ACSM1	230	2
HGLibA_00571	ACSM2A	406	3
HGLibA_00572	ACSM2A	236	2
HGLibB_00571	ACSM2A	319	4
HGLibA_00573	ACSM2A	312	2
HGLibB_00572	ACSM2A	83	0
HGLibB_00570	ACSM2A	185	1
HGLibA_00575	ACSM2B	194	2
HGLibB_00573	ACSM2B	454	3
HGLibB_00574	ACSM2B	537	1
HGLibB_00575	ACSM2B	246	3
HGLibA_00574	ACSM2B	211	2
HGLibA_00576	ACSM2B	135	1
HGLibB_00577	ACSM3	27	2
HGLibB_00578	ACSM3	55	0
HGLibA_00579	ACSM3	175	0
HGLibB_00576	ACSM3	211	1
HGLibA_00578	ACSM3	463	1
HGLibA_00577	ACSM3	240	4
HGLibA_00582	ACSM4	316	2
HGLibA_00580	ACSM4	181	1
HGLibB_00580	ACSM4	179	0
HGLibB_00579	ACSM4	202	1
HGLibB_00581	ACSM4	47	0
HGLibA_00581	ACSM4	326	2
HGLibA_00583	ACSM5	91	1
HGLibB_00584	ACSM5	28	1
HGLibA_00584	ACSM5	136	1
HGLibA_00585	ACSM5	77	0
HGLibB_00583	ACSM5	412	2
HGLibB_00582	ACSM5	32	0
HGLibA_00588	ACSS1	102	1
HGLibB_00587	ACSS1	433	0
HGLibB_00585	ACSS1	431	1
HGLibA_00586	ACSS1	215	4
HGLibA_00587	ACSS1	170	0
HGLibB_00586	ACSS1	139	0
HGLibB_00588	ACSS2	38	0
HGLibA_00590	ACSS2	368	1
HGLibB_00589	ACSS2	856	3297
HGLibB_00590	ACSS2	111	0
HGLibA_00591	ACSS2	197	0
HGLibA_00589	ACSS2	263	1
HGLibA_00592	ACSS3	264	0
HGLibB_00591	ACSS3	339	2
HGLibB_00593	ACSS3	160	1
HGLibA_00594	ACSS3	60	0
HGLibB_00592	ACSS3	56	0
HGLibA_00593	ACSS3	65	0
HGLibA_00597	ACTA1	218	1
HGLibA_00596	ACTA1	320	2
HGLibB_00594	ACTA1	143	0
HGLibB_00595	ACTA1	360	2
HGLibB_00596	ACTA1	66	1
HGLibA_00595	ACTA1	430	0
HGLibB_00597	ACTA2	137	0
HGLibB_00598	ACTA2	54	1
HGLibA_00600	ACTA2	44	0
HGLibB_00599	ACTA2	242	0
HGLibA_00598	ACTA2	217	0
HGLibA_00599	ACTA2	134	1
HGLibB_00600	ACTB	87	0
HGLibB_00601	ACTB	414	2
HGLibA_00602	ACTB	125	0
HGLibA_00601	ACTB	66	1
HGLibA_00603	ACTB	792	7
HGLibB_00602	ACTB	66	0
HGLibB_00605	ACTBL2	268	2
HGLibA_00604	ACTBL2	247	5
HGLibB_00603	ACTBL2	384	1
HGLibA_00606	ACTBL2	310	2
HGLibA_00605	ACTBL2	279	0
HGLibB_00604	ACTBL2	250	2
HGLibB_00608	ACTC1	598	223
HGLibB_00606	ACTC1	233	1
HGLibB_00607	ACTC1	68	0
HGLibA_00609	ACTC1	97	0
HGLibA_00607	ACTC1	212	2
HGLibA_00608	ACTC1	216	3
HGLibA_00612	ACTG1	40	0
HGLibA_00611	ACTG1	284	3
HGLibB_00611	ACTG1	173	0
HGLibB_00610	ACTG1	100	0
HGLibB_00609	ACTG1	88	0
HGLibA_00610	ACTG1	265	2
HGLibA_00615	ACTG2	221	1
HGLibB_00612	ACTG2	5	0
HGLibA_00613	ACTG2	480	3
HGLibA_00614	ACTG2	139	0
HGLibB_00613	ACTG2	123	1
HGLibB_00614	ACTG2	73	0
HGLibA_00616	ACTL10	162	2
HGLibB_00617	ACTL10	106	97
HGLibB_00616	ACTL10	135	0
HGLibA_00618	ACTL10	594	6
HGLibA_00617	ACTL10	44	1
HGLibB_00615	ACTL10	177	1
HGLibA_00619	ACTL6A	212	3
HGLibA_00620	ACTL6A	200	4
HGLibB_00620	ACTL6A	782	5
HGLibB_00619	ACTL6A	410	2
HGLibB_00618	ACTL6A	164	1
HGLibA_00621	ACTL6A	403	4
HGLibA_00622	ACTL6B	112	0
HGLibB_00622	ACTL6B	206	0
HGLibA_00623	ACTL6B	465	4
HGLibA_00624	ACTL6B	151	2
HGLibB_00623	ACTL6B	201	2
HGLibB_00621	ACTL6B	95	0
HGLibA_00627	ACTL7A	210	1
HGLibA_00625	ACTL7A	567	2
HGLibB_00624	ACTL7A	183	2
HGLibA_00626	ACTL7A	380	2
HGLibB_00626	ACTL7A	333	3
HGLibB_00625	ACTL7A	177	3
HGLibB_00629	ACTL7B	366	3
HGLibB_00627	ACTL7B	180	2
HGLibA_00628	ACTL7B	121	1
HGLibA_00630	ACTL7B	227	0
HGLibA_00629	ACTL7B	199	1
HGLibB_00628	ACTL7B	480	4
HGLibB_00632	ACTL8	98	0
HGLibB_00630	ACTL8	47	0
HGLibA_00632	ACTL8	247	2
HGLibA_00633	ACTL8	91	1
HGLibB_00631	ACTL8	216	3
HGLibA_00631	ACTL8	101	0
HGLibB_00633	ACTL9	211	1
HGLibA_00636	ACTL9	44	0
HGLibA_00635	ACTL9	73	0
HGLibB_00635	ACTL9	420	1
HGLibB_00634	ACTL9	226	1
HGLibA_00634	ACTL9	287	2
HGLibB_00636	ACTN1	179	1
HGLibB_00637	ACTN1	67	0
HGLibA_00638	ACTN1	368	4
HGLibA_00637	ACTN1	196	0
HGLibB_00638	ACTN1	293	3
HGLibA_00639	ACTN1	70	0
HGLibA_00641	ACTN2	125	1
HGLibB_00641	ACTN2	282	1
HGLibA_00640	ACTN2	159	0
HGLibA_00642	ACTN2	424	1
HGLibB_00640	ACTN2	38	0
HGLibB_00639	ACTN2	217	1
HGLibB_00643	ACTN4	441	6
HGLibA_00643	ACTN4	234	1
HGLibB_00642	ACTN4	74	0
HGLibA_00645	ACTN4	40	0
HGLibB_00644	ACTN4	501	4
HGLibA_00644	ACTN4	110	1
HGLibB_00646	ACTR10	47	0
HGLibB_00645	ACTR10	46	1
HGLibA_00648	ACTR10	56	1
HGLibB_00647	ACTR10	180	1
HGLibA_00647	ACTR10	321	0
HGLibA_00646	ACTR10	20	0
HGLibA_00649	ACTR1A	505	3
HGLibA_00650	ACTR1A	180	2
HGLibA_00651	ACTR1A	320	0
HGLibB_00650	ACTR1A	74	0
HGLibB_00648	ACTR1A	47	1
HGLibB_00649	ACTR1A	135	1
HGLibB_00652	ACTR1B	81	2
HGLibB_00651	ACTR1B	114	1
HGLibA_00653	ACTR1B	44	0
HGLibA_00654	ACTR1B	40	1
HGLibB_00653	ACTR1B	16	0
HGLibA_00652	ACTR1B	60	2
HGLibA_00656	ACTR2	347	1
HGLibA_00655	ACTR2	28	0
HGLibB_00654	ACTR2	192	0
HGLibB_00656	ACTR2	89	2
HGLibB_00655	ACTR2	11	0
HGLibA_00657	ACTR2	41	0
HGLibB_00658	ACTR3	289	0
HGLibB_00657	ACTR3	169	0
HGLibA_00658	ACTR3	127	0
HGLibA_00660	ACTR3	152	1
HGLibA_00659	ACTR3	208	2
HGLibB_00659	ACTR3	115	0
HGLibA_00663	ACTR3B	374	2
HGLibB_00661	ACTR3B	197	2
HGLibA_00662	ACTR3B	336	0
HGLibA_00661	ACTR3B	408	7
HGLibB_00660	ACTR3B	58	0
HGLibB_00665	ACTR3C	206	2
HGLibB_00664	ACTR3C	298	4
HGLibB_00663	ACTR3C	155	0
HGLibA_00665	ACTR3C	413	2
HGLibA_00664	ACTR3C	424	1
HGLibA_00666	ACTR3C	110	1
HGLibA_00668	ACTR5	125	0
HGLibA_00667	ACTR5	323	3
HGLibA_00669	ACTR5	137	0
HGLibB_00667	ACTR5	278	1
HGLibB_00666	ACTR5	226	4
HGLibB_00668	ACTR5	439	1
HGLibB_00670	ACTR6	153	0
HGLibA_00670	ACTR6	43	0
HGLibA_00672	ACTR6	110	0
HGLibB_00669	ACTR6	358	3
HGLibA_00671	ACTR6	331	0
HGLibB_00671	ACTR6	216	3
HGLibB_00672	ACTR8	115	0
HGLibA_00675	ACTR8	193	0
HGLibA_00673	ACTR8	155	0
HGLibA_00674	ACTR8	312	3
HGLibB_00674	ACTR8	133	1
HGLibB_00673	ACTR8	143	3
HGLibB_00677	ACTRT1	340	3
HGLibB_00675	ACTRT1	365	2
HGLibA_00678	ACTRT1	189	5
HGLibA_00677	ACTRT1	94	0
HGLibA_00676	ACTRT1	108	4
HGLibB_00676	ACTRT1	254	2
HGLibB_00680	ACTRT2	77	2
HGLibA_00680	ACTRT2	246	5
HGLibA_00679	ACTRT2	21	0
HGLibB_00679	ACTRT2	29	0
HGLibB_00678	ACTRT2	410	1
HGLibA_00681	ACTRT2	219	1
HGLibA_00682	ACTRT3	251	3
HGLibB_00682	ACTRT3	37	0
HGLibA_00683	ACTRT3	15	0
HGLibB_00683	ACTRT3	315	2
HGLibB_00681	ACTRT3	310	5
HGLibA_00684	ACTRT3	108	0
HGLibB_00685	ACVR1	624	3
HGLibA_00686	ACVR1	196	1
HGLibB_00684	ACVR1	251	1
HGLibA_00687	ACVR1	176	3
HGLibB_00686	ACVR1	440	3
HGLibA_00685	ACVR1	584	688
HGLibB_00689	ACVR1B	249	0
HGLibB_00687	ACVR1B	222	0
HGLibA_00690	ACVR1B	37	1
HGLibA_00689	ACVR1B	308	5
HGLibB_00688	ACVR1B	290	0
HGLibA_00688	ACVR1B	389	3
HGLibB_00691	ACVR1C	191	0
HGLibB_00690	ACVR1C	209	15
HGLibA_00691	ACVR1C	275	2
HGLibB_00692	ACVR1C	121	2
HGLibA_00692	ACVR1C	769	2
HGLibA_00693	ACVR1C	312	5
HGLibA_00694	ACVR2A	713	6
HGLibA_00696	ACVR2A	273	1
HGLibA_00695	ACVR2A	265	0
HGLibB_00695	ACVR2A	146	3
HGLibB_00694	ACVR2A	484	0
HGLibB_00693	ACVR2A	125	1
HGLibB_00698	ACVR2B	205	2
HGLibB_00697	ACVR2B	56	1
HGLibA_00697	ACVR2B	7	0
HGLibB_00696	ACVR2B	147	3
HGLibA_00699	ACVR2B	340	2
HGLibA_00698	ACVR2B	146	0
HGLibA_00702	ACVRL1	181	0
HGLibA_00700	ACVRL1	224	2
HGLibA_00701	ACVRL1	316	3
HGLibB_00701	ACVRL1	113	0
HGLibB_00699	ACVRL1	182	0
HGLibB_00700	ACVRL1	186	1
HGLibA_00704	ACY1	139	0
HGLibB_00702	ACY1	3	0
HGLibB_00704	ACY1	188	1
HGLibA_00705	ACY1	84	1
HGLibA_00703	ACY1	148	1
HGLibB_00703	ACY1	68	1
HGLibA_00707	ACY3	144	1
HGLibB_00706	ACY3	207	1
HGLibB_00705	ACY3	344	0
HGLibB_00707	ACY3	173	0
HGLibA_00708	ACY3	49	0
HGLibA_00706	ACY3	78	0
HGLibB_00709	ACYP1	118	6
HGLibA_00709	ACYP1	307	3
HGLibA_00711	ACYP1	224	1
HGLibB_00708	ACYP1	85	0
HGLibA_00710	ACYP1	208	3
HGLibA_00713	ACYP2	207	2
HGLibA_00714	ACYP2	35	0
HGLibB_00711	ACYP2	69	0
HGLibB_00710	ACYP2	116	0
HGLibA_00712	ACYP2	281	3
HGLibB_00712	ACYP2	392	0
HGLibA_00715	ADA	181	0
HGLibA_00716	ADA	382	2
HGLibA_00717	ADA	57	1
HGLibB_00713	ADA	211	3
HGLibB_00714	ADA	89	1
HGLibB_00715	ADA	55	0
HGLibB_00716	ADAD1	348	7
HGLibA_00719	ADAD1	56	0
HGLibA_00718	ADAD1	336	2
HGLibA_00720	ADAD1	22	0
HGLibB_00717	ADAD1	307	1
HGLibB_00718	ADAD1	94	0
HGLibB_00721	ADAD2	219	4
HGLibA_00722	ADAD2	374	3
HGLibA_00723	ADAD2	191	2
HGLibA_00721	ADAD2	99	1
HGLibB_00720	ADAD2	57	0
HGLibB_00719	ADAD2	216	1
HGLibA_00724	ADAL	368	4
HGLibB_00723	ADAL	47	1
HGLibB_00722	ADAL	170	2
HGLibB_00724	ADAL	13	0
HGLibA_00726	ADAL	90	0
HGLibA_00725	ADAL	359	4
HGLibB_00726	ADAM10	447	2
HGLibA_00728	ADAM10	68	0
HGLibA_00727	ADAM10	29	1
HGLibB_00727	ADAM10	75	1
HGLibA_00729	ADAM10	131	0
HGLibB_00725	ADAM10	228	0
HGLibA_00730	ADAM11	181	0
HGLibB_00729	ADAM11	235	0
HGLibB_00728	ADAM11	105	1
HGLibB_00730	ADAM11	46	1
HGLibA_00732	ADAM11	189	0
HGLibA_00731	ADAM11	153	2
HGLibA_00734	ADAM12	259	3
HGLibB_00731	ADAM12	82	0
HGLibA_00733	ADAM12	323	2
HGLibB_00732	ADAM12	241	1
HGLibA_00735	ADAM12	236	2
HGLibB_00733	ADAM12	277	0
HGLibB_00734	ADAM15	341	0
HGLibA_00738	ADAM15	176	2
HGLibA_00736	ADAM15	120	2
HGLibB_00735	ADAM15	61	1
HGLibB_00736	ADAM15	94	1
HGLibA_00737	ADAM15	114	1
HGLibA_00739	ADAM17	506	2
HGLibB_00738	ADAM17	175	2
HGLibA_00740	ADAM17	172	0
HGLibB_00737	ADAM17	236	0
HGLibA_00741	ADAM17	398	3
HGLibB_00739	ADAM17	86	0
HGLibB_00742	ADAM18	323	0
HGLibA_00744	ADAM18	133	0
HGLibA_00743	ADAM18	306	14
HGLibB_00741	ADAM18	118	0
HGLibA_00742	ADAM18	99	0
HGLibB_00740	ADAM18	124	1
HGLibB_00743	ADAM19	162	0
HGLibA_00746	ADAM19	359	1
HGLibA_00747	ADAM19	28	0
HGLibA_00745	ADAM19	359	0
HGLibB_00744	ADAM19	269	3
HGLibB_00745	ADAM19	148	1
HGLibA_00748	ADAM2	89	2
HGLibB_00746	ADAM2	136	0
HGLibB_00748	ADAM2	36	1
HGLibA_00749	ADAM2	140	0
HGLibA_00750	ADAM2	17	0
HGLibB_00747	ADAM2	134	1
HGLibB_00750	ADAM20	418	1
HGLibB_00751	ADAM20	105	1
HGLibA_00752	ADAM20	60	1
HGLibB_00749	ADAM20	22	0
HGLibA_00753	ADAM20	256	1
HGLibA_00751	ADAM20	193	0
HGLibA_00754	ADAM21	101	0
HGLibB_00753	ADAM21	85	0
HGLibB_00754	ADAM21	230	2
HGLibA_00756	ADAM21	24	1
HGLibA_00755	ADAM21	164	2
HGLibB_00752	ADAM21	285	2
HGLibB_00755	ADAM22	152	1
HGLibA_00759	ADAM22	316	1
HGLibB_00757	ADAM22	102	0
HGLibA_00758	ADAM22	201	2
HGLibA_00757	ADAM22	263	1
HGLibB_00756	ADAM22	164	0
HGLibA_00762	ADAM23	386	0
HGLibB_00758	ADAM23	61	3
HGLibA_00761	ADAM23	121	1
HGLibB_00760	ADAM23	118	1
HGLibA_00760	ADAM23	142	1
HGLibB_00759	ADAM23	244	1
HGLibA_00765	ADAM28	97	0
HGLibB_00763	ADAM28	507	0
HGLibA_00764	ADAM28	182	2
HGLibB_00762	ADAM28	24	0
HGLibA_00763	ADAM28	147	0
HGLibB_00761	ADAM28	313	2
HGLibB_00766	ADAM29	135	1
HGLibB_00764	ADAM29	231	0
HGLibA_00768	ADAM29	130	0
HGLibA_00766	ADAM29	121	2
HGLibA_00767	ADAM29	306	1
HGLibB_00765	ADAM29	331	3
HGLibA_00771	ADAM30	276	4
HGLibB_00768	ADAM30	418	0
HGLibA_00770	ADAM30	101	2
HGLibB_00767	ADAM30	102	0
HGLibB_00769	ADAM30	417	4
HGLibA_00769	ADAM30	158	3
HGLibB_00772	ADAM32	90	0
HGLibA_00774	ADAM32	160	0
HGLibB_00771	ADAM32	106	0
HGLibA_00772	ADAM32	141	2
HGLibA_00773	ADAM32	710	4
HGLibB_00770	ADAM32	366	0
HGLibB_00773	ADAM33	288	2
HGLibA_00776	ADAM33	272	2
HGLibB_00775	ADAM33	136	1
HGLibB_00774	ADAM33	220	0
HGLibA_00775	ADAM33	195	3
HGLibA_00777	ADAM33	48	2
HGLibB_00776	ADAM7	52	2
HGLibA_00779	ADAM7	310	0
HGLibB_00777	ADAM7	195	1
HGLibB_00778	ADAM7	218	2
HGLibA_00778	ADAM7	275	0
HGLibA_00780	ADAM7	105	1
HGLibB_00781	ADAM8	116	0
HGLibA_00781	ADAM8	77	0
HGLibB_00779	ADAM8	368	2
HGLibA_00783	ADAM8	117	0
HGLibA_00782	ADAM8	108	1
HGLibB_00780	ADAM8	448	2
HGLibB_00782	ADAM9	368	3
HGLibA_00784	ADAM9	51	0
HGLibB_00783	ADAM9	116	0
HGLibA_00785	ADAM9	479	7
HGLibB_00784	ADAM9	63	1
HGLibA_00786	ADAM9	28	0
HGLibB_00786	ADAMDEC1	56	1
HGLibA_00789	ADAMDEC1	135	1
HGLibA_00787	ADAMDEC1	219	3
HGLibB_00787	ADAMDEC1	342	2
HGLibA_00788	ADAMDEC1	144	1
HGLibB_00785	ADAMDEC1	93	2
HGLibA_00790	ADAMTS1	310	2
HGLibB_00788	ADAMTS1	380	2
HGLibA_00791	ADAMTS1	319	4
HGLibA_00792	ADAMTS1	277	4
HGLibB_00789	ADAMTS1	397	1
HGLibB_00790	ADAMTS1	271	3
HGLibB_00791	ADAMTS10	151	0
HGLibB_00792	ADAMTS10	196	1
HGLibA_00794	ADAMTS10	106	0
HGLibA_00795	ADAMTS10	156	1
HGLibB_00793	ADAMTS10	11	0
HGLibA_00793	ADAMTS10	253	1
HGLibB_00794	ADAMTS12	296	1
HGLibB_00796	ADAMTS12	73	204
HGLibA_00797	ADAMTS12	194	3
HGLibA_00796	ADAMTS12	82	0
HGLibB_00795	ADAMTS12	243	0
HGLibA_00798	ADAMTS12	222	4
HGLibB_00798	ADAMTS13	214	1
HGLibA_00800	ADAMTS13	653	2
HGLibB_00799	ADAMTS13	134	1
HGLibA_00801	ADAMTS13	282	2
HGLibB_00797	ADAMTS13	570	8
HGLibA_00799	ADAMTS13	180	1
HGLibB_00801	ADAMTS14	230	0
HGLibA_00803	ADAMTS14	80	1
HGLibA_00804	ADAMTS14	61	1
HGLibB_00802	ADAMTS14	287	0
HGLibA_00802	ADAMTS14	185	2
HGLibB_00800	ADAMTS14	252	2
HGLibA_00807	ADAMTS15	24	0
HGLibA_00806	ADAMTS15	291	2
HGLibB_00804	ADAMTS15	142	17
HGLibB_00803	ADAMTS15	346	2
HGLibA_00805	ADAMTS15	49	1
HGLibB_00805	ADAMTS15	125	1
HGLibA_00809	ADAMTS16	592	4
HGLibB_00807	ADAMTS16	188	0
HGLibA_00810	ADAMTS16	217	0
HGLibB_00808	ADAMTS16	111	0
HGLibB_00806	ADAMTS16	197	2
HGLibA_00808	ADAMTS16	109	0
HGLibB_00809	ADAMTS17	282	2
HGLibB_00811	ADAMTS17	233	3
HGLibB_00810	ADAMTS17	42	1
HGLibA_00812	ADAMTS17	477	8
HGLibA_00813	ADAMTS17	26	0
HGLibA_00811	ADAMTS17	221	0
HGLibA_00814	ADAMTS18	108	1
HGLibA_00816	ADAMTS18	62	0
HGLibA_00815	ADAMTS18	359	0
HGLibB_00812	ADAMTS18	39	0
HGLibB_00814	ADAMTS18	23	0
HGLibB_00813	ADAMTS18	13	0
HGLibB_00816	ADAMTS19	273	3
HGLibB_00815	ADAMTS19	217	1
HGLibA_00817	ADAMTS19	338	2
HGLibB_00817	ADAMTS19	506	4
HGLibA_00818	ADAMTS19	451	2
HGLibA_00819	ADAMTS19	168	0
HGLibB_00818	ADAMTS2	262	1
HGLibB_00819	ADAMTS2	208	4
HGLibB_00820	ADAMTS2	126	2
HGLibA_00821	ADAMTS2	212	0
HGLibA_00822	ADAMTS2	205	2
HGLibA_00820	ADAMTS2	99	0
HGLibB_00822	ADAMTS20	573	16
HGLibB_00823	ADAMTS20	76	3
HGLibA_00824	ADAMTS20	57	0
HGLibA_00825	ADAMTS20	435	2
HGLibB_00821	ADAMTS20	55	1
HGLibA_00823	ADAMTS20	326	5
HGLibA_00826	ADAMTS3	300	2
HGLibB_00825	ADAMTS3	105	0
HGLibA_00827	ADAMTS3	65	0
HGLibB_00824	ADAMTS3	109	0
HGLibA_00828	ADAMTS3	203	3
HGLibB_00826	ADAMTS3	27	1
HGLibA_00831	ADAMTS4	59	0
HGLibA_00829	ADAMTS4	221	0
HGLibB_00827	ADAMTS4	76	1
HGLibA_00830	ADAMTS4	184	1
HGLibB_00829	ADAMTS4	293	1
HGLibB_00828	ADAMTS4	278	1
HGLibB_00832	ADAMTS5	270	4
HGLibA_00832	ADAMTS5	56	0
HGLibB_00830	ADAMTS5	238	1
HGLibA_00834	ADAMTS5	226	0
HGLibB_00831	ADAMTS5	329	5
HGLibA_00833	ADAMTS5	106	2
HGLibA_00836	ADAMTS6	13	1
HGLibA_00835	ADAMTS6	17	0
HGLibA_00837	ADAMTS6	224	6
HGLibB_00833	ADAMTS6	98	0
HGLibB_00834	ADAMTS6	218	2
HGLibB_00835	ADAMTS6	283	3
HGLibA_00839	ADAMTS7	98	0
HGLibA_00838	ADAMTS7	73	0
HGLibB_00837	ADAMTS7	265	2
HGLibB_00836	ADAMTS7	29	0
HGLibA_00840	ADAMTS7	6	0
HGLibB_00838	ADAMTS7	134	1
HGLibA_00841	ADAMTS8	141	0
HGLibB_00839	ADAMTS8	184	2
HGLibB_00841	ADAMTS8	191	5
HGLibB_00840	ADAMTS8	189	1
HGLibA_00843	ADAMTS8	116	0
HGLibA_00842	ADAMTS8	349	1
HGLibB_00843	ADAMTS9	116	0
HGLibB_00844	ADAMTS9	190	3
HGLibB_00842	ADAMTS9	209	2
HGLibA_00845	ADAMTS9	99	1
HGLibA_00844	ADAMTS9	103	0
HGLibA_00846	ADAMTS9	338	1
HGLibB_00846	ADAMTSL1	566	6
HGLibA_00847	ADAMTSL1	354	2
HGLibA_00848	ADAMTSL1	198	1
HGLibB_00847	ADAMTSL1	154	0
HGLibA_00849	ADAMTSL1	137	1
HGLibB_00845	ADAMTSL1	229	1
HGLibB_00850	ADAMTSL2	141	1
HGLibA_00852	ADAMTSL2	162	1
HGLibA_00851	ADAMTSL2	468	4
HGLibA_00850	ADAMTSL2	112	1
HGLibB_00848	ADAMTSL2	391	0
HGLibB_00849	ADAMTSL2	223	1
HGLibA_00854	ADAMTSL3	53	0
HGLibB_00853	ADAMTSL3	505	3
HGLibB_00851	ADAMTSL3	330	5
HGLibB_00852	ADAMTSL3	162	0
HGLibA_00855	ADAMTSL3	175	0
HGLibA_00853	ADAMTSL3	113	1
HGLibA_00858	ADAMTSL4	289	2
HGLibB_00856	ADAMTSL4	131	2
HGLibB_00854	ADAMTSL4	92	0
HGLibA_00857	ADAMTSL4	23	0
HGLibB_00855	ADAMTSL4	64	2
HGLibA_00856	ADAMTSL4	364	3
HGLibB_00858	ADAMTSL5	180	0
HGLibA_00859	ADAMTSL5	96	2
HGLibB_00857	ADAMTSL5	417	1
HGLibB_00859	ADAMTSL5	98	0
HGLibA_00861	ADAMTSL5	85	0
HGLibA_00860	ADAMTSL5	52	2
HGLibB_00860	ADAP1	195	0
HGLibA_00864	ADAP1	137	0
HGLibB_00862	ADAP1	330	4
HGLibB_00861	ADAP1	112	0
HGLibA_00862	ADAP1	39	0
HGLibA_00863	ADAP1	464	1
HGLibB_00863	ADAP2	747	0
HGLibB_00865	ADAP2	183	2
HGLibA_00867	ADAP2	41	2
HGLibA_00865	ADAP2	44	0
HGLibA_00866	ADAP2	132	2
HGLibB_00864	ADAP2	296	2
HGLibA_00870	ADAR	199	1
HGLibA_00869	ADAR	315	5
HGLibB_00867	ADAR	182	0
HGLibB_00866	ADAR	421	2
HGLibA_00868	ADAR	306	5
HGLibB_00868	ADAR	166	0
HGLibA_00872	ADARB1	113	2
HGLibB_00870	ADARB1	317	4
HGLibB_00869	ADARB1	443	382
HGLibA_00871	ADARB1	137	0
HGLibB_00871	ADARB1	119	0
HGLibA_00873	ADARB1	244	1
HGLibA_00874	ADARB2	41	0
HGLibB_00872	ADARB2	110	1
HGLibB_00873	ADARB2	188	2
HGLibB_00874	ADARB2	221	0
HGLibA_00876	ADARB2	241	1
HGLibA_00875	ADARB2	341	5
HGLibB_00875	ADAT1	231	0
HGLibA_00879	ADAT1	45	0
HGLibA_00878	ADAT1	185	4
HGLibA_00877	ADAT1	177	3
HGLibB_00876	ADAT1	74	2
HGLibB_00877	ADAT1	498	0
HGLibA_00882	ADAT2	148	1
HGLibB_00880	ADAT2	65	0
HGLibB_00879	ADAT2	107	1
HGLibB_00878	ADAT2	283	2
HGLibA_00880	ADAT2	88	0
HGLibA_00881	ADAT2	335	0
HGLibB_00883	ADAT3	248	1
HGLibB_00881	ADAT3	359	0
HGLibA_00884	ADAT3	148	0
HGLibB_00882	ADAT3	64	0
HGLibA_00885	ADAT3	126	1
HGLibA_00883	ADAT3	222	0
HGLibB_00886	ADC	282	0
HGLibB_00885	ADC	222	0
HGLibA_00887	ADC	426	4
HGLibA_00888	ADC	149	1
HGLibB_00884	ADC	275	2
HGLibA_00886	ADC	158	0
HGLibA_00889	ADCK1	334	0
HGLibA_00891	ADCK1	197	1
HGLibA_00890	ADCK1	94	0
HGLibB_00888	ADCK1	119	1
HGLibB_00887	ADCK1	72	1
HGLibB_00889	ADCK1	163	1
HGLibB_00892	ADCK2	188	1
HGLibA_00892	ADCK2	210	1
HGLibB_00891	ADCK2	270	4
HGLibA_00893	ADCK2	156	0
HGLibA_00894	ADCK2	482	0
HGLibB_00890	ADCK2	114	0
HGLibA_00897	ADCK3	89	0
HGLibB_00894	ADCK3	154	0
HGLibB_00893	ADCK3	238	1
HGLibA_00896	ADCK3	124	0
HGLibA_00895	ADCK3	238	1
HGLibB_00895	ADCK3	5	0
HGLibA_00899	ADCK4	114	0
HGLibB_00896	ADCK4	294	0
HGLibB_00897	ADCK4	119	0
HGLibB_00898	ADCK4	219	4
HGLibA_00898	ADCK4	182	0
HGLibA_00900	ADCK4	164	0
HGLibA_00901	ADCK5	226	0
HGLibB_00901	ADCK5	816	2
HGLibA_00903	ADCK5	149	3
HGLibB_00900	ADCK5	399	2
HGLibB_00899	ADCK5	33	1
HGLibA_00902	ADCK5	304	3
HGLibB_00903	ADCY1	257	1
HGLibA_00905	ADCY1	350	0
HGLibA_00904	ADCY1	109	1
HGLibA_00906	ADCY1	169	0
HGLibB_00904	ADCY1	210	0
HGLibB_00902	ADCY1	217	2
HGLibB_00906	ADCY10	96	1
HGLibB_00905	ADCY10	320	5
HGLibA_00909	ADCY10	82	0
HGLibA_00907	ADCY10	140	0
HGLibA_00908	ADCY10	78	0
HGLibB_00907	ADCY10	28	0
HGLibA_00912	ADCY2	67	1
HGLibB_00908	ADCY2	407	1
HGLibA_00910	ADCY2	316	0
HGLibB_00909	ADCY2	527	6
HGLibA_00911	ADCY2	238	2
HGLibB_00910	ADCY2	149	0
HGLibB_00913	ADCY3	505	3
HGLibA_00914	ADCY3	264	2
HGLibB_00911	ADCY3	96	3
HGLibB_00912	ADCY3	186	1
HGLibA_00915	ADCY3	103	0
HGLibA_00913	ADCY3	235	2
HGLibA_00917	ADCY4	1	0
HGLibB_00915	ADCY4	128	1
HGLibB_00914	ADCY4	117	0
HGLibA_00918	ADCY4	198	2
HGLibB_00916	ADCY4	152	1
HGLibA_00916	ADCY4	34	0
HGLibA_00921	ADCY5	368	1
HGLibB_00919	ADCY5	204	0
HGLibB_00917	ADCY5	332	4
HGLibA_00919	ADCY5	150	3
HGLibB_00918	ADCY5	139	0
HGLibA_00920	ADCY5	189	1
HGLibB_00921	ADCY6	213	2
HGLibB_00920	ADCY6	287	0
HGLibB_00922	ADCY6	97	0
HGLibA_00923	ADCY6	236	1
HGLibA_00922	ADCY6	217	0
HGLibA_00924	ADCY6	107	1
HGLibB_00925	ADCY7	147	1
HGLibB_00923	ADCY7	672	2059
HGLibB_00924	ADCY7	195	0
HGLibA_00925	ADCY7	50	0
HGLibA_00927	ADCY7	170	1
HGLibA_00926	ADCY7	125	1
HGLibA_00928	ADCY8	422	4
HGLibB_00926	ADCY8	304	1
HGLibB_00927	ADCY8	100	1
[truncated: 117,463 more rows]
