# Supplementary material for: Cross-talks of glycosylphosphatidylinositol biosynthesis with glycosphingolipid biosynthesis and ER-associated degradation
Source: Nat Commun. 2020 Feb 13;11:860. doi: 10.1038/s41467-020-14678-2 (PMC7018848; doi:10.1038/s41467-020-14678-2)
Supplement: Supplementary file 6 — Supplementary Data 3 [file 41467_2020_14678_MOESM6_ESM.xlsx]

## Sheet: MAGeCK output
Supplementary Data 3: Gene scores in unsorted versus sort3 cells.
gene	num	neg|score	neg|p-value	neg|fdr	neg|rank	neg|goodsgrna	neg|lfc	pos|score	pos|p-value	pos|fdr	pos|rank	pos|goodsgrna	pos|lfc
TMEM165	6	0.11931	0.28444	0.992778	5890	1	7.9323	1.4586e-11	2.2805e-07	0.00099	1	5	7.9323			Glycosyltransferase
UBE2J1	6	0.99999	0.99999	0.999998	21707	0	8.2604	4.3994e-10	2.2805e-07	0.00099	2	6	8.2604			UDP-Gal transporter
SLC35A2	6	0.99949	0.9995	0.999998	21694	0	8.5576	4.3397e-09	2.2805e-07	0.00099	3	5	8.5576			Golgi Mn2+ homeostasis
B3GALT4	6	0.069967	0.18795	0.964494	3920	1	5.936	5.3539e-09	2.2805e-07	0.00099	4	5	5.936			ERAD protein
GOSR1	6	0.3625	0.57875	0.999927	11957	1	7.1383	1.4841e-08	2.2805e-07	0.00099	5	4	7.1383			SNARE complex
hsa-mir-3925	4	1	1	0.999998	21708	0	2.4098	2.0833e-06	7.5256e-06	0.027228	6	4	2.4098			Regulator of endosome-to-Golgi transport
UGCG	6	0.52751	0.69462	0.999927	14525	1	4.1348	2.9785e-06	2.1665e-05	0.067185	7	5	4.1348
UNC50	6	0.59675	0.74164	0.999927	15580	1	3.5267	7.1023e-06	5.0399e-05	0.136757	8	4	3.5267
SYVN1	6	0.20597	0.40076	0.999927	8252	3	-0.44878	1.7038e-05	0.00010787	0.260176	9	2	-0.44878
UBE2G2	6	0.7776	0.8475	0.999927	18005	1	2.617	2.1046e-05	0.00012748	0.276733	10	4	2.617
HOXB3	6	0.47533	0.66075	0.999927	13794	1	-0.017324	2.5113e-05	0.00014436	0.284878	11	1	-0.017324
hsa-mir-4706	4	0.99925	0.99924	0.999998	21690	0	2.5271	4.6767e-05	0.00017788	0.321782	13	4	2.5271
TMX2	6	0.53384	0.69881	0.999927	14625	1	1.8605	3.8491e-05	0.00021323	0.340523	12	4	1.8605
CYP2C9	4	0.99994	0.99994	0.999998	21706	0	1.7819	5.7785e-05	0.00021961	0.340523	15	4	1.7819
STX5	6	0.54039	0.70323	0.999927	14699	1	2.0623	5.4603e-05	0.00027708	0.400062	14	3	2.0623
OCEL1	6	0.46845	0.65638	0.999927	13705	1	2.1695	6.0516e-05	0.00029487	0.400062	16	5	2.1695
hsa-mir-568	4	0.9819	0.98189	0.999927	21291	0	2.2312	8.7318e-05	0.00034686	0.431518	18	3	2.2312
DOCK5	6	0.44537	0.64198	0.999927	13368	2	0.74851	7.5336e-05	0.00035781	0.431518	17	1	0.74851
NonTargetingControlGuideForHuman_0047	1	0.99959	0.99962	0.999998	21697	0	8.3621	0.00041436	0.00042349	0.454414	49	1	8.3621
OCLM	4	0.99927	0.99927	0.999998	21691	0	2.4083	0.00010744	0.0004358	0.454414	22	4	2.4083
hsa-mir-3658	4	0.034599	0.092314	0.919459	2410	2	-0.78916	0.00011719	0.00047001	0.454414	23	1	-0.78916
ICOS	6	0.52751	0.69462	0.999927	14524	1	2.3356	0.00010062	0.00048096	0.454414	19	4	2.3356
MRGPRD	6	0.89071	0.9003	0.999927	19379	1	1.3022	0.00010193	0.00048643	0.454414	20	3	1.3022
NSL1	6	0.9909	0.9909	0.999927	21479	0	1.5621	0.00010523	0.00050239	0.454414	21	5	1.5621
ZNF134	6	0.66118	0.78779	0.999927	16592	1	1.9573	0.00012054	0.00057218	0.489909	24	5	1.9573
SFT2D1	6	0.33801	0.55192	0.999927	11424	3	-1.1521	0.00012556	0.00058677	0.489909	25	1	-1.1521
NCAPD2	6	0.051447	0.14911	0.964494	3108	1	1.8768	0.00014343	0.00067343	0.541437	26	3	1.8768
LSM10	6	0.98553	0.98566	0.999927	21370	0	1.6776	0.00018405	0.00086454	0.65618	27	5	1.6776
MRPL23	6	0.99969	0.99969	0.999998	21700	0	2.0016	0.00018712	0.00087776	0.65618	28	4	2.0016
ARPC4	6	0.9374	0.93764	0.999927	20263	0	1.8829	0.00020048	0.00092611	0.65618	29	4	1.8829
PLP1	6	0.93551	0.93571	0.999927	20219	1	2.16	0.00020334	0.00093705	0.65618	30	5	2.16
LSP1	6	0.8585	0.88178	0.999927	18885	1	1.9188	0.00022496	0.0010246	0.677018	31	4	1.9188
ADAMTS12	6	0.59675	0.74164	0.999927	15600	2	0.34132	0.00022599	0.0010292	0.677018	32	3	0.34132
NSMAF	6	0.92802	0.92866	0.999927	20051	1	2.1072	0.00023494	0.0010771	0.687682	33	4	2.1072
NonTargetingControlGuideForHuman_0856	1	0.99885	0.99888	0.999927	21684	0	8.3054	0.001151	0.0011437	0.709335	108	1	8.3054
PTAR1	6	0.51246	0.68465	0.999927	14328	1	1.8992	0.00026766	0.0012203	0.735836	34	3	1.8992
SMIM5	6	0.67191	0.79588	0.999927	16797	2	0.010619	0.00027621	0.0012623	0.736611	35	1	0.010619
NonTargetingControlGuideForHuman_0776	1	0.99867	0.99871	0.999927	21677	0	8.7153	0.0013268	0.0013188	0.736611	121	1	8.7153
HK2	6	0.90844	0.91257	0.999927	19652	1	0.98738	0.00030675	0.0013909	0.736611	36	3	0.98738
FRG2C	5	0.94728	0.94746	0.999927	20486	0	1.4881	0.00034536	0.0014023	0.736611	41	4	1.4881
TUSC3	6	0.9976	0.99764	0.999927	21648	0	1.3716	0.00031518	0.0014251	0.736611	37	5	1.3716
hsa-mir-4496	4	0.99962	0.99961	0.999998	21698	0	1.647	0.00038292	0.0014689	0.736611	45	4	1.647
ZNF804A	6	0.17354	0.36206	0.995679	7538	3	-2.836	0.00032642	0.0014739	0.736611	38	1	-2.836
HIST3H2BB	6	0.2896	0.49761	0.999927	10288	2	0.1716	0.00033074	0.001493	0.736611	39	2	0.1716
BOLL	6	0.089115	0.22644	0.972424	4788	1	1.7141	0.0003438	0.0015455	0.745545	40	4	1.7141
hsa-mir-1321	4	0.12656	0.26166	0.990585	6165	1	2.2181	0.00041658	0.0015802	0.745695	50	3	2.2181
PPP2R1B	6	0.98805	0.98811	0.999927	21426	0	1.8492	0.00036046	0.0016235	0.749842	42	4	1.8492
PLK1	6	0.33171	0.54499	0.999927	11256	3	-1.6375	0.00037663	0.0016951	0.751047	43	3	-1.6375
SLC38A11	6	0.9999	0.9999	0.999998	21704	0	1.9437	0.00037792	0.001701	0.751047	44	5	1.9437
ZNF292	6	0.99987	0.99987	0.999998	21703	0	1.3743	0.00038454	0.0017302	0.751047	46	5	1.3743
SNX18	6	0.97629	0.97642	0.999927	21155	0	1.7837	0.00039387	0.0017717	0.751047	47	5	1.7837
ABHD12B	6	0.89504	0.90316	0.999927	19436	1	1.5843	0.00040123	0.0017991	0.751047	48	4	1.5843
VPS8	6	0.70374	0.81997	0.999927	17336	1	1.7674	0.00044333	0.0019646	0.783325	51	3	1.7674
STX2	6	0.37907	0.59684	0.999927	12302	1	1.7036	0.00045021	0.001987	0.783325	52	5	1.7036
HUS1	6	0.42091	0.62682	0.999927	13050	2	1.6548	0.00045367	0.0020034	0.783325	53	4	1.6548
ANKRD52	6	0.9915	0.9915	0.999927	21496	0	1.362	0.00047041	0.0020755	0.783325	54	5	1.362
GOLPH3	6	0.069967	0.18795	0.964494	3980	2	0.26567	0.00047705	0.0021006	0.783325	55	2	0.26567
POLM	6	0.98179	0.98195	0.999927	21286	0	1.5001	0.00048614	0.0021393	0.783325	56	3	1.5001
NonTargetingControlGuideForHuman_0907	1	0.99779	0.99781	0.999927	21654	0	8.235	0.0022141	0.0021986	0.783325	177	1	8.235
NonTargetingControlGuideForHuman_0137	1	0.99772	0.99773	0.999927	21652	0	7.8071	0.0022811	0.002267	0.783325	181	1	7.8071
BFAR	6	0.6395	0.77199	0.999927	16237	2	-0.070275	0.00051787	0.0022766	0.783325	57	2	-0.070275
SLC39A13	6	0.25437	0.4572	0.999927	9484	3	-1.1068	0.00052078	0.0022876	0.783325	58	2	-1.1068
hsa-mir-1278	3	0.45178	0.52404	0.999927	13446	1	1.9009	0.00081594	0.0023423	0.783325	84	2	1.9009
NonTargetingControlGuideForHuman_0827	1	0.99755	0.99758	0.999927	21645	0	7.673	0.0024485	0.0024353	0.783325	194	1	7.673
FRA10AC1	5	0.70776	0.77945	0.999927	17385	1	0.30287	0.00063547	0.0024472	0.783325	66	2	0.30287
RBM42	6	0.85708	0.88104	0.999927	18871	1	1.5642	0.00056522	0.0024819	0.783325	59	4	1.5642
hsa-mir-3927	4	0.70263	0.73283	0.999927	17316	1	2.0549	0.00067064	0.0024928	0.783325	72	3	2.0549
hsa-mir-4691	4	0.99933	0.99933	0.999998	21692	0	2.3457	0.00067334	0.0025006	0.783325	73	4	2.3457
GATS	6	0.85708	0.88104	0.999927	18867	1	0.86751	0.00057746	0.002537	0.783325	60	1	0.86751
LILRB5	6	0.10526	0.25791	0.987941	5384	3	0.093447	0.00058526	0.0025731	0.783325	61	3	0.093447
TLN1	6	0.46129	0.65186	0.999927	13597	1	0.74522	0.00059377	0.0026096	0.783325	62	2	0.74522
GSTT1	6	0.90296	0.90858	0.999927	19573	1	1.2577	0.00061651	0.0027035	0.783325	63	3	1.2577
CD248	6	0.93039	0.93081	0.999927	20108	1	0.6468	0.00062285	0.0027268	0.783325	64	3	0.6468
PTPLAD1	6	0.2568	0.46006	0.999927	9512	3	-1.3888	0.00062766	0.0027455	0.783325	65	2	-1.3888
hsa-mir-6855	4	0.94857	0.94842	0.999927	20520	0	1.6018	0.00074754	0.0027719	0.783325	80	3	1.6018
MTBP	6	0.53384	0.69881	0.999927	14628	1	1.2842	0.00064447	0.0028139	0.783325	67	5	1.2842
CHKA	6	0.40498	0.61706	0.999927	12780	1	1.3428	0.00064877	0.002834	0.783325	68	3	1.3428
KRT12	6	0.9348	0.93504	0.999927	20199	1	0.47685	0.00065669	0.0028664	0.783325	69	2	0.47685
EHD4	6	0.99896	0.99896	0.999927	21687	0	1.6098	0.00065903	0.002875	0.783325	70	3	1.6098
CRIPAK	6	0.99548	0.99554	0.999927	21600	0	1.5726	0.00066487	0.0028965	0.783325	71	4	1.5726
TJP2	6	0.99259	0.9926	0.999927	21524	0	1.5961	0.00067471	0.0029471	0.783325	74	4	1.5961
BIVM-ERCC5	2	0.6787	0.67872	0.999927	16891	0	3.3781	0.0015313	0.0029589	0.783325	133	1	3.3781
NOXRED1	6	0.96341	0.96341	0.999927	20856	0	1.1002	0.0006914	0.0030064	0.786294	75	3	1.1002
GTF2E2	6	0.81898	0.86339	0.999927	18390	1	1.7056	0.00070982	0.0030757	0.787129	76	4	1.7056
SLC25A3	6	0.044457	0.13399	0.956484	2865	2	1.706	0.00071228	0.0030821	0.787129	77	4	1.706
RHOXF1	6	0.46129	0.65186	0.999927	13599	2	-0.51092	0.00072805	0.003135	0.791331	78	1	-0.51092
IL3RA_X	6	0.94594	0.94607	0.999927	20457	0	1.257	0.00074408	0.0031925	0.795657	79	3	1.257
OSBPL9	4	0.31179	0.45902	0.999927	10806	1	1.8834	0.00093067	0.0032933	0.795657	96	3	1.8834
SHBG	6	0.044019	0.13304	0.956484	2782	4	-3.0894	0.00077824	0.0033147	0.795657	81	1	-3.0894
hsa-mir-544a	4	0.79685	0.80052	0.999927	18158	1	0.45837	0.00095394	0.0033548	0.795657	97	2	0.45837
SLC35A1	6	0.38494	0.60321	0.999927	12438	2	-0.63822	0.0008008	0.0033922	0.795657	82	3	-0.63822
RRN3	6	0.43068	0.63284	0.999927	13193	2	1.0418	0.00081296	0.0034328	0.795657	83	3	1.0418
BSX	6	0.12721	0.2991	0.992778	6225	3	-1.2884	0.00082844	0.0034889	0.795657	85	1	-1.2884
KDM2A	6	0.044457	0.13399	0.956484	2831	1	1.7441	0.0008437	0.0035478	0.795657	86	3	1.7441
CA11	6	0.99138	0.99138	0.999927	21495	0	1.7235	0.00085003	0.0035728	0.795657	87	4	1.7235
TRIM63	6	0.37907	0.59684	0.999927	12312	1	0.019628	0.00085009	0.0035733	0.795657	88	2	0.019628
DDN	6	0.26103	0.46499	0.999927	9623	1	1.3308	0.00086124	0.0036178	0.795657	89	3	1.3308
GLO1	6	0.33801	0.55192	0.999927	11414	2	1.2194	0.00086753	0.0036367	0.795657	90	3	1.2194
MRVI1	6	0.02012	0.072506	0.890252	1635	2	1.7296	0.00087443	0.0036622	0.795657	91	4	1.7296
NOP14	6	0.069967	0.18795	0.964494	3957	4	-2.3489	0.00087863	0.0036746	0.795657	92	1	-2.3489
NonTargetingControlGuideForHuman_0772	1	0.99623	0.99628	0.999927	21622	0	5.9829	0.0037711	0.0037019	0.795657	267	1	5.9829
CPSF4L	6	0.98283	0.98297	0.999927	21310	0	1.0874	0.00092384	0.0038242	0.801647	93	3	1.0874
SPATC1L	6	0.11342	0.2734	0.992778	5670	1	1.647	0.00092564	0.0038301	0.801647	94	3	1.647
C4orf36	6	0.0008381	0.0043313	0.687785	113	2	1.0075	0.00092881	0.0038406	0.801647	95	2	1.0075
RAPGEFL1	6	0.95564	0.95566	0.999927	20688	0	1.3229	0.0009593	0.0039418	0.814946	98	4	1.3229
HSP90B1	6	0.56768	0.72149	0.999927	15123	2	1.5453	0.0010058	0.0040873	0.819597	99	3	1.5453
FAM92A1	6	0.85708	0.88104	0.999927	18866	1	1.1346	0.0010058	0.0040873	0.819597	100	3	1.1346
FAM25A	5	0.57379	0.7135	0.999927	15200	1	1.6998	0.001107	0.0040919	0.819597	104	3	1.6998
NonTargetingControlGuideForHuman_0893	1	0.99581	0.99585	0.999927	21608	0	6.5731	0.0041897	0.0041275	0.819597	292	1	6.5731
FAAH	6	0.21634	0.4129	0.999927	8559	1	0.5189	0.0010292	0.0041612	0.819597	101	1	0.5189
HP1BP3	6	0.75609	0.84011	0.999927	17809	1	1.6085	0.001037	0.0041909	0.819597	102	4	1.6085
S100A3	6	0.97978	0.97993	0.999927	21231	0	1.6728	0.0010689	0.0043049	0.833058	103	4	1.6728
FGFBP1	6	0.95939	0.95934	0.999927	20776	0	1.4716	0.0011097	0.004449	0.833058	105	4	1.4716
HYAL2	6	0.50499	0.67979	0.999927	14184	1	0.36534	0.0011295	0.0045156	0.833058	106	2	0.36534
ANKRD35	6	0.88586	0.89723	0.999927	19275	1	-0.90036	0.0011394	0.0045443	0.833058	107	2	-0.90036
VPS37C	6	0.79992	0.85564	0.999927	18192	1	1.8811	0.0011527	0.0045863	0.833058	109	4	1.8811
SMG6	6	0.062504	0.17263	0.964494	3579	4	-3.4719	0.001163	0.0046214	0.833058	110	2	-3.4719
STXBP2	6	0.66118	0.78779	0.999927	16584	1	1.8812	0.0011749	0.0046593	0.833058	111	4	1.8812
ABLIM3	6	0.93519	0.93539	0.999927	20213	1	0.15715	0.0011797	0.0046711	0.833058	112	1	0.15715
SH3BGR	6	0.43727	0.63688	0.999927	13246	1	1.5725	0.0011804	0.0046725	0.833058	113	4	1.5725
GPT2	6	0.043187	0.13118	0.956484	2739	2	0.69615	0.0011928	0.004714	0.833058	115	3	0.69615
PDZRN4	6	0.91316	0.91618	0.999927	19745	1	1.8544	0.0011928	0.004714	0.833058	114	4	1.8544
hsa-mir-106a	4	0.97996	0.98	0.999927	21240	0	1.4772	0.0014778	0.0047304	0.833058	127	3	1.4772
hsa-mir-4714	4	0.28801	0.43538	0.999927	10217	2	-1.5309	0.0014892	0.0047628	0.833058	129	1	-1.5309
hsa-mir-4293	4	0.9972	0.9972	0.999927	21637	0	1.9543	0.0015116	0.0048248	0.833058	130	3	1.9543
ZMYM2	6	0.16046	0.34624	0.995679	7153	2	0.31029	0.0012299	0.0048353	0.833058	116	2	0.31029
PEX14	6	0.73199	0.83253	0.999927	17630	1	0.75137	0.001242	0.0048823	0.834529	117	3	0.75137
EBLN2	6	0.9097	0.91349	0.999927	19681	1	0.13994	0.0012801	0.0050077	0.848098	118	2	0.13994
C2orf68	6	0.79992	0.85564	0.999927	18201	1	1.4252	0.0012912	0.0050483	0.848098	119	4	1.4252
DNAJC17	6	0.72037	0.82911	0.999927	17524	1	1.3611	0.0013037	0.0050866	0.848098	120	3	1.3611
PGF	6	0.95083	0.95095	0.999927	20574	0	0.72816	0.0013302	0.0051751	0.848098	122	2	0.72816
PPP1R26	6	0.097147	0.24227	0.97901	5069	1	0.60112	0.0013362	0.0051961	0.848098	123	2	0.60112
COX5B	6	0.37907	0.59684	0.999927	12313	2	0.40624	0.0013362	0.0051961	0.848098	124	2	0.40624
hsa-mir-30d	4	0.18263	0.32987	0.995679	7712	1	0.98552	0.001682	0.0052508	0.850635	144	2	0.98552
GPR26	6	0.98362	0.98373	0.999927	21325	0	0.42218	0.0013804	0.0053311	0.857242	125	2	0.42218
MC1R	6	0.91509	0.91768	0.999927	19799	1	1.5808	0.0014235	0.0054748	0.873872	126	4	1.5808
hsa-mir-8078	4	0.060329	0.14249	0.964494	3504	1	1.9249	0.0017897	0.0055364	0.877249	147	3	1.9249
NonTargetingControlGuideForHuman_0942	1	0.99432	0.99438	0.999927	21575	0	5.3842	0.0056797	0.0056372	0.88122	391	1	5.3842
TARP	6	0.3014	0.51093	0.999927	10536	2	0.063588	0.0014807	0.0056522	0.88122	128	2	0.063588
NonTargetingControlGuideForHuman_0694	1	0.99425	0.99429	0.999927	21572	0	6.0071	0.0057466	0.0057051	0.88122	396	1	6.0071
GTF2IRD1	6	0.91028	0.91392	0.999927	19690	1	1.5626	0.0015158	0.0057617	0.88122	131	4	1.5626
PRR23B	6	0.56089	0.71683	0.999927	15012	2	0.3131	0.0015309	0.0058114	0.88122	132	1	0.3131
TRIM64B	4	0.95942	0.95932	0.999927	20779	0	0.89646	0.0019239	0.0058862	0.88122	156	1	0.89646
ZNF785	6	0.37483	0.59218	0.999927	12212	3	-0.58943	0.001562	0.0059172	0.88122	134	3	-0.58943
hsa-mir-378j	4	0.15032	0.29726	0.992778	6904	2	-0.26698	0.001941	0.0059245	0.88122	158	2	-0.26698
C6orf132	6	0.089115	0.22644	0.972424	4786	3	-0.67944	0.0015811	0.0059902	0.88122	135	2	-0.67944
KIAA1199	6	0.92745	0.92815	0.999927	20040	1	0.89141	0.0015857	0.0060084	0.88122	136	3	0.89141
CDCA4	6	0.4975	0.67494	0.999927	14097	2	0.88933	0.001617	0.0061042	0.88122	137	3	0.88933
HNRNPUL2	6	0.39654	0.61195	0.999927	12659	1	1.385	0.0016185	0.006111	0.88122	138	3	1.385
ORC2	6	0.071107	0.1903	0.964494	4055	2	1.6091	0.0016488	0.0062216	0.88122	139	4	1.6091
hsa-mir-6892	4	0.72846	0.74954	0.999927	17609	1	1.7105	0.002057	0.006241	0.88122	165	3	1.7105
DENND5A	6	0.17858	0.36808	0.995679	7666	2	1.4739	0.0016576	0.0062533	0.88122	141	3	1.4739
C9orf153	6	0.35562	0.57121	0.999927	11791	2	1.1467	0.0016576	0.0062533	0.88122	140	3	1.1467
CAPS2	6	0.67305	0.79672	0.999927	16804	2	1.7602	0.0016708	0.0062921	0.88122	142	4	1.7602
SLC6A13	6	0.9931	0.99314	0.999927	21543	0	1.5394	0.0016708	0.0062921	0.88122	143	4	1.5394
ZPBP2	6	0.71638	0.82797	0.999927	17508	1	1.5269	0.0017256	0.0064768	0.901276	145	4	1.5269
COG3	6	0.99267	0.99269	0.999927	21527	0	1.6133	0.0017817	0.0066524	0.906206	146	4	1.6133
NonTargetingControlGuideForHuman_0975	1	0.99324	0.99323	0.999927	21548	0	5.3502	0.0067595	0.0067135	0.906206	447	1	5.3502
hsa-mir-301a	3	0.074405	0.15231	0.964494	4141	1	2.3678	0.0024251	0.006761	0.906206	192	2	2.3678
ACTR1B	6	0.046017	0.13735	0.96148	2922	2	1.2538	0.0018158	0.006771	0.906206	148	3	1.2538
GLYATL2	6	0.31042	0.52111	0.999927	10753	3	-0.74691	0.0018302	0.0068198	0.906206	149	3	-0.74691
C11orf21	6	0.011538	0.044422	0.858554	1068	3	-1.33	0.0018318	0.006828	0.906206	150	1	-1.33
SULT1E1	6	0.37907	0.59684	0.999927	12289	3	-1.5755	0.0018383	0.0068454	0.906206	151	2	-1.5755
COMTD1	6	0.90011	0.90661	0.999927	19513	1	1.344	0.0018493	0.0068828	0.906206	152	4	1.344
PIGB	6	0.3625	0.57875	0.999927	11927	1	1.5359	0.0018668	0.0069462	0.906206	153	4	1.5359
hsa-mir-373	4	0.30586	0.45307	0.999927	10675	2	-0.80496	0.0023251	0.0069671	0.906206	184	2	-0.80496
ARID5A	6	0.2787	0.48517	0.999927	9976	3	-1.1541	0.001882	0.0069959	0.906206	154	2	-1.1541
MSH3	6	0.1457	0.32814	0.995679	6803	2	1.6759	0.001887	0.0070132	0.906206	155	4	1.6759
PPP1R3A	6	0.65722	0.78484	0.999927	16535	2	-0.75377	0.0019321	0.0071769	0.907073	157	1	-0.75377
BTBD2	6	0.82563	0.8662	0.999927	18482	1	1.6835	0.0019603	0.0072654	0.907073	159	4	1.6835
LPA	6	0.48271	0.66542	0.999927	13889	2	-0.58219	0.0019823	0.0073452	0.907073	160	1	-0.58219
CRYGD	6	0.40498	0.61706	0.999927	12743	1	1.4569	0.0019911	0.0073676	0.907073	161	4	1.4569
HIST2H3C	1	0.99253	0.9925	0.999927	21520	0	5.3182	0.0074711	0.0074269	0.907073	492	1	5.3182
HIST2H2AA4	1	0.99246	0.99243	0.999927	21517	0	3.3663	0.0075422	0.0074962	0.907073	498	1	3.3663
ATP6V1A	6	0.27039	0.47573	0.999927	9842	2	0.75021	0.0020324	0.0074994	0.907073	162	3	0.75021
HCRTR1	6	0.53419	0.69903	0.999927	14639	2	1.6024	0.0020326	0.0074999	0.907073	164	4	1.6024
IFT74	6	0.69512	0.81332	0.999927	17185	1	1.8116	0.0020326	0.0074999	0.907073	163	4	1.8116
LRRC10	6	0.79443	0.85362	0.999927	18144	1	1.315	0.0020729	0.0076253	0.907073	166	4	1.315
ACSS2	6	0.25183	0.45411	0.999927	9387	3	-1.71	0.0020826	0.0076563	0.907073	167	1	-1.71
NFXL1	6	0.92354	0.9247	0.999927	19969	1	1.5738	0.0021038	0.0077192	0.907073	168	4	1.5738
hsa-mir-1193	4	0.91149	0.91129	0.999927	19716	0	-0.24443	0.0026259	0.0077457	0.907073	204	1	-0.24443
PAX5	6	0.36687	0.58353	0.999927	12036	3	-1.6295	0.0021147	0.0077521	0.907073	169	2	-1.6295
hsa-mir-570	4	0.72489	0.74718	0.999927	17569	1	1.9498	0.0026434	0.0077913	0.907073	206	3	1.9498
PRIM2	6	0.1492	0.33243	0.995679	6864	3	-0.73962	0.0021327	0.0078118	0.907073	170	3	-0.73962
TMEM143	6	0.1993	0.39284	0.999927	8125	2	0.60172	0.0021327	0.0078118	0.907073	172	3	0.60172
COX6B1	6	0.51159	0.68408	0.999927	14280	2	1.3464	0.0021327	0.0078118	0.907073	171	4	1.3464
OR56B1	6	0.58741	0.73508	0.999927	15447	2	0.24063	0.0021379	0.0078296	0.907073	173	3	0.24063
hsa-mir-521-2	3	0.85085	0.85079	0.999927	18781	0	2.3072	0.0028305	0.0078556	0.907073	215	2	2.3072
WDR7	6	0.92274	0.92401	0.999927	19955	1	1.3402	0.0021626	0.0079081	0.907599	174	3	1.3402
CFDP1	6	0.075786	0.19985	0.971206	4205	4	-3.6466	0.0021828	0.0079724	0.907599	175	1	-3.6466
ANGPT4	6	0.43835	0.63756	0.999927	13304	2	1.0445	0.0021865	0.0079856	0.907599	176	3	1.0445
C3orf14	6	0.55396	0.71226	0.999927	14907	1	1.8051	0.0022452	0.0081799	0.924727	178	4	1.8051
DERL2	6	0.11806	0.28209	0.992778	5825	2	1.4607	0.0022677	0.0082574	0.924727	179	3	1.4607
ABHD11	6	0.99484	0.99487	0.999927	21586	0	1.4966	0.0022704	0.0082661	0.924727	180	4	1.4966
ASPG	6	0.22509	0.4231	0.999927	8739	3	-1.2547	0.0022831	0.0083067	0.924727	182	2	-1.2547
BAI2	6	0.69969	0.81687	0.999927	17278	2	1.3144	0.0023016	0.0083724	0.927283	183	3	1.3144
MITF	6	0.15866	0.34404	0.995679	7094	3	-1.766	0.0023332	0.0084695	0.928339	185	2	-1.766
ZCCHC11	6	0.67094	0.79515	0.999927	16771	1	1.5331	0.0023377	0.0084809	0.928339	186	4	1.5331
MCCC2	6	0.65613	0.78403	0.999927	16520	1	1.6369	0.0023514	0.0085243	0.928339	187	4	1.6369
LCE3A	6	0.41435	0.62276	0.999927	12933	2	-1.9627	0.0023833	0.0086191	0.928339	188	1	-1.9627
hsa-mir-2053	4	0.98051	0.98053	0.999927	21255	0	1.6672	0.002968	0.0086324	0.928339	222	2	1.6672
FAM81B	6	0.15215	0.33605	0.995679	6972	1	1.5307	0.0024006	0.0086775	0.928339	189	4	1.5307
TMEM225	6	0.31969	0.53156	0.999927	10980	1	1.0135	0.0024037	0.0086866	0.928339	190	2	1.0135
ST3GAL5	6	0.59092	0.73756	0.999927	15500	1	1.5535	0.0024149	0.008724	0.928339	191	4	1.5535
USP54	6	0.96134	0.96135	0.999927	20819	0	1.1572	0.0024466	0.0088344	0.934693	193	3	1.1572
NDUFA5	6	0.98761	0.98766	0.999927	21411	0	1.5386	0.0024743	0.008927	0.934693	195	4	1.5386
hsa-mir-643	4	0.29256	0.43986	0.999927	10350	1	1.6257	0.0030861	0.0089379	0.934693	229	2	1.6257
GABRA2	6	0.086014	0.22029	0.972424	4623	3	-1.1021	0.0024951	0.0090059	0.934693	197	2	-1.1021
TMEM8B	6	0.2913	0.49952	0.999927	10335	3	-1.3285	0.0024951	0.0090059	0.934693	196	2	-1.3285
CKAP2L	6	0.61768	0.75642	0.999927	15891	2	1.3171	0.0025067	0.0090442	0.934693	198	4	1.3171
PDE7B	6	0.69945	0.81671	0.999927	17256	1	1.4908	0.002582	0.0092987	0.934693	199	3	1.4908
FOXRED1	6	0.98414	0.98426	0.999927	21340	0	0.6432	0.0025838	0.0093028	0.934693	200	1	0.6432
CITED4	6	0.54722	0.70774	0.999927	14800	1	1.527	0.0025984	0.0093498	0.934693	201	4	1.527
AMMECR1L	6	0.96421	0.9642	0.999927	20882	0	1.4094	0.0025984	0.0093498	0.934693	202	4	1.4094
SCGB1A1	6	0.77444	0.84638	0.999927	17978	1	0.49405	0.0026169	0.0094118	0.934693	203	2	0.49405
NonTargetingControlGuideForHuman_0537	1	0.99049	0.99049	0.999927	21470	0	4.5297	0.0095052	0.0094574	0.934693	615	1	4.5297
ZNF408	6	0.71214	0.82643	0.999927	17472	1	0.11065	0.0026339	0.0094679	0.934693	205	2	0.11065
hsa-mir-3166	4	0.86972	0.86946	0.999927	19043	0	1.7487	0.0032925	0.0094729	0.934693	241	3	1.7487
RGL1	6	0.21507	0.41143	0.999927	8491	2	1.5284	0.0026596	0.0095487	0.934693	207	4	1.5284
ARGLU1	6	0.37652	0.59404	0.999927	12248	3	-1.0891	0.0026596	0.0095487	0.934693	209	3	-1.0891
ZBTB43	6	0.95291	0.95303	0.999927	20619	0	1.1048	0.0026596	0.0095487	0.934693	208	3	1.1048
hsa-mir-2052	2	0.99505	0.99502	0.999927	21595	0	2.1288	0.0049478	0.0096002	0.934693	350	2	2.1288
RAMP3	6	0.96469	0.96469	0.999927	20896	0	0.25068	0.0026841	0.0096326	0.934693	210	2	0.25068
hsa-mir-8079	4	0.81801	0.81895	0.999927	18362	1	1.7917	0.00336	0.0096449	0.934693	243	2	1.7917
EIF3M	6	0.81898	0.86339	0.999927	18375	1	0.99618	0.0027104	0.0097224	0.93802	211	3	0.99618
CASP5	6	0.55703	0.71431	0.999927	14948	2	0.48397	0.0027342	0.0097845	0.939827	212	1	0.48397
EPN2	6	0.43727	0.63688	0.999927	13283	1	1.4061	0.0027928	0.0099582	0.951331	213	4	1.4061
TRMT10B	6	0.32895	0.5419	0.999927	11206	1	1.6379	0.0028073	0.010004	0.951331	214	3	1.6379
KCTD3	4	0.83037	0.83048	0.999927	18525	1	-1.3811	0.003523	0.01006	0.951331	251	2	-1.3811
C16orf95	6	0.41002	0.62014	0.999927	12850	2	0.5867	0.0028388	0.010109	0.951331	216	2	0.5867
MNT	6	0.61314	0.75314	0.999927	15831	1	1.6509	0.0028438	0.010123	0.951331	217	4	1.6509
TMEM9	6	0.21847	0.41537	0.999927	8618	3	-1.4583	0.0028654	0.010191	0.953546	218	2	-1.4583
KLHL9	6	0.92825	0.92885	0.999927	20057	1	1.3939	0.0028812	0.010236	0.953661	219	4	1.3939
PALM	6	0.55396	0.71226	0.999927	14912	1	1.4154	0.0029346	0.010407	0.961028	220	3	1.4154
TMEM101	6	0.99207	0.99208	0.999927	21507	0	1.502	0.0029442	0.010436	0.961028	221	4	1.502
MLNR	6	0.23377	0.43323	0.999927	8979	3	-1.7901	0.0029847	0.010573	0.961028	223	1	-1.7901
NonTargetingControlGuideForHuman_0428	1	0.98934	0.98936	0.999927	21445	0	4.9421	0.01066	0.010603	0.961028	670	1	4.9421
HAL	6	0.16046	0.34624	0.995679	7195	2	1.0291	0.0030087	0.010647	0.961028	224	3	1.0291
hsa-mir-3650	4	0.78883	0.79395	0.999927	18090	1	0.56295	0.0037616	0.010693	0.961028	266	2	0.56295
NonTargetingControlGuideForHuman_0949	1	0.98923	0.98927	0.999927	21444	0	2.9499	0.010765	0.010695	0.961028	675	1	2.9499
GAP43	6	0.3014	0.51093	0.999927	10578	1	1.3863	0.0030267	0.010712	0.961028	225	4	1.3863
GYG1	6	0.98531	0.98544	0.999927	21361	0	0.17412	0.0030348	0.010741	0.961028	226	1	0.17412
COG6	6	0.64261	0.77422	0.999927	16288	2	1.2705	0.00304	0.010758	0.961028	227	4	1.2705
SCRIB	6	0.31376	0.52487	0.999927	10844	2	0.1302	0.0030849	0.010907	0.969097	228	2	0.1302
DMRTA2	6	0.17354	0.36206	0.995679	7520	3	-1.6706	0.0031283	0.011048	0.969097	230	2	-1.6706
ZNF790	6	0.97543	0.97556	0.999927	21128	0	1.0222	0.0031355	0.011071	0.969097	232	3	1.0222
SEMA3E	6	0.99778	0.99781	0.999927	21653	0	1.3113	0.0031355	0.011071	0.969097	231	3	1.3113
PRKRA	6	0.70794	0.82323	0.999927	17396	1	0.78847	0.0031851	0.011226	0.969097	233	3	0.78847
GPR160	6	0.46129	0.65186	0.999927	13615	1	1.5418	0.0031854	0.011226	0.969097	234	4	1.5418
USP17L5	1	0.98867	0.98872	0.999927	21433	0	2.8909	0.011326	0.011251	0.969097	702	1	2.8909
NonTargetingControlGuideForHuman_0791	1	0.98867	0.98872	0.999927	21434	0	2.8909	0.011326	0.011251	0.969097	703	1	2.8909
LCP1	6	0.97225	0.97228	0.999927	21061	0	1.0968	0.0032232	0.011348	0.969097	235	3	1.0968
LRRC55	6	0.33567	0.5493	0.999927	11322	3	-1.5454	0.0032352	0.011379	0.969097	236	2	-1.5454
SHCBP1L	6	0.25183	0.45411	0.999927	9406	1	1.4461	0.0032649	0.011469	0.969097	237	3	1.4461
LRRC8A	6	0.71214	0.82643	0.999927	17458	1	0.29866	0.0032853	0.011529	0.969097	238	2	0.29866
C22orf43	6	0.24945	0.45131	0.999927	9319	2	-0.92359	0.0032924	0.011552	0.969097	240	2	-0.92359
ZMYND11	6	0.47533	0.66075	0.999927	13775	2	-0.19838	0.0032924	0.011552	0.969097	239	2	-0.19838
NDST4	6	0.069967	0.18795	0.964494	3925	2	-0.47739	0.0033354	0.011684	0.969097	242	1	-0.47739
TBX5	6	0.11342	0.2734	0.992778	5641	1	1.1077	0.0033854	0.011843	0.969097	244	3	1.1077
ACAP2	6	0.32895	0.5419	0.999927	11212	1	0.054059	0.0034022	0.0119	0.969097	245	2	0.054059
SMC1B	6	0.26103	0.46499	0.999927	9597	1	1.3349	0.0034097	0.011927	0.969097	246	4	1.3349
PTPRC	6	0.99543	0.99549	0.999927	21599	0	1.5029	0.0034209	0.01197	0.969097	247	4	1.5029
CERK	6	0.90441	0.9096	0.999927	19592	1	0.94594	0.0034355	0.012012	0.969097	248	2	0.94594
HAPLN1	6	0.61314	0.75314	0.999927	15827	1	1.3132	0.003456	0.012075	0.969097	249	4	1.3132
RBM14-RBM4	4	0.85595	0.8557	0.999927	18858	0	1.575	0.0043291	0.012171	0.969097	302	3	1.575
hsa-mir-1254-2	4	0.0042594	0.014981	0.722595	510	2	0.45288	0.004332	0.01218	0.969097	303	2	0.45288
GRIN2D	6	0.49617	0.67407	0.999927	14068	2	1.7439	0.0035114	0.012249	0.969097	250	4	1.7439
FEZ2	6	0.73914	0.83471	0.999927	17680	1	1.2286	0.003534	0.012314	0.969097	252	3	1.2286
TSPAN16	6	0.0069432	0.028581	0.79526	683	4	-2.4346	0.0035357	0.012319	0.969097	253	1	-2.4346
SPIN2A	6	0.27997	0.48665	0.999927	10032	1	1.7913	0.0035363	0.012322	0.969097	254	4	1.7913
AP3B2	6	0.91089	0.91437	0.999927	19697	1	1.7449	0.0035445	0.012351	0.969097	255	3	1.7449
C18orf21	6	0.91888	0.92077	0.999927	19870	1	1.4188	0.0035858	0.012481	0.969097	256	3	1.4188
RNF128	6	0.32895	0.5419	0.999927	11172	1	0.90728	0.0035983	0.012518	0.969097	257	3	0.90728
RNF207	6	0.99317	0.99321	0.999927	21546	0	1.2196	0.0036113	0.012558	0.969097	258	4	1.2196
EID3	6	0.31376	0.52487	0.999927	10840	2	0.59361	0.0036358	0.012631	0.969097	259	1	0.59361
ZNF823	6	0.72807	0.83131	0.999927	17591	1	-0.14986	0.0036859	0.012792	0.969097	260	2	-0.14986
MAN1A1	6	0.3014	0.51093	0.999927	10540	2	1.1085	0.0036887	0.012799	0.969097	261	3	1.1085
ASB1	6	0.62412	0.76099	0.999927	16006	2	1.3387	0.0036946	0.012823	0.969097	262	2	1.3387
FAIM	6	0.81196	0.86044	0.999927	18317	1	1.4794	0.0036972	0.01283	0.969097	263	4	1.4794
NonTargetingControlGuideForHuman_0094	1	0.98708	0.98709	0.999927	21402	0	4.1184	0.012921	0.01284	0.969097	774	1	4.1184
CFI	6	0.060737	0.16891	0.964494	3530	3	-2.8375	0.0037268	0.012928	0.969097	264	2	-2.8375
MPZ	6	0.011462	0.04417	0.858554	1055	2	0.2011	0.003736	0.012956	0.969097	265	3	0.2011
hsa-mir-4274	4	0.29495	0.44222	0.999927	10413	2	-1.8773	0.0046628	0.013026	0.969097	325	1	-1.8773
HIST1H3C	6	0.99692	0.99697	0.999927	21631	0	1.2344	0.0037776	0.013096	0.969097	268	3	1.2344
hsa-mir-553	2	0.00093732	0.001789	0.626397	124	1	2.8644	0.0068607	0.013171	0.969097	455	1	2.8644
STXBP3	6	0.02012	0.072506	0.890252	1643	1	1.1587	0.0038164	0.013228	0.969097	269	3	1.1587
ABCD3	6	0.38494	0.60321	0.999927	12460	2	-0.2217	0.0038164	0.013228	0.969097	271	2	-0.2217
C9orf69	6	0.59675	0.74164	0.999927	15606	1	1.4154	0.0038164	0.013228	0.969097	270	3	1.4154
RAP1GDS1	6	0.20625	0.40112	0.999927	8267	2	1.3205	0.0038213	0.013238	0.969097	272	4	1.3205
FAM110A	6	0.18771	0.37904	0.998603	7839	2	0.24647	0.0038361	0.013287	0.969097	273	1	0.24647
C3orf33	6	0.016316	0.060126	0.883853	1389	3	-0.23446	0.003848	0.013329	0.969097	275	3	-0.23446
EQTN	6	0.90011	0.90661	0.999927	19510	1	1.2703	0.003848	0.013329	0.969097	274	4	1.2703
COX8A	6	0.73914	0.83471	0.999927	17687	1	1.3917	0.0038688	0.013394	0.969097	276	4	1.3917
hsa-mir-548aa-1	4	0.16765	0.31483	0.995241	7313	2	-0.34139	0.0048068	0.013427	0.969097	336	2	-0.34139
ADCY7	6	0.3625	0.57875	0.999927	11959	2	0.14702	0.0038862	0.013453	0.969097	277	1	0.14702
NonTargetingControlGuideForHuman_0869	1	0.98627	0.98627	0.999927	21388	0	4.0127	0.013733	0.013644	0.969097	811	1	4.0127
CCDC9	6	0.97073	0.97075	0.999927	21029	0	1.2965	0.0039484	0.013648	0.969097	278	4	1.2965
CCDC144NL	5	0.82342	0.83925	0.999927	18420	1	2.1301	0.0041434	0.013677	0.969097	290	3	2.1301
TAAR5	6	0.53419	0.69903	0.999927	14645	2	1.613	0.0039687	0.013717	0.969097	279	3	1.613
hsa-mir-3156-1	4	0.1042	0.22288	0.972424	5296	1	1.4119	0.0049296	0.013742	0.969097	348	3	1.4119
AZIN1	6	0.26103	0.46499	0.999927	9632	2	1.129	0.0040186	0.013864	0.969097	280	3	1.129
RSPH1	6	0.47915	0.66317	0.999927	13846	2	0.6331	0.0040364	0.01391	0.969097	281	2	0.6331
SIGLEC9	6	0.055329	0.1575	0.964494	3296	3	-0.85175	0.0040457	0.013944	0.969097	282	2	-0.85175
EPPIN-WFDC6	2	0.99271	0.99272	0.999927	21530	0	1.8477	0.0072918	0.013948	0.969097	476	2	1.8477
CALN1	6	0.37907	0.59684	0.999927	12328	2	0.6567	0.0040792	0.014055	0.969097	283	3	0.6567
CYSTM1	6	0.82342	0.86526	0.999927	18428	1	0.33369	0.0040864	0.014075	0.969097	284	1	0.33369
SNX3	6	0.97096	0.97099	0.999927	21032	0	1.2334	0.0041069	0.014138	0.969097	285	3	1.2334
RAD23B	6	0.0086576	0.034562	0.79526	821	3	-0.39506	0.004111	0.014148	0.969097	287	2	-0.39506
GNG8	6	0.84462	0.87483	0.999927	18707	1	0.62609	0.004111	0.014148	0.969097	286	3	0.62609
A3GALT2	6	0.90369	0.90909	0.999927	19583	1	1.2872	0.0041353	0.014225	0.969097	288	4	1.2872
MKX	6	0.93061	0.93102	0.999927	20115	1	0.38342	0.0041365	0.014229	0.969097	289	2	0.38342
PIGZ	6	0.96829	0.96826	0.999927	20981	0	1.1639	0.0041865	0.014402	0.969097	291	4	1.1639
NonTargetingControlGuideForHuman_0422	1	0.98548	0.98548	0.999927	21369	0	4.0175	0.014515	0.01442	0.969097	844	1	4.0175
CABP1	6	0.13109	0.30629	0.995241	6313	2	1.3208	0.0041988	0.014436	0.969097	293	4	1.3208
hsa-mir-6812	4	0.84587	0.84562	0.999927	18713	0	1.3943	0.0052161	0.014464	0.969097	366	3	1.3943
AK5	6	0.0086576	0.034562	0.79526	863	1	1.3739	0.0042294	0.01453	0.969097	294	4	1.3739
hsa-mir-6835	2	0.99086	0.99085	0.999927	21478	0	3.8674	0.0076281	0.014551	0.969097	505	2	3.8674
DZIP3	6	0.99259	0.9926	0.999927	21525	0	1.3778	0.0042488	0.014597	0.969097	295	4	1.3778
ZDHHC18	6	0.83405	0.86995	0.999927	18578	1	0.65155	0.0042866	0.014729	0.969097	296	1	0.65155
ZNF430	6	0.40498	0.61706	0.999927	12759	1	1.5192	0.0042878	0.014732	0.969097	298	4	1.5192
C2CD4D	6	0.98203	0.98219	0.999927	21293	0	1.3049	0.0042878	0.014732	0.969097	297	4	1.3049
FBXO8	6	0.98336	0.98349	0.999927	21318	0	1.3554	0.0042878	0.014732	0.969097	299	4	1.3554
BLMH	6	0.60815	0.7496	0.999927	15770	1	1.0312	0.0042977	0.014765	0.969097	300	3	1.0312
NOS1AP	6	0.31969	0.53156	0.999927	10989	2	0.74505	0.0043099	0.014806	0.969097	301	2	0.74505
PDHA1	6	0.077812	0.20387	0.971206	4329	2	0.5685	0.0043361	0.014885	0.969097	306	3	0.5685
FEM1C	6	0.23463	0.43422	0.999927	9009	2	0.91645	0.0043361	0.014885	0.969097	304	3	0.91645
NUP88	6	0.55396	0.71226	0.999927	14900	1	1.3039	0.0043361	0.014885	0.969097	305	3	1.3039
C3orf83	6	0.95457	0.95465	0.999927	20660	0	1.1819	0.0043361	0.014885	0.969097	307	3	1.1819
OR2L5	6	0.96184	0.96186	0.999927	20829	0	0.61827	0.0043367	0.014886	0.969097	308	1	0.61827
MRPS27	6	0.38494	0.60321	0.999927	12459	2	0.14	0.0043506	0.014936	0.969097	309	2	0.14
CLK4	6	0.32337	0.53564	0.999927	11064	2	1.5194	0.0043655	0.014984	0.969097	310	4	1.5194
hsa-mir-4531	4	0.55131	0.65166	0.999927	14868	1	1.663	0.0054379	0.015031	0.969097	378	3	1.663
CCR5	6	0.89157	0.90087	0.999927	19391	1	0.62877	0.0043867	0.015048	0.969097	311	1	0.62877
HOXC6	6	0.097147	0.24227	0.97901	5048	2	-0.51289	0.0044367	0.015203	0.969097	312	1	-0.51289
FKBP6	6	0.45351	0.64705	0.999927	13473	1	1.3171	0.0044372	0.015205	0.969097	313	4	1.3171
DIS3L2	6	0.83405	0.86995	0.999927	18566	1	1.1699	0.0044412	0.015217	0.969097	314	3	1.1699
hsa-mir-302d	4	0.57631	0.66345	0.999927	15258	1	0.86364	0.0055301	0.015265	0.969097	383	2	0.86364
EIF2B2	6	0.93519	0.93539	0.999927	20209	1	0.95651	0.0044554	0.015266	0.969097	315	3	0.95651
PEX16	6	0.51159	0.68408	0.999927	14275	2	1.2344	0.0045023	0.015409	0.969097	316	3	1.2344
hsa-mir-5692c-2	4	0.41622	0.56353	0.999927	12957	1	-0.029726	0.0055967	0.015424	0.969097	387	1	-0.029726
TNN	6	0.6263	0.76251	0.999927	16046	2	1.2903	0.0045331	0.015503	0.969097	317	4	1.2903
DPAGT1	6	0.91419	0.91698	0.999927	19761	1	1.3312	0.0045331	0.015503	0.969097	318	4	1.3312
KIF6	6	0.5452	0.70644	0.999927	14762	2	0.96678	0.0045402	0.015522	0.969097	319	3	0.96678
CHRNB4	5	0.71428	0.78229	0.999927	17486	1	0.39218	0.0049083	0.015563	0.969097	342	2	0.39218
RWDD1	6	0.61831	0.75688	0.999927	15928	1	1.1976	0.0045784	0.015639	0.969097	320	3	1.1976
TRIM43B	6	0.2896	0.49761	0.999927	10259	1	1.5456	0.0046186	0.015758	0.969097	321	4	1.5456
IBA57	6	0.45351	0.64705	0.999927	13478	1	-0.64658	0.004628	0.015794	0.969097	322	2	-0.64658
PPIA	6	0.8888	0.89907	0.999927	19331	1	1.747	0.004632	0.015808	0.969097	323	4	1.747
RAB1B	6	0.94895	0.94907	0.999927	20534	0	1.1191	0.0046369	0.015824	0.969097	324	3	1.1191
COA6	6	0.21634	0.4129	0.999927	8574	2	1.4068	0.0046745	0.015942	0.969097	328	4	1.4068
EIF3H	6	0.54039	0.70323	0.999927	14727	1	1.2312	0.0046745	0.015942	0.969097	327	4	1.2312
RTP4	6	0.96988	0.96987	0.999927	21016	0	1.4719	0.0046745	0.015942	0.969097	326	4	1.4719
RFX8	6	0.63522	0.76889	0.999927	16191	1	0.95241	0.0046869	0.015981	0.969097	329	3	0.95241
ELSPBP1	6	0.14327	0.32517	0.995679	6756	1	1.2219	0.0047035	0.016028	0.969097	330	3	1.2219
DUOX1	6	0.96081	0.96079	0.999927	20803	0	1.3544	0.0047335	0.016129	0.969097	331	4	1.3544
OR51E2	6	0.75928	0.84116	0.999927	17829	1	0.023776	0.0047358	0.016137	0.969097	332	2	0.023776
PRPF38A	6	0.43463	0.63526	0.999927	13217	2	0.96458	0.0047369	0.01614	0.969097	333	2	0.96458
DST	6	0.99797	0.99798	0.999927	21659	0	1.1814	0.0047634	0.01622	0.969097	334	3	1.1814
hsa-mir-320e	4	0.18477	0.33202	0.995679	7789	2	-0.58225	0.005925	0.016243	0.969097	405	2	-0.58225
OR4K1	6	0.044457	0.13399	0.956484	2859	1	0.2211	0.004787	0.016284	0.969097	335	1	0.2211
ELMOD3	6	0.16897	0.35656	0.995679	7440	3	-0.31194	0.0048168	0.016384	0.969097	338	3	-0.31194
COL6A3	6	0.98761	0.98766	0.999927	21412	0	0.66285	0.0048168	0.016384	0.969097	337	2	0.66285
GNRHR	6	0.97904	0.97919	0.999927	21212	0	1.4187	0.0048238	0.016406	0.969097	339	4	1.4187
TMEM209	6	0.74979	0.83806	0.999927	17763	1	1.2876	0.0048606	0.016522	0.969097	340	3	1.2876
THRB	6	0.62127	0.75897	0.999927	15958	2	-0.49667	0.004887	0.016608	0.969097	341	2	-0.49667
NonTargetingControlGuideForHuman_0995	1	0.9833	0.98334	0.999927	21316	0	3.7712	0.016696	0.016654	0.969097	947	1	3.7712
PCDHGA8	2	0.99123	0.99122	0.999927	21492	0	1.4384	0.0087726	0.016679	0.969097	578	2	1.4384
IMP4	6	0.998	0.99801	0.999927	21660	0	1.3738	0.0049126	0.016686	0.969097	343	4	1.3738
TENM2	6	0.9328	0.9331	0.999927	20157	1	1.4093	0.0049146	0.016695	0.969097	344	3	1.4093
CKM	6	0.51778	0.6882	0.999927	14367	2	-0.072472	0.0049288	0.016744	0.969097	346	2	-0.072472
DNTTIP1	6	0.65253	0.78145	0.999927	16465	2	1.2159	0.0049288	0.016744	0.969097	347	3	1.2159
CCDC70	6	0.89674	0.90431	0.999927	19470	1	0.53212	0.0049288	0.016744	0.969097	345	2	0.53212
ST6GAL2	6	0.36048	0.57649	0.999927	11880	3	-1.7365	0.004937	0.016771	0.969097	349	2	-1.7365
hsa-mir-1267	4	0.36667	0.51397	0.999927	12035	2	-0.33458	0.0061398	0.016814	0.969097	416	2	-0.33458
CCDC71L	6	0.80486	0.85759	0.999927	18239	1	1.3086	0.0049663	0.016861	0.969097	351	3	1.3086
LCK	6	0.0011255	0.0057662	0.687785	149	3	-0.71103	0.0049871	0.016931	0.969097	352	2	-0.71103
SLC19A3	6	0.42232	0.6277	0.999927	13068	2	1.3101	0.0049914	0.016945	0.969097	353	3	1.3101
VAMP4	6	0.31869	0.53039	0.999927	10913	2	1.5525	0.0050166	0.017027	0.969097	354	3	1.5525
KHDRBS1	6	0.56089	0.71683	0.999927	15007	1	1.329	0.0050179	0.017035	0.969097	355	4	1.329
PDIA5	6	0.22542	0.4235	0.999927	8795	2	0.0036552	0.0050371	0.017095	0.969097	356	2	0.0036552
FBLIM1	6	0.24265	0.44352	0.999927	9125	1	1.124	0.0050644	0.017173	0.969097	357	3	1.124
SAP30L	6	0.19018	0.38198	0.998603	7922	1	0.0042305	0.0050704	0.017195	0.969097	358	2	0.0042305
ERO1LB	6	0.14327	0.32517	0.995679	6724	1	0.73296	0.0050871	0.017244	0.969097	359	2	0.73296
NonTargetingControlGuideForHuman_0432	1	0.98266	0.9827	0.999927	21306	0	3.8279	0.01734	0.017311	0.969097	977	1	3.8279
C19orf57	6	0.37907	0.59684	0.999927	12330	1	0.73172	0.0051144	0.017321	0.969097	360	3	0.73172
BMI1	6	0.98586	0.98596	0.999927	21381	0	1.6692	0.0051226	0.017349	0.969097	361	4	1.6692
MAPK8IP1	6	0.53999	0.70293	0.999927	14687	2	-2.2418	0.0051371	0.017394	0.969097	362	1	-2.2418
PLCB3	6	0.26103	0.46499	0.999927	9628	1	1.5696	0.005139	0.0174	0.969097	363	4	1.5696
NonTargetingControlGuideForHuman_0041	1	0.98252	0.98256	0.999927	21300	0	3.8169	0.017483	0.017444	0.969097	980	1	3.8169
PDE2A	6	0.99702	0.99707	0.999927	21632	0	1.7038	0.0051794	0.017531	0.969097	364	4	1.7038
CHRNE	6	0.71214	0.82643	0.999927	17464	1	0.85999	0.0051871	0.017555	0.969097	365	3	0.85999
KIAA0226L	6	0.06137	0.17025	0.964494	3548	2	1.2543	0.0052164	0.017643	0.969097	367	4	1.2543
CHMP1B	6	0.33801	0.55192	0.999927	11389	2	1.5895	0.0052338	0.017694	0.969097	368	4	1.5895
TMEM41B	6	0.79192	0.85271	0.999927	18116	1	1.1113	0.0052371	0.017702	0.969097	369	3	1.1113
hsa-mir-3135a	4	0.72846	0.74954	0.999927	17606	1	1.2986	0.0065171	0.017764	0.969097	435	2	1.2986
PCF11	6	0.31969	0.53156	0.999927	10991	1	1.2028	0.0052734	0.017809	0.969097	370	4	1.2028
SPATA25	6	0.90011	0.90661	0.999927	19512	1	1.2204	0.0052734	0.017809	0.969097	371	4	1.2204
TMPRSS11D	6	0.16046	0.34624	0.995679	7160	2	0.74566	0.0052871	0.017844	0.969097	372	3	0.74566
TMSB10	6	0.42907	0.63185	0.999927	13133	1	0.80773	0.0052902	0.017857	0.969097	373	3	0.80773
BEND5	6	0.98569	0.98581	0.999927	21375	0	1.2493	0.0052902	0.017857	0.969097	374	3	1.2493
BRD3	6	0.3879	0.60643	0.999927	12550	2	0.011426	0.005319	0.017935	0.970902	375	2	0.011426
SLC15A2	6	0.27997	0.48665	0.999927	10036	1	0.47695	0.0053371	0.017989	0.971418	376	2	0.47695
NME8	6	0.0056407	0.023834	0.79526	598	4	-2.3632	0.0054371	0.018312	0.973665	377	1	-2.3632
HYKK	3	0.95573	0.95595	0.999927	20692	0	0.97273	0.0078522	0.01839	0.973665	519	1	0.97273
hsa-mir-15a	4	0.95982	0.95972	0.999927	20785	0	1.5209	0.0067579	0.018406	0.973665	446	3	1.5209
UQCR11	6	0.7715	0.84539	0.999927	17961	1	1.1074	0.005472	0.018425	0.973665	379	4	1.1074
TGFB1I1	6	0.2956	0.5044	0.999927	10421	2	1.2383	0.0054764	0.018441	0.973665	380	3	1.2383
ACSL6	6	0.84114	0.87318	0.999927	18658	1	1.2828	0.005484	0.018461	0.973665	381	3	1.2828
COG5	6	0.13456	0.31264	0.995241	6479	1	1.9189	0.0054871	0.01847	0.973665	382	3	1.9189
NonTargetingControlGuideForHuman_0714	1	0.98142	0.98147	0.999927	21279	0	2.4044	0.018583	0.018531	0.973665	1024	1	2.4044
ELFN1	6	0.83784	0.87168	0.999927	18620	1	0.1151	0.0055371	0.018625	0.973665	384	1	0.1151
ALDH6A1	6	0.86427	0.88482	0.999927	18973	1	0.85949	0.0055709	0.018739	0.973665	385	3	0.85949
FAM150A	6	0.3707	0.58769	0.999927	12109	1	0.67836	0.0055871	0.018793	0.973665	386	2	0.67836
NonTargetingControlGuideForHuman_0790	1	0.98115	0.98118	0.999927	21269	0	3.0359	0.018847	0.0188	0.973665	1038	1	3.0359
ALPK3	6	0.025148	0.08828	0.919459	1929	2	-0.278	0.0056145	0.018881	0.973665	388	2	-0.278
hsa-mir-4468	4	0.67476	0.71599	0.999927	16825	1	1.0462	0.0069964	0.018973	0.973665	461	2	1.0462
KRTAP19-4	6	0.071107	0.1903	0.964494	4039	2	1.6111	0.0056567	0.019015	0.973665	389	4	1.6111
MLLT11	6	0.63463	0.76848	0.999927	16166	2	0.70208	0.0056609	0.019024	0.973665	390	3	0.70208
NOSTRIN	5	0.058656	0.16107	0.964494	3458	2	-0.5454	0.0063231	0.019046	0.973665	428	2	-0.5454
CTAGE9	5	0.99579	0.99574	0.999927	21606	0	1.3035	0.0063231	0.019046	0.973665	429	3	1.3035
CCL18	6	0.48271	0.66542	0.999927	13888	2	-0.10119	0.0056871	0.019119	0.973665	392	1	-0.10119
SLC26A9	6	0.31376	0.52487	0.999927	10853	2	1.2839	0.0057046	0.019176	0.973665	393	3	1.2839
SNRPA	6	0.051447	0.14911	0.964494	3159	2	-0.063298	0.0057371	0.019269	0.973665	394	2	-0.063298
NCK1	6	0.94479	0.94494	0.999927	20426	0	1.2868	0.0057393	0.019275	0.973665	395	4	1.2868
ZNF157	6	0.41306	0.62202	0.999927	12880	1	1.3868	0.005764	0.019351	0.973665	397	4	1.3868
NonTargetingControlGuideForHuman_0009	1	0.98051	0.98052	0.999927	21254	0	3.2447	0.019492	0.019491	0.973665	1062	1	3.2447
RNPEP	6	0.90011	0.90661	0.999927	19515	1	1.257	0.0058307	0.01957	0.973665	398	4	1.257
OR5H14	6	0.037521	0.11861	0.948	2574	1	0.37422	0.0058352	0.019582	0.973665	400	2	0.37422
MCM10	6	0.18321	0.37365	0.998603	7737	2	0.049099	0.0058352	0.019582	0.973665	401	2	0.049099
C7orf10	6	0.59092	0.73756	0.999927	15499	1	1.2461	0.0058352	0.019582	0.973665	402	4	1.2461
TCF7L1	6	0.81898	0.86339	0.999927	18388	1	1.162	0.0058352	0.019582	0.973665	399	3	1.162
NAA60	6	0.95939	0.95934	0.999927	20773	0	0.76857	0.005837	0.019588	0.973665	403	1	0.76857
hsa-mir-1183	4	0.45418	0.60169	0.999927	13522	1	1.2519	0.0073362	0.019801	0.973665	484	3	1.2519
SLC9A1	6	0.3707	0.58769	0.999927	12119	1	0.7211	0.0059199	0.019862	0.973665	404	3	0.7211
C16orf92	6	0.2679	0.47291	0.999927	9757	3	-0.57167	0.005937	0.019908	0.973665	406	3	-0.57167
CRYL1	6	0.82775	0.86713	0.999927	18493	1	1.2479	0.005987	0.020067	0.973665	407	3	1.2479
TMEM230	6	0.069967	0.18795	0.964494	3983	2	-0.74741	0.0060314	0.020209	0.973665	408	2	-0.74741
PNMAL1	6	0.15215	0.33605	0.995679	6984	2	0.96493	0.0060314	0.020209	0.973665	409	3	0.96493
ABAT	6	0.02012	0.072506	0.890252	1675	3	-0.23101	0.0060369	0.020225	0.973665	410	2	-0.23101
MAT2A	6	0.8682	0.88696	0.999927	19030	1	1.2657	0.0060413	0.020236	0.973665	413	4	1.2657
S100A11	6	0.97904	0.97919	0.999927	21211	0	1.1356	0.0060413	0.020236	0.973665	411	4	1.1356
ZFP112	6	0.99891	0.99891	0.999927	21686	0	1.2833	0.0060413	0.020236	0.973665	412	4	1.2833
MIF	6	0.1685	0.356	0.995679	7332	2	1.1814	0.0060769	0.020337	0.973665	414	3	1.1814
WDR96	6	0.031762	0.1056	0.943988	2234	3	-1.1885	0.0061369	0.020545	0.973665	415	1	-1.1885
hsa-mir-556	3	0.96709	0.96719	0.999927	20955	0	1.882	0.0091491	0.020587	0.973665	604	2	1.882
VAMP7_X	6	0.77444	0.84638	0.999927	17969	1	1.4555	0.0061778	0.020686	0.973665	417	4	1.4555
XAF1	6	0.98756	0.98761	0.999927	21409	0	1.4444	0.0061778	0.020686	0.973665	418	4	1.4444
HS6ST3	6	0.36811	0.5849	0.999927	12067	2	-1.9582	0.0061869	0.020708	0.973665	419	1	-1.9582
DEFB131	6	0.7654	0.84324	0.999927	17891	1	0.83452	0.0061992	0.020746	0.973665	420	3	0.83452
hsa-mir-219a-1	4	0.9123	0.91212	0.999927	19735	0	1.5832	0.0077408	0.020786	0.973665	513	3	1.5832
AVEN	6	0.8429	0.87402	0.999927	18681	1	1.2206	0.0062179	0.020809	0.973665	422	3	1.2206
LAP3	6	0.8869	0.89787	0.999927	19297	1	1.5429	0.0062179	0.020809	0.973665	421	3	1.5429
GPM6B	6	0.064454	0.17663	0.964494	3729	3	-0.93087	0.0062368	0.020873	0.973665	423	1	-0.93087
OR2AT4	6	0.9959	0.99595	0.999927	21614	0	1.4314	0.0062421	0.020886	0.973665	424	4	1.4314
NonTargetingControlGuideForHuman_0696	1	0.97905	0.97907	0.999927	21216	0	3.7097	0.020948	0.020903	0.973665	1130	1	3.7097
hsa-let-7f-1	4	0.78236	0.78878	0.999927	18040	1	-0.43678	0.0078288	0.021012	0.973665	518	1	-0.43678
NCKAP5	6	0.57379	0.72569	0.999927	15206	1	0.60122	0.0062868	0.021016	0.973665	425	2	0.60122
RPAIN	6	0.043187	0.13118	0.956484	2762	3	-0.81386	0.006296	0.021042	0.973665	426	2	-0.81386
INCA1	6	0.92495	0.92593	0.999927	19992	1	1.3189	0.0063145	0.021102	0.973665	427	4	1.3189
TRPM4	6	0.37358	0.5908	0.999927	12195	3	-2.5158	0.0063367	0.02117	0.973665	430	1	-2.5158
hsa-mir-4428	4	0.72846	0.74954	0.999927	17607	1	1.3468	0.0079571	0.021341	0.973665	524	3	1.3468
ANKRD13A	6	0.19018	0.38198	0.998603	7927	1	1.0564	0.006423	0.021457	0.973665	433	3	1.0564
CCDC67	6	0.22968	0.4285	0.999927	8863	2	0.15977	0.006423	0.021457	0.973665	432	2	0.15977
VPS39	6	0.95182	0.95195	0.999927	20601	0	0.77158	0.006423	0.021457	0.973665	431	2	0.77158
CYP21A2	6	0.0028093	0.013468	0.687785	390	2	0.69368	0.0064367	0.021503	0.973665	434	1	0.69368
hsa-mir-6862-2	2	0.67244	0.67241	0.999927	16801	0	1.4737	0.011552	0.021809	0.973665	713	1	1.4737
ANKRD18B	6	0.82563	0.8662	0.999927	18478	1	1.3818	0.0065361	0.02183	0.973665	436	4	1.3818
SLC17A4	6	0.45373	0.64719	0.999927	13509	2	0.94159	0.0065366	0.02183	0.973665	437	2	0.94159
NREP	6	0.18771	0.37904	0.998603	7854	2	1.0116	0.006561	0.021906	0.973665	438	3	1.0116
AP2B1	6	0.74288	0.8359	0.999927	17707	1	1.4737	0.0065711	0.021941	0.973665	439	4	1.4737
SEC24D	6	0.99826	0.99827	0.999927	21669	0	1.365	0.0065711	0.021941	0.973665	440	4	1.365
FAM78A	6	0.22463	0.42254	0.999927	8695	2	0.48239	0.0065865	0.02199	0.973665	441	1	0.48239
NonTargetingControlGuideForHuman_0227	1	0.97788	0.97789	0.999927	21188	0	2.748	0.02212	0.022072	0.973665	1185	1	2.748
FAM193A	6	0.9097	0.91349	0.999927	19675	1	0.32393	0.0066365	0.022148	0.973665	442	2	0.32393
ARL14	6	0.66967	0.79419	0.999927	16728	2	1.1852	0.0066817	0.022287	0.973665	443	4	1.1852
NLRP8	6	0.097147	0.24227	0.97901	5076	1	0.99861	0.0066904	0.022316	0.973665	444	3	0.99861
WDR34	6	0.43463	0.63526	0.999927	13204	2	0.76845	0.0067364	0.022457	0.973665	445	1	0.76845
hsa-mir-1206	1	0.97742	0.97744	0.999927	21183	0	2.5666	0.022581	0.022537	0.973665	1206	1	2.5666
CRAMP1L	6	0.68578	0.80627	0.999927	17011	1	1.5796	0.0067827	0.022593	0.973665	448	4	1.5796
ALOX15B	6	0.49617	0.67407	0.999927	14083	2	0.64123	0.0067863	0.022606	0.973665	449	2	0.64123
CCDC153	6	0.97978	0.97993	0.999927	21232	0	1.4638	0.0068069	0.022666	0.973665	450	3	1.4638
PRR7	6	0.96952	0.96954	0.999927	21007	0	0.47371	0.0068362	0.022761	0.973665	451	2	0.47371
DNTT	6	0.99737	0.99739	0.999927	21641	0	1.366	0.0068363	0.022762	0.973665	452	4	1.366
ZIC3	6	0.062543	0.17271	0.964494	3609	1	1.0775	0.0068463	0.022791	0.973665	453	3	1.0775
hsa-mir-1293	4	0.9929	0.99291	0.999927	21539	0	1.7455	0.0085486	0.022804	0.973665	561	3	1.7455
ZNF672	6	0.44537	0.64198	0.999927	13372	2	-0.078801	0.0068564	0.022819	0.973665	454	3	-0.078801
RRH	6	0.069967	0.18795	0.964494	3916	2	0.66714	0.0068714	0.02287	0.973665	456	3	0.66714
PARS2	6	0.2896	0.49761	0.999927	10278	1	0.87097	0.0068714	0.02287	0.973665	459	3	0.87097
PEG10	6	0.2896	0.49761	0.999927	10285	2	0.73698	0.0068714	0.02287	0.973665	458	3	0.73698
GATM	6	0.30895	0.51946	0.999927	10715	2	1.1938	0.0068714	0.02287	0.973665	457	3	1.1938
GFRAL	6	0.3707	0.58769	0.999927	12145	1	1.0104	0.0068741	0.022881	0.973665	460	3	1.0104
hsa-mir-4658	4	0.63929	0.6959	0.999927	16232	1	1.4639	0.0086162	0.022973	0.973665	563	3	1.4639
hsa-mir-4741	4	0.0023053	0.0083067	0.687785	272	2	0.38099	0.0087001	0.023194	0.973665	569	2	0.38099
hsa-mir-6753	4	0.68789	0.72378	0.999927	17068	1	1.0456	0.0087001	0.023194	0.973665	570	2	1.0456
EBF2	6	0.87018	0.88805	0.999927	19049	1	0.80842	0.0070203	0.023332	0.973665	462	3	0.80842
CLPTM1	6	0.1457	0.32814	0.995679	6810	3	-2.7365	0.007036	0.023377	0.973665	463	1	-2.7365
MEF2BNB	6	0.95628	0.95629	0.999927	20708	0	1.4575	0.0070369	0.023378	0.973665	464	3	1.4575
NEK5	6	0.31969	0.53156	0.999927	10992	1	0.95259	0.0070397	0.023383	0.973665	465	3	0.95259
ACAA1	6	0.40594	0.61765	0.999927	12816	2	1.3223	0.0070505	0.023421	0.973665	466	4	1.3223
CXCR4	6	0.71141	0.82586	0.999927	17450	2	0.7025	0.0070859	0.023536	0.973665	467	2	0.7025
PSMB9	6	0.99439	0.99442	0.999927	21578	0	1.3349	0.0070949	0.023565	0.973665	468	3	1.3349
hsa-mir-4441	3	0.82034	0.8202	0.999927	18397	0	1.3035	0.010897	0.023629	0.973665	684	2	1.3035
TXNDC9	6	0.12505	0.29505	0.992778	6048	4	-2.7894	0.0071358	0.023695	0.973665	469	2	-2.7894
PANK1	6	0.13456	0.31264	0.995241	6446	3	-0.78165	0.0071858	0.023831	0.973665	470	1	-0.78165
hsa-mir-181b-1	4	0.89643	0.89623	0.999927	19461	0	1.0725	0.0089722	0.023858	0.973665	593	2	1.0725
ARPC3	6	0.089115	0.22644	0.972424	4799	2	1.1324	0.0071982	0.02387	0.973665	471	3	1.1324
HAUS2	6	0.85708	0.88104	0.999927	18865	1	1.2647	0.0071982	0.02387	0.973665	472	3	1.2647
CAAP1	6	0.51246	0.68465	0.999927	14308	1	1.582	0.0072132	0.023917	0.973665	473	4	1.582
ZNF558	6	0.12591	0.2967	0.992778	6092	1	0.88426	0.0072667	0.024081	0.973665	474	2	0.88426
NonTargetingControlGuideForHuman_0448	1	0.97582	0.97585	0.999927	21135	0	4.17	0.024179	0.024084	0.973665	1265	1	4.17
RHD	6	0.5452	0.70644	0.999927	14760	2	0.13134	0.0072856	0.024146	0.973665	475	2	0.13134
SUPT5H	6	0.037521	0.11861	0.948	2550	2	1.2189	0.0073242	0.024269	0.973665	478	4	1.2189
SIVA1	6	0.68099	0.80265	0.999927	16914	2	1.0166	0.0073242	0.024269	0.973665	479	4	1.0166
MAGI1	6	0.90907	0.91304	0.999927	19662	1	1.0494	0.0073242	0.024269	0.973665	477	4	1.0494
RBMS2	6	0.97564	0.97577	0.999927	21133	0	1.041	0.0073242	0.024269	0.973665	480	4	1.041
SIT1	6	0.16369	0.35022	0.995679	7245	2	0.5082	0.0073332	0.024295	0.973665	482	3	0.5082
CCDC63	6	0.44575	0.64221	0.999927	13392	2	1.0262	0.0073332	0.024295	0.973665	481	3	1.0262
USP12	6	0.81898	0.86339	0.999927	18374	1	0.58604	0.0073355	0.024305	0.973665	483	2	0.58604
COX6B2	6	0.05216	0.15069	0.964494	3197	4	-2.3717	0.0073527	0.024353	0.973665	485	2	-2.3717
CCDC83	6	0.35097	0.56621	0.999927	11691	2	0.40675	0.0073815	0.02445	0.973665	486	2	0.40675
CHN2	6	0.978	0.97812	0.999927	21189	0	0.02323	0.0073854	0.024464	0.973665	487	1	0.02323
PSMB10	6	0.47915	0.66317	0.999927	13845	2	-0.63453	0.0074354	0.024611	0.973665	488	1	-0.63453
RPL27A	6	0.62975	0.76496	0.999927	16076	2	1.4123	0.0074356	0.024612	0.973665	489	4	1.4123
BACH2	6	0.94795	0.94809	0.999927	20504	0	1.4272	0.0074703	0.024712	0.973665	490	4	1.4272
ERCC8	6	0.99954	0.99955	0.999998	21696	0	1.3434	0.0074703	0.024712	0.973665	491	4	1.3434
NLRP7	6	0.37907	0.59684	0.999927	12333	1	0.90098	0.0074732	0.02472	0.973665	493	3	0.90098
C4orf6	6	0.0667	0.18121	0.964494	3796	4	-3.0798	0.0074813	0.024741	0.973665	495	2	-3.0798
ARL5B	6	0.97029	0.97029	0.999927	21021	0	0.59428	0.0074813	0.024741	0.973665	494	2	0.59428
ANK2	6	0.78059	0.84859	0.999927	18028	1	0.2361	0.0074853	0.024752	0.973665	496	1	0.2361
OR5M11	6	0.088532	0.22528	0.972424	4706	3	-1.3051	0.0075352	0.024915	0.973665	497	2	-1.3051
NT5C3A	6	0.62285	0.76008	0.999927	15977	2	1.2207	0.0075482	0.024957	0.973665	499	4	1.2207
RALGPS2	6	0.98633	0.98641	0.999927	21389	0	1.2304	0.0075482	0.024957	0.973665	500	4	1.2304
DCLK3	6	0.27039	0.47573	0.999927	9807	2	-0.1493	0.0075851	0.025061	0.973665	501	1	-0.1493
NonTargetingControlGuideForHuman_0596	1	0.97485	0.97485	0.999927	21115	0	3.1455	0.02515	0.02507	0.973665	1304	1	3.1455
ZNF423	6	0.63463	0.76848	0.999927	16170	2	-1.9232	0.0075923	0.025086	0.973665	502	2	-1.9232
IRS2	6	0.72807	0.83131	0.999927	17603	1	1.3193	0.0076079	0.025129	0.973665	503	4	1.3193
MBTPS1	6	0.67814	0.80049	0.999927	16884	2	1.3128	0.0076274	0.02518	0.973665	504	4	1.3128
ECT2	6	0.74288	0.8359	0.999927	17723	1	0.76271	0.007635	0.025202	0.973665	506	3	0.76271
NonTargetingControlGuideForHuman_0930	1	0.9747	0.97471	0.999927	21113	0	3.5586	0.025301	0.025207	0.973665	1306	1	3.5586
ATG16L2	6	0.1778	0.36717	0.995679	7605	1	1.4201	0.0076716	0.025316	0.973665	508	4	1.4201
MED7	6	0.65381	0.78236	0.999927	16475	2	1.3488	0.0076716	0.025316	0.973665	507	4	1.3488
STIP1	6	0.3466	0.56135	0.999927	11615	3	-1.824	0.0076849	0.025358	0.973665	509	1	-1.824
hsa-mir-620	4	0.51399	0.63499	0.999927	14338	1	1.0403	0.0095919	0.025432	0.973665	619	3	1.0403
C11orf53	6	0.52865	0.69539	0.999927	14548	2	1.4971	0.0077093	0.025433	0.973665	510	4	1.4971
SLC9A9	6	0.95362	0.95373	0.999927	20636	0	1.1176	0.0077264	0.025484	0.973665	511	3	1.1176
GRIPAP1	6	0.32809	0.54095	0.999927	11163	3	-1.0153	0.0077348	0.025513	0.973665	512	2	-1.0153
OR11A1	6	0.02012	0.072506	0.890252	1632	1	0.40166	0.0077576	0.025584	0.973665	514	3	0.40166
PSMC3IP	6	0.86427	0.88482	0.999927	18972	1	-0.10659	0.0077576	0.025584	0.973665	515	2	-0.10659
hsa-mir-515-1	3	0.8417	0.84163	0.999927	18669	0	1.5325	0.012079	0.025608	0.973665	738	2	1.5325
PPP6R2	6	0.25183	0.45411	0.999927	9385	1	0.79495	0.0077847	0.025674	0.973665	516	2	0.79495
NOP9	6	0.62412	0.76099	0.999927	15998	1	1.1685	0.0077925	0.025696	0.973665	517	3	1.1685
ITGB3BP	5	0.17353	0.33915	0.995679	7515	2	1.2655	0.0091975	0.025795	0.973665	606	3	1.2655
hsa-mir-1914	4	0.39879	0.54616	0.999927	12694	1	1.3393	0.0097873	0.025944	0.973665	626	2	1.3393
hsa-mir-596	4	0.44397	0.59138	0.999927	13343	1	0.1105	0.0097913	0.025953	0.973665	627	1	0.1105
BEGAIN	6	0.42091	0.62682	0.999927	12999	1	0.88009	0.0078845	0.025967	0.973665	520	3	0.88009
hsa-mir-3923	4	0.23351	0.38092	0.998603	8925	1	1.2176	0.0098006	0.025977	0.973665	628	3	1.2176
BOD1L2	6	0.41002	0.62014	0.999927	12834	2	0.91266	0.007903	0.026019	0.973665	521	2	0.91266
ZSCAN1	6	0.84462	0.87483	0.999927	18701	1	1.3176	0.0079249	0.02609	0.973665	522	4	1.3176
PARP11	6	0.2929	0.50135	0.999927	10362	3	-0.7187	0.0079379	0.026127	0.973665	523	3	-0.7187
PCCB	6	0.17858	0.36808	0.995679	7672	2	-0.73609	0.0079843	0.026269	0.973665	525	2	-0.73609
USP17L24	2	0.58174	0.5821	0.999927	15365	1	0.26545	0.014072	0.026401	0.973665	823	1	0.26545
ZNF250	6	0.94406	0.94421	0.999927	20412	0	0.66883	0.0080342	0.026422	0.973665	526	2	0.66883
SLC25A16	6	0.23962	0.44001	0.999927	9083	2	1.085	0.0080366	0.026428	0.973665	527	4	1.085
C1orf51	6	0.3466	0.56135	0.999927	11588	1	1.0587	0.0080366	0.026428	0.973665	528	4	1.0587
hsa-mir-1255a	4	0.4844	0.62243	0.999927	13945	1	0.78177	0.010011	0.026489	0.973665	633	2	0.78177
TMED5	6	0.27444	0.48034	0.999927	9913	3	-1.6422	0.0080841	0.026573	0.973665	529	1	-1.6422
GALR3	6	0.3014	0.51093	0.999927	10541	1	0.31674	0.0081124	0.026661	0.973665	530	2	0.31674
CUL4A	6	0.077812	0.20387	0.971206	4271	1	1.0022	0.008134	0.026727	0.973665	531	2	1.0022
hsa-mir-2861	4	0.59174	0.67109	0.999927	15512	1	-0.84391	0.010155	0.026858	0.973665	645	2	-0.84391
TRIB3	6	0.83607	0.87086	0.999927	18597	1	0.28354	0.0081782	0.026863	0.973665	533	2	0.28354
CYP3A43	6	0.89331	0.90206	0.999927	19410	1	0.74359	0.0081782	0.026863	0.973665	532	3	0.74359
PIF1	6	0.76235	0.8422	0.999927	17874	1	1.1449	0.0081795	0.026865	0.973665	534	4	1.1449
PCDHB4	6	0.95667	0.95669	0.999927	20720	0	1.2649	0.0081795	0.026865	0.973665	535	4	1.2649
SLC13A1	6	0.14416	0.32628	0.995679	6781	3	-1.8373	0.0081838	0.026876	0.973665	536	1	-1.8373
MRGPRX4	6	0.12591	0.2967	0.992778	6117	2	0.38752	0.0082337	0.027034	0.973665	537	2	0.38752
SLC5A8	6	0.68952	0.80914	0.999927	17077	2	1.2561	0.0082524	0.027094	0.973665	538	4	1.2561
TNIK	6	0.02012	0.072506	0.890252	1671	2	0.22268	0.0082801	0.027178	0.973665	540	2	0.22268
NACA	6	0.20743	0.40248	0.999927	8343	2	-0.015242	0.0082801	0.027178	0.973665	539	2	-0.015242
IL37	6	0.014403	0.053944	0.862237	1282	2	1.3789	0.0083309	0.027326	0.973665	541	3	1.3789
FBXO3	6	0.21634	0.4129	0.999927	8543	1	1.1349	0.0083335	0.027331	0.973665	542	3	1.1349
H2AFB3	2	0.94005	0.9401	0.999927	20313	0	2.9822	0.014604	0.027349	0.973665	849	1	2.9822
REEP1	6	0.7099	0.82469	0.999927	17425	2	1.2616	0.0083767	0.027466	0.973665	543	4	1.2616
ZIC5	6	0.52751	0.69462	0.999927	14498	1	1.3192	0.0084318	0.027622	0.973665	544	4	1.3192
DUSP2	6	0.94432	0.94446	0.999927	20417	0	0.8778	0.0084332	0.027627	0.973665	545	2	0.8778
IMPAD1	6	0.94116	0.9414	0.999927	20344	0	0.33349	0.0084831	0.027776	0.973665	546	2	0.33349
PCM1	6	0.71249	0.82671	0.999927	17476	2	1.2121	0.0085015	0.027825	0.973665	548	4	1.2121
MAFG	6	0.98697	0.98702	0.999927	21399	0	1.1931	0.0085015	0.027825	0.973665	549	4	1.1931
ADRBK1	6	0.9995	0.99951	0.999998	21695	0	1.1655	0.0085015	0.027825	0.973665	547	4	1.1655
CENPN	6	0.10526	0.25791	0.987941	5332	1	1.0216	0.0085087	0.027851	0.973665	552	3	1.0216
CD59	6	0.51246	0.68465	0.999927	14316	1	0.36151	0.0085087	0.027851	0.973665	550	3	0.36151
WDR17	6	0.94899	0.94911	0.999927	20535	0	0.68762	0.0085087	0.027851	0.973665	551	3	0.68762
DHX36	6	0.1778	0.36717	0.995679	7595	2	0.13784	0.008522	0.027887	0.973665	557	2	0.13784
ASB3	6	0.52071	0.69011	0.999927	14439	1	0.61959	0.008522	0.027887	0.973665	559	3	0.61959
MFAP1	6	0.52603	0.69361	0.999927	14477	2	0.094312	0.008522	0.027887	0.973665	555	2	0.094312
OR10K1	6	0.52865	0.69539	0.999927	14550	2	-1.7771	0.008522	0.027887	0.973665	558	2	-1.7771
GADD45GIP1	6	0.56468	0.71942	0.999927	15069	2	0.22177	0.008522	0.027887	0.973665	554	2	0.22177
LALBA	6	0.77444	0.84638	0.999927	17973	1	0.081547	0.008522	0.027887	0.973665	553	2	0.081547
OAS1	6	0.98003	0.98018	0.999927	21241	0	0.33366	0.008522	0.027887	0.973665	556	2	0.33366
CHRNA9	6	0.036874	0.11715	0.948	2483	3	-1.229	0.008533	0.027918	0.973665	560	1	-1.229
TBC1D31	4	0.9481	0.94796	0.999927	20508	0	1.5284	0.01056	0.027922	0.973665	666	2	1.5284
ZNF7	6	0.55447	0.7126	0.999927	14927	2	0.16562	0.0085828	0.028077	0.973665	562	2	0.16562
ZCCHC5	6	0.91155	0.91491	0.999927	19724	1	1.3737	0.0086237	0.028208	0.973665	565	4	1.3737
TNFAIP1	6	0.99976	0.99977	0.999998	21701	0	1.2799	0.0086237	0.028208	0.973665	564	4	1.2799
AUNIP	6	0.41306	0.62202	0.999927	12911	1	1.1787	0.0086268	0.02822	0.973665	566	3	1.1787
TSGA10IP	6	0.88586	0.89723	0.999927	19271	1	0.58333	0.0086327	0.028235	0.973665	567	1	0.58333
URGCP	5	0.84821	0.8559	0.999927	18756	1	1.6017	0.010274	0.028353	0.973665	650	3	1.6017
hsa-mir-5571	4	0.060329	0.14249	0.964494	3501	2	0.17939	0.010754	0.028372	0.973665	674	2	0.17939
hsa-mir-891a	4	0.77384	0.78211	0.999927	17965	1	0.81701	0.010754	0.028372	0.973665	673	2	0.81701
PRICKLE2	6	0.35862	0.57449	0.999927	11827	3	-1.2736	0.0086826	0.028386	0.973665	568	2	-1.2736
ANKRD17	6	0.3042	0.51411	0.999927	10641	2	0.4524	0.0087162	0.0285	0.973665	571	2	0.4524
RAB1A	6	0.77444	0.84638	0.999927	17968	1	0.85565	0.0087324	0.028551	0.973665	572	3	0.85565
MUC1	6	0.54722	0.70774	0.999927	14814	1	1.1751	0.0087397	0.028575	0.973665	577	4	1.1751
RBM11	6	0.56768	0.72149	0.999927	15134	1	1.1524	0.0087397	0.028575	0.973665	575	4	1.1524
C14orf183	6	0.70079	0.81772	0.999927	17293	2	1.1006	0.0087397	0.028575	0.973665	576	4	1.1006
VEPH1	6	0.80718	0.85854	0.999927	18259	1	1.1153	0.0087397	0.028575	0.973665	573	4	1.1153
TSHB	6	0.88488	0.89662	0.999927	19255	1	1.3251	0.0087397	0.028575	0.973665	574	4	1.3251
OR4F16	5	0.48972	0.6423	0.999927	13974	1	1.4631	0.010388	0.028607	0.973665	657	3	1.4631
HNRNPA0	6	0.085607	0.21948	0.972424	4601	4	-4.1789	0.0087823	0.02871	0.973665	579	1	-4.1789
DPYD	6	0.28963	0.49763	0.999927	10301	2	0.21959	0.0088183	0.028812	0.973665	581	3	0.21959
TCTEX1D2	6	0.52049	0.68997	0.999927	14385	2	0.3203	0.0088183	0.028812	0.973665	582	2	0.3203
GPN3	6	0.61575	0.75503	0.999927	15871	2	0.80216	0.0088183	0.028812	0.973665	580	3	0.80216
MAGIX	6	0.078551	0.20535	0.971206	4356	3	-0.21717	0.0088187	0.028813	0.973665	585	3	-0.21717
RARG	6	0.22542	0.4235	0.999927	8759	1	0.77985	0.0088187	0.028813	0.973665	584	3	0.77985
PTH	6	0.29438	0.50302	0.999927	10376	3	-1.3423	0.0088187	0.028813	0.973665	586	3	-1.3423
DLL3	6	0.3879	0.60643	0.999927	12534	1	1.0238	0.0088187	0.028813	0.973665	587	3	1.0238
LRMP	6	0.51246	0.68465	0.999927	14303	2	0.8352	0.0088187	0.028813	0.973665	583	3	0.8352
MCOLN2	6	0.78336	0.84955	0.999927	18055	1	0.98457	0.0088187	0.028813	0.973665	588	3	0.98457
VPS53	6	0.069967	0.18795	0.964494	3918	2	1.1809	0.0088782	0.02894	0.973665	589	3	1.1809
CADPS	6	0.91089	0.91437	0.999927	19705	1	0.05199	0.008882	0.028947	0.973665	590	2	0.05199
NonTargetingControlGuideForHuman_0640	1	0.97097	0.97101	0.999927	21035	0	3.332	0.029026	0.028947	0.973665	1482	1	3.332
DCLK1	6	0.23664	0.43657	0.999927	9033	3	-2.4024	0.0089318	0.029068	0.973665	591	1	-2.4024
IL20	6	0.64063	0.77279	0.999927	16249	1	0.68782	0.0089611	0.02915	0.973665	592	3	0.68782
MAP3K14	6	0.80486	0.85759	0.999927	18240	1	0.32565	0.0089817	0.029195	0.973665	594	1	0.32565
CAPRIN1	6	0.7776	0.8475	0.999927	18001	1	0.61421	0.0090127	0.02927	0.973665	595	2	0.61421
CDH24	6	0.97991	0.98005	0.999927	21235	0	0.67895	0.0090315	0.029311	0.973665	596	3	0.67895
OR1D2	6	0.98026	0.98041	0.999927	21250	0	0.9017	0.0090645	0.029387	0.973665	597	3	0.9017
PRDM7	6	0.1223	0.28997	0.992778	5969	2	0.66027	0.009069	0.029401	0.973665	598	3	0.66027
SNX16	6	0.37907	0.59684	0.999927	12287	2	0.96594	0.009069	0.029401	0.973665	601	3	0.96594
ANKS6	6	0.54039	0.70323	0.999927	14723	1	1.1478	0.009069	0.029401	0.973665	599	3	1.1478
ZNF511	6	0.74288	0.8359	0.999927	17708	1	1.3296	0.009069	0.029401	0.973665	600	3	1.3296
XPNPEP2	6	0.47533	0.66075	0.999927	13792	1	0.39103	0.0091312	0.029539	0.973665	602	1	0.39103
TMOD4	6	0.9348	0.93504	0.999927	20201	1	0.86672	0.0091338	0.029544	0.973665	603	3	0.86672
NELL1	6	0.62285	0.76008	0.999927	15966	2	-0.29357	0.0091811	0.029631	0.973665	605	1	-0.29357
FAM186A	6	0.10627	0.25982	0.987941	5453	4	-3.8111	0.0092309	0.029739	0.973665	607	1	-3.8111
hsa-mir-4285	4	0.96758	0.96751	0.999927	20967	0	1.0647	0.011328	0.029763	0.973665	704	3	1.0647
MLC1	6	0.99004	0.99008	0.999927	21460	0	1.3653	0.0092655	0.029813	0.973665	608	3	1.3653
USP38	6	0.57168	0.72424	0.999927	15179	2	1.021	0.0093226	0.029934	0.973665	610	2	1.021
DIRC2	6	0.57379	0.72569	0.999927	15207	2	-0.53252	0.0093226	0.029934	0.973665	609	2	-0.53252
RNF34	6	0.78616	0.85056	0.999927	18079	1	-0.19093	0.0093306	0.029954	0.973665	611	1	-0.19093
HIRIP3	6	0.025148	0.08828	0.919459	1917	2	0.32821	0.0093804	0.030061	0.973665	612	2	0.32821
TMEM189	6	0.31038	0.52107	0.999927	10737	3	-1.801	0.0094303	0.03017	0.973665	613	1	-1.801
ETNPPL	4	0.45162	0.5991	0.999927	13443	2	-0.82891	0.011494	0.030176	0.973665	709	2	-0.82891
CNIH	4	0.59174	0.67109	0.999927	15511	1	1.5754	0.011511	0.030212	0.973665	712	3	1.5754
hsa-mir-4753	4	0.98961	0.98962	0.999927	21449	0	1.3007	0.011511	0.030212	0.973665	711	3	1.3007
SYNGR1	6	0.99478	0.99481	0.999927	21585	0	0.9861	0.0094801	0.030279	0.973665	614	2	0.9861
LOC152586	6	0.42091	0.62682	0.999927	13021	1	-0.33014	0.0095398	0.030409	0.973665	616	2	-0.33014
LACTB2	6	0.54264	0.70474	0.999927	14736	2	0.30751	0.0095797	0.030501	0.973665	617	1	0.30751
LGR6	6	0.35097	0.56621	0.999927	11666	2	0.073642	0.0095811	0.030502	0.973665	618	2	0.073642
MZT2A	6	0.20743	0.40248	0.999927	8349	1	0.53825	0.0096296	0.030625	0.973665	620	3	0.53825
ETS1	6	0.11771	0.28144	0.992778	5795	3	-1.753	0.0096794	0.030739	0.973665	621	1	-1.753
SHF	6	0.014403	0.053944	0.862237	1283	1	0.96287	0.0097098	0.030801	0.973665	622	3	0.96287
PSKH1	6	0.95106	0.95118	0.999927	20577	0	0.53415	0.0097292	0.030848	0.973665	623	1	0.53415
DTX4	6	0.67078	0.79502	0.999927	16733	2	0.57634	0.0097324	0.030857	0.973665	624	3	0.57634
MATR3	6	0.56221	0.71773	0.999927	15040	2	0.9226	0.009779	0.03097	0.973665	625	1	0.9226
WISP3	6	0.014403	0.053944	0.862237	1285	3	-0.97477	0.0098288	0.031082	0.973665	629	2	-0.97477
hsa-mir-6728	4	0.8565	0.85626	0.999927	18860	0	1.3267	0.011896	0.03117	0.973665	729	3	1.3267
FBXO15	6	0.27039	0.47573	0.999927	9816	1	0.1586	0.0098786	0.0312	0.973665	630	1	0.1586
hsa-mir-548am	3	0.013238	0.034949	0.79526	1174	2	-1.2956	0.015452	0.031297	0.973665	888	1	-1.2956
TIMM10B	6	0.2568	0.46006	0.999927	9513	3	-0.052628	0.0099285	0.031299	0.973665	631	1	-0.052628
STARD10	6	0.70467	0.82069	0.999927	17351	2	-0.17314	0.0099783	0.031399	0.973665	632	1	-0.17314
DLGAP4	6	0.044457	0.13399	0.956484	2872	1	0.88751	0.010029	0.03151	0.973665	635	3	0.88751
SIDT1	6	0.99817	0.99818	0.999927	21665	0	1.09	0.010029	0.03151	0.973665	634	3	1.09
HIST1H1T	6	0.097515	0.24293	0.97901	5107	3	-1.0776	0.010035	0.031523	0.973665	638	2	-1.0776
STT3B	6	0.21954	0.41656	0.999927	8657	3	-1.1491	0.010035	0.031523	0.973665	637	2	-1.1491
GNG7	6	0.46845	0.65638	0.999927	13723	1	0.31297	0.010035	0.031523	0.973665	636	3	0.31297
XPO1	6	0.4975	0.67494	0.999927	14109	2	0.52334	0.010035	0.031523	0.973665	639	2	0.52334
PRSS16	6	0.99577	0.99582	0.999927	21605	0	0.92002	0.010035	0.031523	0.973665	640	3	0.92002
CCDC69	6	0.075442	0.19913	0.971206	4185	3	-2.091	0.010078	0.031617	0.973665	641	1	-2.091
LYL1	6	0.8888	0.89907	0.999927	19336	1	0.66368	0.010128	0.031729	0.973665	642	1	0.66368
FANCI	6	0.41002	0.62014	0.999927	12866	2	0.87556	0.010147	0.031775	0.973665	644	3	0.87556
CCDC120	6	0.94089	0.94112	0.999927	20337	0	1.4069	0.010147	0.031775	0.973665	643	3	1.4069
HDAC4	6	0.48271	0.66542	0.999927	13879	1	0.20865	0.010177	0.031837	0.973665	646	2	0.20865
KLHL12	6	0.28774	0.49547	0.999927	10207	3	-0.56794	0.01022	0.031925	0.973665	647	3	-0.56794
GPR27	6	0.16844	0.35593	0.995679	7331	3	-3.9925	0.010227	0.031941	0.973665	648	1	-3.9925
NAA25	6	0.98389	0.984	0.999927	21331	0	0.62875	0.010235	0.031958	0.973665	649	3	0.62875
hsa-mir-3136	4	0.59174	0.67109	0.999927	15509	1	1.2009	0.012226	0.03198	0.973665	745	3	1.2009
hsa-mir-944	3	0.95116	0.95136	0.999927	20580	0	1.7687	0.015911	0.032082	0.973665	911	2	1.7687
AHCYL1	6	0.23878	0.43902	0.999927	9044	3	-3.4982	0.010309	0.032105	0.973665	652	2	-3.4982
ZFC3H1	6	0.98722	0.98726	0.999927	21406	0	1.0017	0.010309	0.032105	0.973665	651	2	1.0017
BNIP2	6	0.16046	0.34624	0.995679	7151	1	1.1765	0.010311	0.032113	0.973665	653	3	1.1765
PAPPA2	6	0.92715	0.92788	0.999927	20032	1	0.89223	0.010311	0.032113	0.973665	654	3	0.89223
TAF1B	6	0.86921	0.88752	0.999927	19037	1	0.83916	0.010327	0.03215	0.973665	655	3	0.83916
C7orf55-LUC7L2	5	0.87732	0.87891	0.999927	19144	1	1.2103	0.011947	0.032236	0.973665	734	3	1.2103
ZFP37	6	0.3707	0.58769	0.999927	12106	2	0.48015	0.010377	0.032275	0.973665	656	2	0.48015
ANKRD20A1	5	0.42966	0.59337	0.999927	13176	1	0.50942	0.011989	0.032331	0.973665	736	2	0.50942
GCN1L1	6	0.91642	0.91878	0.999927	19821	1	0.77051	0.010426	0.032371	0.973665	658	2	0.77051
KRT2	6	0.80955	0.85946	0.999927	18288	1	0.99207	0.010432	0.032385	0.973665	659	3	0.99207
HSPG2	6	0.9015	0.90754	0.999927	19540	1	1.1504	0.010432	0.032385	0.973665	660	3	1.1504
HRC	6	0.27516	0.48116	0.999927	9946	3	-1.5075	0.010441	0.032406	0.973665	661	2	-1.5075
ATG4B	6	0.93904	0.93928	0.999927	20294	0	0.041237	0.010515	0.032566	0.973665	662	2	0.041237
LMOD1	6	0.26103	0.46499	0.999927	9616	2	-1.2874	0.010526	0.032589	0.973665	663	1	-1.2874
LGALS1	6	0.28225	0.48918	0.999927	10128	3	-0.94003	0.010539	0.03262	0.973665	664	2	-0.94003
SMARCC1	6	0.31969	0.53156	0.999927	10968	3	-1.3881	0.010539	0.03262	0.973665	665	2	-1.3881
GALNT8	6	0.45761	0.64959	0.999927	13548	2	-1.4655	0.010576	0.032703	0.973665	667	1	-1.4655
hsa-mir-4750	4	0.57238	0.66152	0.999927	15197	1	0.90288	0.012536	0.032715	0.973665	756	2	0.90288
hsa-mir-7847	4	0.53781	0.64555	0.999927	14674	1	-0.27221	0.012547	0.032737	0.973665	757	1	-0.27221
NonTargetingControlGuideForHuman_0581	1	0.96721	0.96733	0.999927	20964	0	2.4259	0.032793	0.032738	0.973665	1636	1	2.4259
OR1Q1	6	0.75291	0.83907	0.999927	17773	1	0.68922	0.010626	0.032811	0.973665	668	1	0.68922
DLD	6	0.94619	0.94631	0.999927	20467	0	1.1082	0.01064	0.03284	0.973665	669	3	1.1082
SEC61A2	6	0.083454	0.21515	0.972424	4535	2	0.40262	0.010719	0.033012	0.973665	671	3	0.40262
SGMS2	6	0.89157	0.90087	0.999927	19383	1	0.94625	0.010725	0.033025	0.973665	672	3	0.94625
ERICH1	6	0.48271	0.66542	0.999927	13910	2	-0.54688	0.010775	0.033128	0.973665	676	2	-0.54688
hsa-mir-2355	4	0.91098	0.91078	0.999927	19712	0	1.328	0.012743	0.033207	0.973665	766	3	1.328
DOHH	6	0.62412	0.76099	0.999927	16000	1	0.91412	0.010825	0.033243	0.973665	677	3	0.91412
TLR10	6	0.35097	0.56621	0.999927	11682	2	1.0058	0.010832	0.033252	0.973665	680	3	1.0058
OGG1	6	0.85426	0.87961	0.999927	18837	1	0.79515	0.010832	0.033252	0.973665	682	3	0.79515
PRPF40B	6	0.93061	0.93102	0.999927	20118	1	0.56619	0.010832	0.033252	0.973665	678	3	0.56619
CDH9	6	0.93337	0.93364	0.999927	20165	1	0.83683	0.010832	0.033252	0.973665	679	3	0.83683
RASA2	6	0.9977	0.99774	0.999927	21650	0	1.3378	0.010832	0.033252	0.973665	681	3	1.3378
CSGALNACT1	6	0.9212	0.92269	0.999927	19918	1	0.11393	0.010874	0.03334	0.973665	683	2	0.11393
SLC25A32	6	0.38254	0.60058	0.999927	12402	3	-1.8807	0.010924	0.033436	0.973665	685	2	-1.8807
CDKN2D	6	0.0056122	0.023727	0.79526	596	2	-0.037615	0.01102	0.033653	0.973665	687	2	-0.037615
CEP68	6	0.32572	0.53826	0.999927	11111	3	-1.6761	0.01102	0.033653	0.973665	686	2	-1.6761
SPDEF	6	0.64405	0.77529	0.999927	16312	2	-1.4822	0.01102	0.033653	0.973665	689	2	-1.4822
IFNAR2	6	0.91596	0.91838	0.999927	19816	1	-0.12703	0.01102	0.033653	0.973665	688	2	-0.12703
NonTargetingControlGuideForHuman_0031	1	0.96629	0.96646	0.999927	20932	0	1.948	0.033714	0.033654	0.973665	1672	1	1.948
NonTargetingControlGuideForHuman_0257	1	0.96629	0.96646	0.999927	20933	0	1.948	0.033714	0.033654	0.973665	1673	1	1.948
SLC13A2	6	0.90512	0.91012	0.999927	19602	1	0.77372	0.011024	0.033662	0.973665	690	2	0.77372
hsa-mir-3200	4	0.57238	0.66152	0.999927	15195	1	0.61973	0.012945	0.033702	0.973665	778	1	0.61973
APOL4	6	0.97854	0.97867	0.999927	21203	0	0.34713	0.011074	0.033767	0.973665	691	2	0.34713
PABPC1L	6	0.51246	0.68465	0.999927	14286	1	1.3991	0.011086	0.033797	0.973665	692	3	1.3991
VWA7	6	0.1685	0.356	0.995679	7340	3	-0.64033	0.011123	0.033884	0.973665	693	2	-0.64033
NonTargetingControlGuideForHuman_0122	1	0.96597	0.96614	0.999927	20923	0	2.7387	0.034032	0.033965	0.973665	1681	1	2.7387
DDHD1	6	0.028333	0.097708	0.935205	2142	3	-0.60002	0.011173	0.033994	0.973665	694	2	-0.60002
COX7B	6	0.74979	0.83806	0.999927	17757	1	1.3958	0.011205	0.034057	0.973665	696	3	1.3958
DEFB123	6	0.94577	0.94591	0.999927	20453	0	1.0468	0.011205	0.034057	0.973665	695	3	1.0468
DDX25	6	0.39766	0.61263	0.999927	12692	2	-0.31011	0.011223	0.034099	0.973665	697	1	-0.31011
AGPHD1	5	0.75932	0.80323	0.999927	17844	1	1.1924	0.012787	0.034137	0.973665	770	3	1.1924
PRSS33	6	0.068424	0.18478	0.964494	3859	4	-2.76	0.011302	0.034281	0.973665	698	2	-2.76
OR5M1	6	0.10184	0.25125	0.987941	5219	2	0.70462	0.011302	0.034281	0.973665	699	3	0.70462
BBC3	6	0.11806	0.28209	0.992778	5822	2	-0.30803	0.011322	0.034319	0.973665	700	1	-0.30803
NDUFS8	6	0.097147	0.24227	0.97901	5087	1	0.8619	0.011324	0.034325	0.973665	701	2	0.8619
hsa-mir-544b	4	0.99007	0.99007	0.999927	21461	0	1.1285	0.013213	0.034334	0.973665	787	3	1.1285
CCDC91	6	0.41435	0.62276	0.999927	12949	2	-0.1821	0.011372	0.03442	0.973665	705	1	-0.1821
NonTargetingControlGuideForHuman_0204	1	0.96544	0.96562	0.999927	20911	0	2.5873	0.034564	0.034499	0.973665	1725	1	2.5873
TNFRSF17	6	0.93569	0.93589	0.999927	20222	1	-0.29571	0.011422	0.034532	0.973665	706	1	-0.29571
IL21R	6	0.39654	0.61195	0.999927	12661	2	0.86581	0.011472	0.034626	0.973665	707	3	0.86581
MCFD2	6	0.96979	0.96978	0.999927	21013	0	1.5188	0.011478	0.034642	0.973665	708	3	1.5188
RTL1	6	0.98995	0.98999	0.999927	21458	0	1.2356	0.011502	0.034696	0.973665	710	3	1.2356
SPATA21	6	0.1492	0.33243	0.995679	6861	3	-1.1688	0.011571	0.034848	0.973665	714	1	-1.1688
C12orf5	6	0.54039	0.70323	0.999927	14719	1	0.75096	0.011584	0.034878	0.973665	715	3	0.75096
ELL	6	0.010069	0.039475	0.831405	975	5	-3.2852	0.011621	0.034948	0.973665	716	1	-3.2852
POMGNT1	6	0.64405	0.77529	0.999927	16300	2	0.39362	0.011671	0.03505	0.973665	717	3	0.39362
EOGT	6	0.13456	0.31264	0.995241	6440	2	1.0193	0.011672	0.035052	0.973665	718	2	1.0193
ELMO2	6	0.65103	0.78037	0.999927	16441	1	0.38945	0.011678	0.035064	0.973665	719	2	0.38945
CCNC	6	0.23664	0.43657	0.999927	9024	3	-1.3877	0.01177	0.035268	0.973665	720	2	-1.3877
RPS9	6	0.21631	0.41287	0.999927	8522	3	-1.3151	0.011782	0.035295	0.973665	721	2	-1.3151
TMPRSS11F	6	0.46845	0.65638	0.999927	13714	1	1.4278	0.011782	0.035295	0.973665	723	3	1.4278
PIP5K1A	6	0.91888	0.92077	0.999927	19871	1	0.83565	0.011782	0.035295	0.973665	722	3	0.83565
hsa-mir-1245a	4	0.0032914	0.011695	0.687785	434	2	0.10965	0.013607	0.035298	0.973665	803	2	0.10965
GPR89B	4	0.060329	0.14249	0.964494	3503	2	0.0023343	0.013607	0.035298	0.973665	804	2	0.0023343
hsa-mir-3127	4	0.55559	0.65366	0.999927	14941	1	0.10019	0.013607	0.035298	0.973665	805	2	0.10019
TSPAN1	6	0.24265	0.44352	0.999927	9188	1	0.00078573	0.01182	0.035377	0.973665	724	1	0.00078573
MRPS24	5	0.40279	0.57198	0.999927	12728	1	1.2067	0.013368	0.035455	0.973665	794	2	1.2067
MAD2L1	6	0.20625	0.40112	0.999927	8260	2	0.73177	0.011858	0.035464	0.973665	727	3	0.73177
ITGAL	6	0.33314	0.54656	0.999927	11302	3	-0.77041	0.011858	0.035464	0.973665	725	3	-0.77041
TMEM89	6	0.9184	0.92035	0.999927	19865	1	0.6792	0.011858	0.035464	0.973665	726	3	0.6792
ABCG8	6	0.43835	0.63756	0.999927	13292	2	0.51431	0.01186	0.03547	0.973665	728	2	0.51431
TM9SF2	6	0.76853	0.84434	0.999927	17938	1	0.39575	0.011899	0.035554	0.973665	730	2	0.39575
CASR	6	0.79443	0.85362	0.999927	18137	1	0.72235	0.011899	0.035554	0.973665	731	2	0.72235
CCDC78	6	0.37307	0.59025	0.999927	12191	3	-1.3861	0.011919	0.035595	0.973665	732	3	-1.3861
TRIM8	6	0.0090703	0.036016	0.804108	914	2	0.58949	0.011945	0.035658	0.973665	733	2	0.58949
ASCL4	6	0.24265	0.44352	0.999927	9133	2	0.11045	0.011969	0.035709	0.973665	735	1	0.11045
hsa-mir-1294	4	0.82557	0.82588	0.999927	18455	1	0.68141	0.013807	0.035804	0.973665	812	1	0.68141
APC	6	0.043187	0.13118	0.956484	2763	3	-1.206	0.012019	0.035813	0.973665	737	1	-1.206
POTEM	1	0.9641	0.96425	0.999927	20881	0	2.1932	0.035903	0.035831	0.973665	1780	1	2.1932
hsa-mir-6070	4	0.44365	0.59107	0.999927	13338	2	-0.7395	0.013869	0.035954	0.973665	818	2	-0.7395
MYO7A	6	0.96719	0.96718	0.999927	20962	0	1.1836	0.012103	0.036	0.973665	739	3	1.1836
TPSG1	6	0.1685	0.356	0.995679	7353	2	0.91063	0.012159	0.036115	0.973665	740	3	0.91063
MCTS1	6	0.30895	0.51946	0.999927	10712	2	0.10516	0.012159	0.036115	0.973665	742	3	0.10516
LCNL1	6	0.51159	0.68408	0.999927	14281	2	0.58719	0.012159	0.036115	0.973665	741	3	0.58719
ADAMTS20	6	0.42091	0.62682	0.999927	13017	1	1.4705	0.012169	0.036129	0.973665	743	3	1.4705
hsa-mir-3158-1	4	0.91437	0.91419	0.999927	19772	0	0.41606	0.013939	0.03613	0.973665	820	1	0.41606
ETS2	6	0.44575	0.64221	0.999927	13402	2	-0.059805	0.012217	0.036239	0.973665	744	2	-0.059805
ATXN7L3B	6	0.089115	0.22644	0.972424	4745	3	0.078865	0.012238	0.036288	0.973665	746	3	0.078865
NonTargetingControlGuideForHuman_0624	1	0.96349	0.96364	0.999927	20861	0	1.8891	0.03651	0.03645	0.973665	1806	1	1.8891
SORBS1	6	0.12911	0.30262	0.995241	6258	4	-3.9164	0.012317	0.036467	0.973665	747	1	-3.9164
ITPR1	6	0.95154	0.95166	0.999927	20592	0	0.60383	0.012414	0.036691	0.973665	748	2	0.60383
CASP8	6	0.055329	0.1575	0.964494	3290	2	0.96096	0.012416	0.036694	0.973665	749	2	0.96096
hsa-mir-3678	4	0.38055	0.52784	0.999927	12359	1	1.4301	0.014183	0.03673	0.973665	826	3	1.4301
hsa-mir-6721	4	0.99441	0.99442	0.999927	21580	0	1.2856	0.014183	0.03673	0.973665	827	3	1.2856
DIEXF	6	0.85277	0.87885	0.999927	18805	1	0.28689	0.012466	0.036806	0.973665	750	1	0.28689
AOX1	6	0.3014	0.51093	0.999927	10582	2	0.71957	0.012475	0.036827	0.973665	752	3	0.71957
SH3TC1	6	0.74652	0.83704	0.999927	17741	1	0.70542	0.012475	0.036827	0.973665	753	3	0.70542
TESPA1	6	0.99439	0.99442	0.999927	21579	0	1.2772	0.012475	0.036827	0.973665	751	3	1.2772
FAM189A1	6	0.93934	0.93956	0.999927	20299	0	1.0596	0.012497	0.036883	0.973665	754	2	1.0596
AQPEP	6	0.20373	0.39817	0.999927	8224	3	-1.2911	0.012516	0.036922	0.973665	755	2	-1.2911
RPL41	4	0.20384	0.35113	0.995679	8236	1	1.2399	0.014319	0.037052	0.973665	837	2	1.2399
KIAA1456	6	0.11806	0.28209	0.992778	5824	2	1.0793	0.012597	0.037101	0.973665	759	3	1.0793
TEKT4	6	0.24265	0.44352	0.999927	9156	2	0.38875	0.012597	0.037101	0.973665	758	2	0.38875
EIF2A	6	0.56089	0.71683	0.999927	15026	1	0.95514	0.012597	0.037101	0.973665	760	3	0.95514
TTC17	6	0.88976	0.89969	0.999927	19365	1	1.0914	0.012615	0.03714	0.973665	761	3	1.0914
C15orf41	6	0.96839	0.96836	0.999927	20982	0	0.71902	0.01264	0.037193	0.973665	762	3	0.71902
GIMD1	6	0.11931	0.28444	0.992778	5881	1	0.67023	0.012708	0.037336	0.973665	763	3	0.67023
FANCE	6	0.41435	0.62276	0.999927	12938	2	0.75198	0.012708	0.037336	0.973665	764	3	0.75198
SLC6A12	6	0.22917	0.42792	0.999927	8858	3	-1.2653	0.012715	0.037355	0.973665	765	2	-1.2653
DNAJB8	6	0.021366	0.076446	0.901897	1738	3	0.01914	0.012764	0.037475	0.973665	767	3	0.01914
DCP2	6	0.94636	0.94649	0.999927	20471	0	0.59133	0.012764	0.037477	0.973665	768	3	0.59133
DDX27	6	0.7654	0.84324	0.999927	17899	1	1.0958	0.01277	0.037491	0.973665	769	3	1.0958
hsa-mir-1244-1	4	0.55559	0.65366	0.999927	14943	1	1.3694	0.014517	0.037542	0.973665	845	3	1.3694
SLC22A5	6	0.13456	0.31264	0.995241	6470	2	-0.27908	0.012814	0.037583	0.973665	771	1	-0.27908
ZNF280A	6	0.034234	0.1112	0.948	2396	3	-0.88629	0.012864	0.037697	0.973665	772	2	-0.88629
PPP1CB	6	0.077812	0.20387	0.971206	4323	2	-0.033711	0.012913	0.037798	0.973665	773	1	-0.033711
COL5A1	6	0.014403	0.053944	0.862237	1289	2	0.94711	0.012943	0.037866	0.973665	775	3	0.94711
ARPC2	6	0.95645	0.95647	0.999927	20714	0	0.75733	0.012943	0.037866	0.973665	776	3	0.75733
ST3GAL6	6	0.9862	0.98629	0.999927	21386	0	0.97391	0.012943	0.037866	0.973665	777	3	0.97391
ACTL10	6	0.80718	0.85854	0.999927	18264	1	0.94969	0.012963	0.037911	0.973665	779	2	0.94969
hsa-mir-1237	4	0.22881	0.37618	0.998603	8842	2	-0.82824	0.014674	0.037924	0.973665	856	2	-0.82824
SCAND1	6	0.019765	0.071353	0.890252	1595	3	-0.42742	0.013013	0.038015	0.973665	780	2	-0.42742
PTX3	6	0.025148	0.08828	0.919459	1921	2	-0.12744	0.013047	0.038092	0.973665	782	2	-0.12744
KAL1	6	0.22542	0.4235	0.999927	8762	1	0.16847	0.013047	0.038092	0.973665	783	2	0.16847
SLC29A2	6	0.7776	0.8475	0.999927	18003	1	0.63312	0.013047	0.038092	0.973665	781	2	0.63312
NCOR2	6	0.97586	0.97599	0.999927	21137	0	1.0713	0.013062	0.038127	0.973665	784	2	1.0713
hsa-mir-7973-1	4	0.46282	0.61044	0.999927	13626	2	-2.0524	0.014768	0.038151	0.973665	860	1	-2.0524
hsa-mir-5087	3	0.92673	0.92678	0.999927	20023	0	1.6262	0.019534	0.038233	0.973665	1063	2	1.6262
DPYSL2	6	0.89418	0.90261	0.999927	19429	1	0.0079973	0.013112	0.03824	0.973665	785	1	0.0079973
NonTargetingControlGuideForHuman_0413	1	0.96164	0.96181	0.999927	20825	0	2.3015	0.03836	0.038273	0.973665	1886	1	2.3015
HSPA5	6	0.016316	0.060126	0.883853	1403	3	-0.67112	0.013162	0.038345	0.973665	786	2	-0.67112
SLC19A1	6	0.27997	0.48665	0.999927	10068	1	0.8332	0.013223	0.03848	0.973665	788	3	0.8332
CKB	6	0.56089	0.71683	0.999927	15008	1	1.1928	0.013223	0.03848	0.973665	789	3	1.1928
KIAA1217	6	0.81452	0.86153	0.999927	18341	1	1.0433	0.013223	0.03848	0.973665	790	3	1.0433
SERP1	6	0.51246	0.68465	0.999927	14284	1	0.22669	0.013261	0.038552	0.973665	791	2	0.22669
hsa-mir-1269a	4	0.87554	0.87537	0.999927	19123	0	1.1132	0.014918	0.038567	0.973665	864	2	1.1132
ADNP2	6	0.0069529	0.028615	0.79526	693	2	0.40827	0.013297	0.038628	0.973665	792	2	0.40827
RWDD2A	6	0.50499	0.67979	0.999927	14193	1	1.1817	0.013311	0.038657	0.973665	793	3	1.1817
UGT1A10	2	0.64936	0.64925	0.999927	16402	0	1.8958	0.020975	0.038825	0.973665	1131	1	1.8958
PRAMEF16	4	0.53314	0.64344	0.999927	14588	1	0.91636	0.015032	0.038856	0.973665	869	2	0.91636
HPSE2	6	0.68099	0.80265	0.999927	16917	2	-0.38804	0.01341	0.038864	0.973665	795	1	-0.38804
PHLDA3	6	0.026301	0.091837	0.919459	2011	3	0.18956	0.013432	0.038913	0.973665	797	3	0.18956
PHF3	6	0.058436	0.16406	0.964494	3444	2	0.87891	0.013432	0.038913	0.973665	796	3	0.87891
FGFR1OP2	6	0.56768	0.72149	0.999927	15132	2	0.86206	0.01346	0.038971	0.973665	798	1	0.86206
EDARADD	6	0.95011	0.95022	0.999927	20557	0	1.2416	0.013472	0.038995	0.973665	799	3	1.2416
NonTargetingControlGuideForHuman_0802	1	0.9609	0.96104	0.999927	20804	0	2.1219	0.039096	0.039023	0.973665	1915	1	2.1219
DTL	6	0.27997	0.48665	0.999927	10087	2	0.79241	0.01349	0.03904	0.973665	800	3	0.79241
ESYT2	6	0.32572	0.53826	0.999927	11112	3	-1.816	0.013509	0.03908	0.973665	801	1	-1.816
THSD4	6	0.6771	0.79974	0.999927	16874	2	-0.32015	0.013559	0.039191	0.973665	802	1	-0.32015
COL28A1	6	0.8557	0.88035	0.999927	18851	1	0.66754	0.013625	0.039341	0.973665	806	2	0.66754
CGA	6	0.58538	0.73368	0.999927	15418	2	-0.035817	0.013658	0.039411	0.973665	807	1	-0.035817
RBM15	6	0.069967	0.18795	0.964494	3911	2	-0.02473	0.013692	0.039493	0.973665	808	3	-0.02473
SIAH3	6	0.56221	0.71773	0.999927	15049	2	0.42316	0.013708	0.039526	0.973665	809	1	0.42316
CHIT1	6	0.67191	0.79588	0.999927	16787	2	0.50038	0.013715	0.039543	0.973665	810	3	0.50038
NonTargetingControlGuideForHuman_0699	1	0.96028	0.96043	0.999927	20794	0	1.8324	0.03972	0.039645	0.973665	1935	1	1.8324
PARP14	6	0.66118	0.78779	0.999927	16609	1	0.59408	0.013807	0.039734	0.973665	813	3	0.59408
RPL37	6	0.97993	0.98007	0.999927	21236	0	0.95404	0.013808	0.039734	0.973665	814	3	0.95404
PLA2G5	6	0.99692	0.99697	0.999927	21630	0	1.4079	0.013808	0.039734	0.973665	815	3	1.4079
HOXD4	6	0.32333	0.53559	0.999927	11057	3	-1.4067	0.01382	0.039759	0.973665	816	2	-1.4067
TEX2	6	0.5054	0.68007	0.999927	14224	2	-0.057524	0.013857	0.039838	0.973665	817	2	-0.057524
CDKL5	6	0.58741	0.73508	0.999927	15439	2	1.2192	0.013887	0.0399	0.973665	819	3	1.2192
ECHDC1	6	0.31869	0.53039	0.999927	10919	2	0.16115	0.013956	0.040058	0.973665	821	2	0.16115
MOAP1	6	0.37307	0.59025	0.999927	12188	3	-1.8733	0.014006	0.040165	0.973665	822	1	-1.8733
LSS	6	0.56089	0.71683	0.999927	15009	1	-0.44747	0.014105	0.040378	0.973665	824	1	-0.44747
FARP1	6	0.43727	0.63688	0.999927	13280	2	-0.26242	0.014155	0.040482	0.973665	825	2	-0.26242
TEX26	6	0.024627	0.086724	0.919459	1895	3	-0.54832	0.014189	0.040566	0.973665	829	2	-0.54832
ZNF22	6	0.10207	0.25173	0.987941	5272	3	-1.2822	0.014189	0.040566	0.973665	828	2	-1.2822
CDC40	6	0.91316	0.91618	0.999927	19742	1	0.18142	0.014204	0.040603	0.973665	830	2	0.18142
SS18L2	6	0.089115	0.22644	0.972424	4796	1	0.57423	0.014281	0.040765	0.973665	832	3	0.57423
MASP1	6	0.19909	0.39259	0.999927	8090	3	-0.99761	0.014281	0.040765	0.973665	836	3	-0.99761
HAUS8	6	0.31797	0.52962	0.999927	10899	3	-0.82202	0.014281	0.040765	0.973665	833	3	-0.82202
FABP4	6	0.6486	0.7786	0.999927	16392	2	0.85297	0.014281	0.040765	0.973665	831	3	0.85297
LCE1F	6	0.95926	0.95921	0.999927	20770	0	1.2389	0.014281	0.040765	0.973665	834	3	1.2389
RPS27L	6	0.99822	0.99822	0.999927	21667	0	1.0035	0.014281	0.040765	0.973665	835	3	1.0035
hsa-mir-5003	4	0.98793	0.98799	0.999927	21425	0	0.84261	0.015827	0.040784	0.973665	902	1	0.84261
MEMO1	6	0.24265	0.44352	0.999927	9194	1	1.1145	0.014353	0.040927	0.973665	838	3	1.1145
hsa-mir-4465	4	0.53781	0.64555	0.999927	14675	1	1.2025	0.015914	0.041008	0.973665	912	3	1.2025
SCN7A	6	0.6027	0.74574	0.999927	15683	2	0.37148	0.014427	0.041098	0.973665	839	2	0.37148
MYLPF	6	0.018936	0.068628	0.890252	1544	4	-3.176	0.014453	0.041154	0.973665	840	1	-3.176
OSMR	6	0.96508	0.96507	0.999927	20902	0	0.43648	0.014484	0.041217	0.973665	841	2	0.43648
TAS2R60	6	0.5314	0.69723	0.999927	14576	2	1.0315	0.014491	0.041234	0.973665	842	3	1.0315
TNNC1	6	0.26103	0.46499	0.999927	9608	3	-0.61994	0.014502	0.041254	0.973665	843	3	-0.61994
CCM2	6	0.31042	0.52111	0.999927	10755	1	0.76432	0.014552	0.041357	0.973665	846	1	0.76432
OBFC1	6	0.8585	0.88178	0.999927	18893	1	0.47855	0.014577	0.041411	0.973665	848	2	0.47855
PROSC	6	0.90907	0.91304	0.999927	19659	1	0.65857	0.014577	0.041411	0.973665	847	2	0.65857
CISD3	6	0.051447	0.14911	0.964494	3138	1	0.78978	0.01461	0.041476	0.973665	853	3	0.78978
BTD	6	0.50848	0.68207	0.999927	14262	2	1.1086	0.01461	0.041476	0.973665	850	3	1.1086
EXOSC3	6	0.75928	0.84116	0.999927	17835	1	1.1745	0.01461	0.041476	0.973665	855	3	1.1745
TMEM105	6	0.89071	0.9003	0.999927	19374	1	0.53675	0.01461	0.041476	0.973665	852	3	0.53675
CHDH	6	0.98895	0.98902	0.999927	21439	0	0.9995	0.01461	0.041476	0.973665	851	3	0.9995
ADRB2	6	0.99371	0.99374	0.999927	21563	0	1.2969	0.01461	0.041476	0.973665	854	3	1.2969
hsa-mir-374b	4	0.39879	0.54616	0.999927	12697	1	1.1733	0.016158	0.041611	0.973665	925	2	1.1733
TTC32	6	0.09557	0.23916	0.97901	4991	4	-4.1871	0.014701	0.041678	0.973665	857	1	-4.1871
MFSD10	6	0.32462	0.53706	0.999927	11087	3	-1.4501	0.014714	0.041701	0.973665	858	2	-1.4501
BTBD17	6	0.58538	0.73368	0.999927	15422	1	1.2042	0.014746	0.041775	0.973665	859	3	1.2042
RBP7	6	0.86147	0.8833	0.999927	18943	1	1.1713	0.014771	0.041829	0.973665	861	3	1.1713
hsa-mir-3915	4	0.99819	0.9982	0.999927	21666	0	1.0012	0.016258	0.041857	0.973665	928	3	1.0012
MMP16	6	0.38494	0.60321	0.999927	12440	2	0.34515	0.0148	0.041891	0.973665	862	2	0.34515
NonTargetingControlGuideForHuman_0029	1	0.95798	0.95814	0.999927	20747	0	2.2367	0.042022	0.041963	0.973665	2029	1	2.2367
NonTargetingControlGuideForHuman_0130	1	0.95789	0.95807	0.999927	20744	0	2.4304	0.042106	0.042042	0.973665	2031	1	2.4304
hsa-mir-875	4	0.021322	0.06514	0.890252	1722	3	-2.5084	0.016356	0.042094	0.973665	931	1	-2.5084
GYLTL1B	6	0.82976	0.86797	0.999927	18514	1	-0.091417	0.014899	0.042102	0.973665	863	1	-0.091417
hsa-mir-2682	4	0.050334	0.12343	0.953484	3065	2	-0.054213	0.016416	0.042196	0.973665	934	2	-0.054213
SLCO2A1	6	0.23962	0.44001	0.999927	9082	2	0.86269	0.014949	0.042197	0.973665	865	2	0.86269
hsa-mir-3148	4	0.071464	0.16357	0.964494	4069	2	-0.57726	0.016455	0.042263	0.973665	936	1	-0.57726
CCDC85A	6	0.23377	0.43323	0.999927	8953	2	-0.1255	0.014998	0.042315	0.973665	866	1	-0.1255
DOK6	6	0.0086576	0.034562	0.79526	880	1	0.26998	0.015032	0.042388	0.973665	867	2	0.26998
PON3	6	0.80247	0.85664	0.999927	18219	1	0.5988	0.015032	0.042388	0.973665	868	2	0.5988
YIPF6	6	0.21634	0.4129	0.999927	8541	1	1.065	0.015035	0.042395	0.973665	874	3	1.065
RGS13	6	0.41435	0.62276	0.999927	12936	2	0.73292	0.015035	0.042395	0.973665	871	3	0.73292
ZDHHC8	6	0.50499	0.67979	0.999927	14185	2	1.3529	0.015035	0.042395	0.973665	873	3	1.3529
CMTM5	6	0.92035	0.922	0.999927	19900	1	1.0426	0.015035	0.042395	0.973665	872	3	1.0426
WDR62	6	0.92925	0.9298	0.999927	20087	1	0.69874	0.015035	0.042395	0.973665	870	3	0.69874
LRSAM1	6	0.011462	0.04417	0.858554	1061	3	-0.81019	0.015048	0.042422	0.973665	875	1	-0.81019
FGA	6	0.84114	0.87318	0.999927	18660	1	-0.44399	0.015097	0.042524	0.973665	876	1	-0.44399
NonTargetingControlGuideForHuman_0721	1	0.95729	0.95744	0.999927	20730	0	2.2241	0.042713	0.042653	0.973665	2062	1	2.2241
MRGPRX2	6	0.98153	0.98168	0.999927	21283	0	0.66409	0.015197	0.042738	0.973665	877	2	0.66409
CARNS1	6	0.30715	0.51745	0.999927	10685	3	-1.6694	0.015214	0.042774	0.973665	878	2	-1.6694
GHR	6	0.60395	0.74661	0.999927	15708	2	0.21074	0.015214	0.042774	0.973665	879	2	0.21074
SP140	6	0.3625	0.57875	0.999927	11918	2	-0.54784	0.015215	0.042776	0.973665	882	3	-0.54784
MRPS28	6	0.57379	0.72569	0.999927	15201	2	0.26408	0.015215	0.042776	0.973665	881	3	0.26408
SLC22A25	6	0.61831	0.75688	0.999927	15913	1	1.1047	0.015215	0.042776	0.973665	880	3	1.1047
MBNL1	6	0.92202	0.92337	0.999927	19944	1	0.27503	0.015246	0.042834	0.973665	883	1	0.27503
OR8B4	6	0.60199	0.74526	0.999927	15665	2	0.50665	0.015265	0.042878	0.973665	884	2	0.50665
YOD1	6	0.43463	0.63526	0.999927	13221	2	0.64368	0.015296	0.042948	0.973665	885	2	0.64368
SLC6A20	6	0.036874	0.11715	0.948	2479	2	-0.60266	0.015345	0.04304	0.973665	886	1	-0.60266
CRYZ	6	0.83607	0.87086	0.999927	18602	1	0.56147	0.015395	0.043156	0.973665	887	2	0.56147
PPP1R3C	6	0.67078	0.79502	0.999927	16734	2	-0.58475	0.015544	0.043502	0.973665	889	1	-0.58475
GCSH	6	0.27997	0.48665	0.999927	10030	1	1.1214	0.015557	0.043526	0.973665	893	3	1.1214
SNX2	6	0.56089	0.71683	0.999927	15016	1	0.99961	0.015557	0.043526	0.973665	891	3	0.99961
ANGEL2	6	0.73199	0.83253	0.999927	17617	1	1.2095	0.015557	0.043526	0.973665	890	3	1.2095
LOC728392	6	0.94232	0.94252	0.999927	20372	0	1.0818	0.015557	0.043526	0.973665	892	3	1.0818
C1orf94	6	0.0086576	0.034562	0.79526	833	3	-0.26954	0.015574	0.043562	0.973665	896	2	-0.26954
FAM104A	6	0.069967	0.18795	0.964494	3958	2	0.14961	0.015574	0.043562	0.973665	900	2	0.14961
KEL	6	0.12591	0.2967	0.992778	6159	2	0.48162	0.015574	0.043562	0.973665	895	2	0.48162
TMEM135	6	0.29596	0.50479	0.999927	10433	3	-1.2885	0.015574	0.043562	0.973665	899	2	-1.2885
ZNF721	6	0.48658	0.66792	0.999927	13956	2	-1.1981	0.015574	0.043562	0.973665	897	2	-1.1981
ZC3HAV1	6	0.51246	0.68465	0.999927	14320	1	0.82493	0.015574	0.043562	0.973665	894	2	0.82493
CALCOCO2	6	0.681	0.80266	0.999927	16922	1	0.14352	0.015574	0.043562	0.973665	898	2	0.14352
NonTargetingControlGuideForHuman_0328	1	0.95619	0.95631	0.999927	20706	0	2.2116	0.043805	0.043771	0.973665	2112	1	2.2116
C3orf79	6	0.3765	0.59402	0.999927	12235	2	0.16206	0.015692	0.043812	0.973665	901	1	0.16206
ZCCHC24	6	0.051447	0.14911	0.964494	3117	2	0.4584	0.015833	0.044121	0.973665	903	2	0.4584
DSEL	6	0.38329	0.60142	0.999927	12415	3	-1.231	0.015853	0.044165	0.973665	907	3	-1.231
OR5B3	6	0.51159	0.68408	0.999927	14282	2	1.3605	0.015853	0.044165	0.973665	904	3	1.3605
C1QC	6	0.82112	0.86427	0.999927	18407	1	1.0002	0.015853	0.044165	0.973665	906	3	1.0002
ABT1	6	0.93205	0.93238	0.999927	20141	1	1.2697	0.015853	0.044165	0.973665	905	3	1.2697
NonTargetingControlGuideForHuman_0446	1	0.95579	0.95588	0.999927	20696	0	2.3085	0.044207	0.044173	0.973665	2131	1	2.3085
C7orf60	6	0.58538	0.73368	0.999927	15428	1	0.34015	0.01587	0.044201	0.973665	908	2	0.34015
U2SURP	6	0.023294	0.082557	0.919459	1840	2	0.53859	0.015881	0.044225	0.973665	909	3	0.53859
IL31RA	6	0.049687	0.14526	0.964494	3050	4	-3.3755	0.015891	0.044247	0.973665	910	1	-3.3755
ANXA13	6	0.029704	0.10087	0.943988	2182	3	-0.56307	0.015922	0.044323	0.973665	913	2	-0.56307
TMEM102	6	0.28225	0.48918	0.999927	10130	3	-1.7337	0.01594	0.044358	0.973665	914	1	-1.7337
NonTargetingControlGuideForHuman_0053	1	0.95561	0.95571	0.999927	20686	0	2.0374	0.044387	0.044367	0.973665	2136	1	2.0374
NonTargetingControlGuideForHuman_0280	1	0.95561	0.95571	0.999927	20687	0	2.0374	0.044387	0.044367	0.973665	2137	1	2.0374
NANOS1	6	0.13456	0.31264	0.995241	6456	2	0.26627	0.015963	0.04441	0.973665	915	2	0.26627
PACRGL	6	0.077812	0.20387	0.971206	4337	3	-0.51236	0.01599	0.044464	0.973665	916	1	-0.51236
DVL3	6	0.93061	0.93102	0.999927	20117	1	0.90911	0.016039	0.044565	0.973665	917	2	0.90911
WTH3DI	6	0.67814	0.80049	0.999927	16887	2	1.2466	0.016041	0.04457	0.973665	918	3	1.2466
MED13L	6	0.99108	0.9911	0.999927	21488	0	1.1536	0.016041	0.04457	0.973665	919	3	1.1536
FAM124B	6	0.051447	0.14911	0.964494	3107	2	0.56285	0.016061	0.04461	0.973665	921	2	0.56285
RPS20	6	0.88081	0.8942	0.999927	19191	1	0.95555	0.016061	0.04461	0.973665	920	3	0.95555
TANGO2	6	0.61831	0.75688	0.999927	15914	1	-0.43181	0.016089	0.044667	0.973665	922	1	-0.43181
IDI1	6	0.058791	0.16483	0.964494	3480	3	-1.3119	0.016138	0.044769	0.973665	923	1	-1.3119
GEMIN5	6	0.99855	0.99855	0.999927	21673	0	1.1811	0.016157	0.044806	0.973665	924	3	1.1811
AMY1A	5	0.60397	0.73976	0.999927	15725	1	0.82342	0.017406	0.044821	0.973665	978	2	0.82342
GLYATL1	6	0.9681	0.96807	0.999927	20976	0	0.20939	0.016188	0.044871	0.973665	926	2	0.20939
EXD1	6	0.037521	0.11861	0.948	2556	4	-2.6897	0.016237	0.044967	0.973665	927	1	-2.6897
hsa-mir-5190	4	0.065861	0.15307	0.964494	3775	1	0.99854	0.018272	0.045015	0.973665	1011	2	0.99854
STON1	6	0.36961	0.58652	0.999927	12085	3	-1.4643	0.016283	0.045064	0.973665	929	3	-1.4643
AREL1	6	0.20743	0.40248	0.999927	8319	3	-0.83796	0.016287	0.04507	0.973665	930	2	-0.83796
C15orf38	4	0.72118	0.74473	0.999927	17539	1	-0.052702	0.018339	0.045114	0.973665	1014	1	-0.052702
ANKHD1-EIF4EBP3	4	0.97689	0.97701	0.999927	21170	0	1.3017	0.018342	0.045119	0.973665	1015	2	1.3017
HARBI1	6	0.3879	0.60643	0.999927	12567	2	0.16507	0.016386	0.045293	0.973665	932	1	0.16507
KLHL18	6	0.1923	0.3845	0.999379	7997	3	-1.4656	0.016395	0.04531	0.973665	933	2	-1.4656
CENPK	6	0.43835	0.63756	0.999927	13294	2	-0.12034	0.016436	0.045403	0.973665	935	1	-0.12034
LOC650293	6	0.39654	0.61195	0.999927	12634	2	0.69935	0.016485	0.045506	0.973665	937	3	0.69935
C6orf1	6	0.69808	0.81562	0.999927	17232	2	0.36434	0.016485	0.045506	0.973665	938	3	0.36434
RABEP2	6	0.19018	0.38198	0.998603	7916	1	1.0344	0.016535	0.045616	0.973665	939	3	1.0344
hsa-mir-449c	4	0.95037	0.95022	0.999927	20563	0	1.3402	0.018674	0.045644	0.973665	1034	2	1.3402
TMOD2	6	0.97629	0.97642	0.999927	21152	0	0.98972	0.016584	0.045714	0.973665	940	2	0.98972
PRDM9	6	0.013924	0.05238	0.862237	1207	4	-2.0948	0.016588	0.045725	0.973665	941	2	-2.0948
FBLN5	6	0.18771	0.37904	0.998603	7828	3	0.28409	0.016588	0.045725	0.973665	944	2	0.28409
LRRIQ4	6	0.25183	0.45411	0.999927	9391	1	0.066401	0.016588	0.045725	0.973665	945	2	0.066401
SRSF11	6	0.50499	0.67979	0.999927	14201	1	0.18887	0.016588	0.045725	0.973665	943	2	0.18887
OR10AG1	6	0.99584	0.99589	0.999927	21613	0	0.77561	0.016588	0.045725	0.973665	942	2	0.77561
TSHR	6	0.055329	0.1575	0.964494	3318	2	1.0083	0.01662	0.045794	0.973665	946	3	1.0083
APOBEC3A_B	2	0.68885	0.68883	0.999927	17072	0	1.2975	0.024996	0.045999	0.973665	1295	1	1.2975
SPINT4	6	0.10526	0.25791	0.987941	5378	3	-1.0496	0.016782	0.046133	0.973665	948	1	-1.0496
hsa-mir-6853	4	0.26605	0.41343	0.999927	9728	2	-1.3177	0.019032	0.046188	0.973665	1047	1	-1.3177
NonTargetingControlGuideForHuman_0857	1	0.95381	0.95391	0.999927	20641	0	2.362	0.046187	0.046193	0.973665	2210	1	2.362
FAM76B	6	0.015837	0.058601	0.882799	1372	3	-1.0211	0.016832	0.046236	0.973665	949	1	-1.0211
RSL1D1	6	0.27997	0.48665	0.999927	10089	3	-1.1758	0.016881	0.046337	0.973665	950	1	-1.1758
MYCL1	2	0.97469	0.97485	0.999927	21111	0	1.7135	0.025308	0.046548	0.973665	1307	2	1.7135
SPARCL1	6	0.64261	0.77422	0.999927	16285	2	-2.051	0.01698	0.046568	0.973665	951	2	-2.051
MYOZ1	6	0.014403	0.053944	0.862237	1294	1	0.78418	0.016996	0.046604	0.973665	953	3	0.78418
CHAF1A	6	0.1778	0.36717	0.995679	7628	1	0.99017	0.016996	0.046604	0.973665	954	3	0.99017
AJUBA	6	0.34625	0.56096	0.999927	11567	2	0.37353	0.016996	0.046604	0.973665	956	3	0.37353
AGO1	6	0.34764	0.56253	0.999927	11636	3	-0.72796	0.016996	0.046604	0.973665	955	3	-0.72796
RNF170	6	0.42907	0.63185	0.999927	13129	2	0.82401	0.016996	0.046604	0.973665	958	3	0.82401
ARHGAP40	6	0.51778	0.6882	0.999927	14373	2	0.44503	0.016996	0.046604	0.973665	952	3	0.44503
FABP12	6	0.67599	0.7989	0.999927	16840	2	0.9644	0.016996	0.046604	0.973665	957	3	0.9644
RPL37A	6	0.02012	0.072506	0.890252	1661	3	-0.38863	0.017016	0.046657	0.973665	962	2	-0.38863
HIST1H4J	6	0.1778	0.36717	0.995679	7601	2	-0.067739	0.017016	0.046657	0.973665	961	2	-0.067739
ZNF281	6	0.41306	0.62202	0.999927	12896	1	0.26077	0.017016	0.046657	0.973665	960	2	0.26077
STYK1	6	0.81196	0.86044	0.999927	18308	1	0.28686	0.017016	0.046657	0.973665	959	2	0.28686
NPAS3	6	0.54039	0.70323	0.999927	14726	1	0.40602	0.01703	0.046687	0.973665	963	1	0.40602
ZNF320	5	0.31282	0.50063	0.999927	10826	1	-0.11952	0.01826	0.046773	0.973665	1010	2	-0.11952
RPIA	6	0.31376	0.52487	0.999927	10845	2	0.041849	0.017079	0.046793	0.973665	964	1	0.041849
NonTargetingControlGuideForHuman_0953	1	0.95321	0.95334	0.999927	20626	0	2.269	0.046794	0.046806	0.973665	2243	1	2.269
SAMSN1	6	0.6671	0.79223	0.999927	16699	2	-1.9212	0.017129	0.046897	0.973665	965	1	-1.9212
NOTCH2	6	0.15215	0.33605	0.995679	6978	1	-0.030639	0.017178	0.047003	0.973665	966	2	-0.030639
TRAPPC12	6	0.3625	0.57875	0.999927	11912	2	0.79501	0.017209	0.047073	0.973665	967	3	0.79501
RPL39L	5	0.9988	0.99881	0.999927	21681	0	1.2103	0.0184	0.047107	0.973665	1017	3	1.2103
VSIG1	6	0.90708	0.91156	0.999927	19630	1	-0.23962	0.017228	0.047117	0.973665	968	1	-0.23962
FAM160A1	6	0.95731	0.95729	0.999927	20734	0	0.67557	0.017232	0.047127	0.973665	969	3	0.67557
MRPS22	6	0.49012	0.67017	0.999927	13984	2	0.50027	0.017255	0.047177	0.973665	970	3	0.50027
CHP2	6	0.18369	0.37423	0.998603	7768	3	-0.66885	0.017277	0.047216	0.973665	971	1	-0.66885
FASTKD3	6	0.17594	0.36493	0.995679	7566	3	-1.1243	0.017299	0.047257	0.973665	973	3	-1.1243
DNAH12	6	0.47533	0.66075	0.999927	13777	1	0.92089	0.017299	0.047257	0.973665	975	3	0.92089
GPR153	6	0.49024	0.67024	0.999927	14027	1	1.1826	0.017299	0.047257	0.973665	974	3	1.1826
PPP1R3G	6	0.86147	0.8833	0.999927	18953	1	0.808	0.017299	0.047257	0.973665	972	3	0.808
SPINT3	6	0.19018	0.38198	0.998603	7932	3	-0.53538	0.017313	0.04729	0.973665	976	3	-0.53538
RXFP2	6	0.28405	0.4912	0.999927	10138	3	-1.094	0.017475	0.047663	0.973665	979	1	-1.094
JSRP1	6	0.14327	0.32517	0.995679	6725	1	1.187	0.017497	0.047708	0.973665	982	3	1.187
ZNF84	6	0.54039	0.70323	0.999927	14708	1	1.0195	0.017497	0.047708	0.973665	981	3	1.0195
GC	6	0.91089	0.91437	0.999927	19706	1	1.0037	0.017497	0.047708	0.973665	983	3	1.0037
RNF180	6	0.93657	0.93679	0.999927	20245	0	0.77057	0.017497	0.047708	0.973665	984	3	0.77057
hsa-mir-4439	4	0.94032	0.94019	0.999927	20321	0	0.34336	0.020088	0.047818	0.973665	1089	1	0.34336
LBR	6	0.014403	0.053944	0.862237	1277	1	1.1769	0.017557	0.04785	0.973665	985	3	1.1769
METTL5	6	0.25183	0.45411	0.999927	9382	2	0.36479	0.017624	0.048	0.973665	986	2	0.36479
hsa-mir-4466	4	0.042143	0.10738	0.943988	2720	2	0.02057	0.020207	0.048	0.973665	1096	2	0.02057
hsa-mir-3137	4	0.39879	0.54616	0.999927	12695	1	0.79712	0.020207	0.048	0.973665	1097	2	0.79712
CRLF1	6	0.3879	0.60643	0.999927	12569	2	0.9469	0.017673	0.048097	0.973665	987	3	0.9469
SNN	6	0.84799	0.87645	0.999927	18746	1	0.75937	0.017682	0.048115	0.973665	988	2	0.75937
MT1X	5	0.99499	0.99496	0.999927	21592	0	1.1059	0.018883	0.04819	0.973665	1039	3	1.1059
PPIF	6	0.1685	0.356	0.995679	7333	3	-1.6084	0.017723	0.048192	0.973665	989	1	-1.6084
SNW1	6	0.016316	0.060126	0.883853	1395	3	-0.2187	0.017745	0.048232	0.973665	990	3	-0.2187
AGPAT9	6	0.64593	0.77667	0.999927	16371	1	0.30859	0.017753	0.048246	0.973665	991	2	0.30859
DPM2	6	0.99227	0.9923	0.999927	21514	0	1.1158	0.017768	0.048286	0.973665	992	3	1.1158
SYNDIG1	6	0.017071	0.06261	0.890252	1437	5	-3.9624	0.017772	0.04829	0.973665	993	1	-3.9624
OR2AG1	6	0.064454	0.17663	0.964494	3714	3	-0.87482	0.017822	0.048401	0.973665	994	1	-0.87482
FPR1	6	0.50228	0.67803	0.999927	14160	2	-0.82237	0.017827	0.04841	0.973665	995	2	-0.82237
C1S	6	0.87631	0.89154	0.999927	19140	1	0.31702	0.017871	0.048503	0.973665	996	1	0.31702
DDX51	6	0.15866	0.34404	0.995679	7086	3	-1.0253	0.017882	0.048526	0.973665	997	2	-1.0253
ALDH9A1	6	0.19663	0.38966	0.999927	8054	2	-0.10206	0.01797	0.048723	0.973665	998	1	-0.10206
CHML	6	0.35447	0.56997	0.999927	11756	1	1.2541	0.018004	0.048797	0.973665	1002	3	1.2541
LAGE3	6	0.60395	0.74661	0.999927	15717	2	0.65956	0.018004	0.048797	0.973665	999	3	0.65956
LOC643802	6	0.93949	0.93971	0.999927	20303	0	1.2078	0.018004	0.048797	0.973665	1001	3	1.2078
ERLEC1	6	0.9697	0.9697	0.999927	21010	0	1.1942	0.018004	0.048797	0.973665	1000	3	1.1942
NHP2	6	0.082311	0.21291	0.972424	4477	3	-0.99094	0.01802	0.048824	0.973665	1003	1	-0.99094
NonTargetingControlGuideForHuman_0004	1	0.9512	0.95133	0.999927	20583	0	2.127	0.048803	0.048874	0.973665	2315	1	2.127
ISCU	6	0.041423	0.12734	0.956484	2701	2	1.1596	0.018126	0.049051	0.973665	1006	3	1.1596
LUC7L	6	0.22509	0.4231	0.999927	8749	3	-1.7967	0.018126	0.049051	0.973665	1004	2	-1.7967
FAM229B	6	0.32809	0.54095	0.999927	11160	3	-3.6148	0.018126	0.049051	0.973665	1005	2	-3.6148
GRAMD1C	6	0.87144	0.88875	0.999927	19075	1	0.90904	0.018126	0.049051	0.973665	1007	3	0.90904
MED9	6	0.0028093	0.013468	0.687785	338	2	-0.14602	0.018168	0.04913	0.973665	1008	1	-0.14602
ETF1	6	0.61378	0.75361	0.999927	15863	2	0.026419	0.018218	0.04922	0.973665	1009	2	0.026419
NonTargetingControlGuideForHuman_0419	1	0.95077	0.95095	0.999927	20572	0	1.6998	0.049234	0.04933	0.973665	2329	1	1.6998
MAPK8IP3	6	0.00042903	0.0022584	0.671531	67	2	1.178	0.018318	0.049437	0.973665	1012	3	1.178
ABCC3	6	0.11342	0.2734	0.992778	5680	1	0.94274	0.018318	0.049437	0.973665	1013	3	0.94274
hsa-mir-200c	4	0.87985	0.87972	0.999927	19178	0	0.61025	0.021176	0.049456	0.973665	1138	2	0.61025
ACVR1	6	0.97203	0.97208	0.999927	21050	0	0.055242	0.018366	0.049537	0.973665	1016	2	0.055242
KIAA1468	6	0.051447	0.14911	0.964494	3103	3	-0.15293	0.018404	0.04962	0.973665	1019	3	-0.15293
SLC13A3	6	0.94619	0.94631	0.999927	20466	0	0.59652	0.018404	0.04962	0.973665	1018	2	0.59652
TBC1D9B	6	0.27039	0.47573	0.999927	9847	2	0.30628	0.018415	0.049645	0.973665	1020	1	0.30628
BLNK	6	0.026301	0.091837	0.919459	2020	1	0.0055575	0.018514	0.049863	0.973665	1021	2	0.0055575
AGMO	6	0.56089	0.71683	0.999927	15002	1	0.714	0.018564	0.049968	0.973665	1022	3	0.714
hsa-mir-6076	4	0.052572	0.12778	0.956484	3214	1	1.186	0.021528	0.049987	0.973665	1162	2	1.186
TATDN1	4	0.18263	0.32987	0.995679	7716	1	0.90076	0.021528	0.049987	0.973665	1160	2	0.90076
hsa-mir-320c-2	4	0.77627	0.78402	0.999927	17991	1	0.61749	0.021528	0.049987	0.973665	1161	2	0.61749
FAM216B	6	0.25437	0.4572	0.999927	9462	2	0.60667	0.018579	0.049998	0.973665	1023	2	0.60667
NDUFB8	6	0.30895	0.51946	0.999927	10701	2	0.10517	0.018613	0.05007	0.973665	1025	2	0.10517
hsa-mir-6821	4	0.33205	0.47922	0.999927	11261	2	-1.6685	0.021604	0.050102	0.973665	1164	1	-1.6685
C11orf49	6	0.66585	0.79129	0.999927	16684	1	-0.16154	0.018635	0.050122	0.973665	1027	2	-0.16154
PGA3	6	0.9877	0.98775	0.999927	21414	0	1.2079	0.018635	0.050122	0.973665	1026	3	1.2079
AQP9	6	0.39766	0.61263	0.999927	12679	2	1.0675	0.018638	0.050128	0.973665	1030	3	1.0675
METTL2B	6	0.57963	0.72967	0.999927	15317	1	0.90644	0.018638	0.050128	0.973665	1029	3	0.90644
ARIH1	6	0.74288	0.8359	0.999927	17713	1	1.0642	0.018638	0.050128	0.973665	1031	3	1.0642
HAUS1	6	0.82112	0.86427	0.999927	18414	1	1.1378	0.018638	0.050128	0.973665	1032	3	1.1378
PIBF1	6	0.99182	0.99182	0.999927	21504	0	1.1419	0.018638	0.050128	0.973665	1028	3	1.1419
TPBG	6	0.03407	0.11086	0.948	2359	4	-2.6283	0.018663	0.050184	0.973665	1033	1	-2.6283
SCN2B	6	0.026301	0.091837	0.919459	2034	2	0.1344	0.018712	0.050291	0.973665	1035	1	0.1344
NR6A1	6	0.11421	0.27491	0.992778	5709	2	-0.29815	0.018723	0.050317	0.973665	1036	2	-0.29815
MYO18A	6	0.093995	0.23605	0.97901	4957	4	-3.883	0.018811	0.050504	0.973665	1037	2	-3.883
hsa-mir-3119-1	4	0.42825	0.57564	0.999927	13117	1	1.1743	0.021891	0.050531	0.973665	1170	2	1.1743
hsa-mir-6880	4	0.029924	0.082817	0.919459	2195	2	-0.64274	0.0219	0.050546	0.973665	1171	1	-0.64274
KRTCAP3	6	0.56089	0.71683	0.999927	15028	1	-0.64298	0.01891	0.050712	0.973665	1040	1	-0.64298
hsa-mir-6089-1	4	0.60962	0.68022	0.999927	15782	1	1.3556	0.022022	0.050733	0.973665	1182	2	1.3556
CCT6B	6	0.097147	0.24227	0.97901	5079	2	0.49278	0.018924	0.050739	0.973665	1042	2	0.49278
XRCC2	6	0.51246	0.68465	0.999927	14296	1	0.29231	0.018924	0.050739	0.973665	1041	3	0.29231
DFNB31	6	0.85995	0.88252	0.999927	18924	1	0.21554	0.018959	0.050827	0.973665	1043	1	0.21554
TBR1	6	0.32895	0.5419	0.999927	11210	1	0.95079	0.01897	0.050852	0.973665	1044	3	0.95079
FSTL3	6	0.35985	0.57581	0.999927	11855	2	1.2471	0.01897	0.050852	0.973665	1045	3	1.2471
MFAP2	6	0.93519	0.93539	0.999927	20210	1	1.2128	0.019009	0.050926	0.973665	1046	3	1.2128
NFATC2	6	0.40498	0.61706	0.999927	12791	1	0.81048	0.019058	0.051035	0.973665	1048	2	0.81048
hsa-mir-375	4	0.77749	0.78493	0.999927	17993	1	0.56849	0.022246	0.051076	0.973665	1194	2	0.56849
CXCL11	6	0.031888	0.10588	0.943988	2300	3	-0.91491	0.019108	0.051149	0.973665	1049	1	-0.91491
OR8J1	6	0.02012	0.072506	0.890252	1655	2	0.15468	0.019122	0.05117	0.973665	1051	2	0.15468
ALPL	6	0.33827	0.55219	0.999927	11457	3	-2.3863	0.019122	0.05117	0.973665	1050	2	-2.3863
CS	6	0.9926	0.99262	0.999927	21526	0	1.0213	0.019122	0.05117	0.973665	1052	3	1.0213
MMACHC	6	0.44537	0.64198	0.999927	13354	2	1.2645	0.019128	0.05118	0.973665	1055	3	1.2645
FAM69A	6	0.81196	0.86044	0.999927	18320	1	0.66124	0.019128	0.05118	0.973665	1054	3	0.66124
MRPS5	6	0.99333	0.99336	0.999927	21551	0	1.2412	0.019128	0.05118	0.973665	1053	3	1.2412
NonTargetingControlGuideForHuman_0453	1	0.9488	0.949	0.999927	20530	0	1.6747	0.051197	0.051243	0.973665	2400	1	1.6747
hsa-mir-378a	4	0.0080083	0.027228	0.79526	754	3	-3.0288	0.022361	0.051251	0.973665	1200	1	-3.0288
KIAA0226	6	0.31042	0.52111	0.999927	10791	2	0.31678	0.01917	0.051261	0.973665	1056	2	0.31678
hsa-mir-505	4	0.4084	0.55574	0.999927	12826	2	-0.92531	0.02245	0.051387	0.973665	1202	2	-0.92531
GRIK5	6	0.1685	0.356	0.995679	7335	2	0.17697	0.019305	0.051567	0.973665	1057	2	0.17697
PTGES2	6	0.8463	0.87563	0.999927	18721	1	0.85894	0.019311	0.051583	0.973665	1059	3	0.85894
WNT10A	6	0.9907	0.99071	0.999927	21476	0	1.2619	0.019311	0.051583	0.973665	1058	3	1.2619
NonTargetingControlGuideForHuman_0868	1	0.94836	0.94856	0.999927	20515	0	2.0923	0.051636	0.051697	0.973665	2415	1	2.0923
hsa-mir-153-2	3	0.95573	0.95595	0.999927	20693	0	1.2844	0.027637	0.05171	0.973665	1418	2	1.2844
MADD	6	0.56221	0.71773	0.999927	15033	2	0.55224	0.019404	0.051779	0.973665	1060	3	0.55224
GOLGA6L1	4	0.21191	0.35925	0.995679	8418	2	-1.6269	0.022756	0.051859	0.973665	1213	1	-1.6269
OLR1	6	0.95228	0.9524	0.999927	20610	0	0.011982	0.019454	0.051894	0.973665	1061	1	0.011982
hsa-mir-676	4	0.72306	0.74598	0.999927	17547	1	-0.021701	0.022855	0.051993	0.973665	1216	1	-0.021701
HCRT	6	0.68702	0.80717	0.999927	17043	2	-0.037765	0.01954	0.052084	0.973665	1065	3	-0.037765
ANXA10	6	0.70229	0.81883	0.999927	17310	2	1.1746	0.01954	0.052084	0.973665	1064	3	1.1746
KISS1	6	0.086014	0.22029	0.972424	4622	2	0.62063	0.019549	0.052104	0.973665	1068	2	0.62063
SLCO1B1	6	0.11342	0.2734	0.992778	5651	3	-0.71967	0.019549	0.052104	0.973665	1066	2	-0.71967
NXF5	6	0.83784	0.87168	0.999927	18629	1	0.23336	0.019549	0.052104	0.973665	1069	2	0.23336
PABPC1	6	0.97629	0.97642	0.999927	21148	0	1.0231	0.019549	0.052104	0.973665	1067	2	1.0231
RERGL	6	0.24088	0.44146	0.999927	9119	3	-1.8317	0.019552	0.052113	0.973665	1070	2	-1.8317
hsa-mir-6731	4	0.021373	0.065242	0.890252	1757	2	0.38345	0.02297	0.052159	0.973665	1221	2	0.38345
VIPR1	6	0.042374	0.12941	0.956484	2727	4	-2.9408	0.019602	0.052222	0.973665	1071	1	-2.9408
WBSCR16	6	0.95677	0.95679	0.999927	20725	0	1.0904	0.019636	0.052292	0.973665	1072	3	1.0904
UFSP2	6	0.54039	0.70323	0.999927	14713	2	0.45101	0.019651	0.052325	0.973665	1073	1	0.45101
hsa-mir-4435-1	4	0.33793	0.48512	0.999927	11376	2	-0.72813	0.023118	0.052394	0.973665	1227	2	-0.72813
TDRKH	6	0.26103	0.46499	0.999927	9603	1	-0.21439	0.019701	0.052437	0.973665	1074	2	-0.21439
AGPAT4	6	0.31042	0.52111	0.999927	10771	2	0.42247	0.01975	0.052547	0.973665	1075	2	0.42247
RPS7	6	0.11342	0.2734	0.992778	5634	1	1.2911	0.019763	0.052571	0.973665	1077	3	1.2911
EED	6	0.62975	0.76496	0.999927	16083	2	0.95691	0.019763	0.052571	0.973665	1076	3	0.95691
TSPYL5	6	0.3765	0.59402	0.999927	12236	2	-3.4821	0.019799	0.052651	0.973665	1078	2	-3.4821
MID2	6	0.41856	0.62537	0.999927	12976	2	0.058994	0.019849	0.052764	0.973665	1079	2	0.058994
EXTL3	6	0.95401	0.9541	0.999927	20645	0	0.86092	0.019898	0.05287	0.973665	1080	2	0.86092
PSMA1	6	0.22463	0.42254	0.999927	8721	2	0.32795	0.019899	0.052874	0.973665	1081	3	0.32795
MAGEA2	5	0.199	0.37502	0.998603	8086	2	1.287	0.021068	0.053081	0.973665	1135	3	1.287
PLK2	6	0.00088554	0.0045868	0.687785	120	5	-2.1215	0.019997	0.053096	0.973665	1082	1	-2.1215
NonTargetingControlGuideForHuman_0513	1	0.94684	0.94702	0.999927	20480	0	1.65	0.053155	0.053171	0.973665	2484	1	1.65
SH2D6	6	0.031888	0.10588	0.943988	2295	1	0.94994	0.020079	0.053277	0.973665	1085	3	0.94994
DGKB	6	0.16046	0.34624	0.995679	7179	1	1.1671	0.020079	0.053277	0.973665	1088	2	1.1671
PDLIM3	6	0.51246	0.68465	0.999927	14285	2	0.1512	0.020079	0.053277	0.973665	1084	2	0.1512
TRAPPC13	6	0.52071	0.69011	0.999927	14412	2	0.54528	0.020079	0.053277	0.973665	1086	3	0.54528
SGTB	6	0.62285	0.76008	0.999927	15980	2	0.22136	0.020079	0.053277	0.973665	1087	2	0.22136
AGL	6	0.91368	0.91658	0.999927	19748	1	0.97899	0.020079	0.053277	0.973665	1083	3	0.97899
GTF2IRD2	5	0.77132	0.80937	0.999927	17942	1	0.34188	0.021212	0.053406	0.973665	1140	2	0.34188
B3GNTL1	6	0.27039	0.47573	0.999927	9815	1	0.52542	0.020145	0.053409	0.973665	1090	1	0.52542
CDCA7	6	0.27997	0.48665	0.999927	10034	1	0.921	0.020146	0.053411	0.973665	1093	3	0.921
RNF169	6	0.47572	0.66101	0.999927	13826	2	0.84835	0.020146	0.053411	0.973665	1094	3	0.84835
STOX2	6	0.84799	0.87645	0.999927	18742	1	0.9765	0.020146	0.053411	0.973665	1091	3	0.9765
ZNF775	6	0.97225	0.97228	0.999927	21063	0	0.84011	0.020146	0.053411	0.973665	1092	3	0.84011
CA8	6	0.12591	0.2967	0.992778	6129	2	-0.55101	0.020194	0.053498	0.973665	1095	1	-0.55101
hsa-mir-7155	4	0.97266	0.97267	0.999927	21068	0	0.62199	0.023908	0.053599	0.973665	1257	2	0.62199
C9orf96	6	0.081434	0.2111	0.972424	4430	4	-3.4562	0.020244	0.053608	0.973665	1098	1	-3.4562
hsa-mir-6825	4	0.36997	0.51729	0.999927	12093	2	-0.76125	0.023941	0.053658	0.973665	1258	2	-0.76125
DHDH	6	0.91936	0.92116	0.999927	19885	1	0.62789	0.020293	0.053711	0.973665	1099	2	0.62789
NonTargetingControlGuideForHuman_0520	1	0.94626	0.94643	0.999927	20469	0	1.9118	0.053741	0.053767	0.973665	2501	1	1.9118
INCENP	6	0.10526	0.25791	0.987941	5368	2	0.84547	0.020324	0.053782	0.973665	1100	2	0.84547
ARF6	6	0.78616	0.85056	0.999927	18072	1	0.98486	0.020343	0.05382	0.973665	1101	2	0.98486
TCF15	6	0.1288	0.30205	0.995241	6249	4	-3.459	0.020392	0.053933	0.973665	1102	1	-3.459
KIAA1683	6	0.043187	0.13118	0.956484	2766	2	-0.4253	0.020419	0.053989	0.973665	1103	2	-0.4253
XKR7	6	0.068959	0.1859	0.964494	3869	3	0.025785	0.020419	0.053989	0.973665	1104	2	0.025785
C17orf82	6	0.0028093	0.013468	0.687785	374	1	1.1706	0.020479	0.05411	0.973665	1105	3	1.1706
SPTLC2	6	0.62285	0.76008	0.999927	15979	2	0.013949	0.02049	0.054133	0.973665	1106	2	0.013949
GNPDA2	6	0.23962	0.44001	0.999927	9092	2	0.47722	0.020491	0.054136	0.973665	1107	1	0.47722
ANKFY1	6	0.10526	0.25791	0.987941	5390	1	0.55277	0.02054	0.054238	0.973665	1108	1	0.55277
MTAP	6	0.2956	0.5044	0.999927	10418	1	0.82535	0.020558	0.054281	0.973665	1109	3	0.82535
CCL11	6	0.59092	0.73756	0.999927	15502	2	0.60089	0.020571	0.054308	0.973665	1110	3	0.60089
UBE2N	6	0.67191	0.79588	0.999927	16786	2	0.5181	0.020589	0.054342	0.973665	1111	2	0.5181
SERPINA5	6	0.9097	0.91349	0.999927	19677	1	1.2983	0.020621	0.054412	0.973665	1112	3	1.2983
WDR74	6	0.019561	0.070676	0.890252	1572	3	-0.64866	0.020641	0.054454	0.973665	1116	2	-0.64866
FABP2	6	0.073267	0.1947	0.971206	4109	3	-1.0492	0.020641	0.054454	0.973665	1117	2	-1.0492
TBC1D21	6	0.25183	0.45411	0.999927	9386	3	-1.3721	0.020641	0.054454	0.973665	1115	2	-1.3721
AFAP1	6	0.47572	0.66101	0.999927	13835	2	0.44021	0.020641	0.054454	0.973665	1114	2	0.44021
FOXN3	6	0.92163	0.92306	0.999927	19933	1	0.49783	0.020641	0.054454	0.973665	1113	2	0.49783
GANC	6	0.21634	0.4129	0.999927	8553	2	0.4671	0.020688	0.054553	0.973665	1118	1	0.4671
IFI6	6	0.97029	0.97029	0.999927	21022	0	0.49462	0.020737	0.054643	0.973665	1119	2	0.49462
SDSL	6	0.1061	0.25951	0.987941	5442	2	0.77748	0.020771	0.054719	0.973665	1122	3	0.77748
STS	6	0.45351	0.64705	0.999927	13494	1	0.91891	0.020771	0.054719	0.973665	1121	3	0.91891
TMBIM1	6	0.56768	0.72149	0.999927	15150	2	0.63614	0.020771	0.054719	0.973665	1120	3	0.63614
PROC	6	0.8869	0.89787	0.999927	19291	1	1.2062	0.020771	0.054719	0.973665	1123	3	1.2062
SLX4	6	0.95544	0.95547	0.999927	20683	0	1.0993	0.020771	0.054719	0.973665	1124	3	1.0993
OR5H2	6	0.44537	0.64198	0.999927	13367	2	0.42585	0.020787	0.054755	0.973665	1125	2	0.42585
CALCRL	6	0.53384	0.69881	0.999927	14601	2	0.12855	0.0208	0.054784	0.973665	1126	2	0.12855
ADH1A	6	0.051335	0.14887	0.964494	3087	3	-0.85342	0.02085	0.054884	0.973665	1127	2	-0.85342
NonTargetingControlGuideForHuman_0142	1	0.94502	0.94522	0.999927	20435	0	2.353	0.054976	0.054942	0.973665	2554	1	2.353
NonTargetingControlGuideForHuman_0750	1	0.94498	0.94517	0.999927	20434	0	2.1475	0.055022	0.054995	0.973665	2555	1	2.1475
PCDHA1	6	0.99378	0.99382	0.999927	21564	0	1.1202	0.020918	0.055027	0.973665	1128	3	1.1202
C11orf83	6	0.6646	0.79033	0.999927	16641	2	0.41748	0.020935	0.055064	0.973665	1129	3	0.41748
WT1	6	0.33737	0.55125	0.999927	11371	2	0.18832	0.020984	0.055161	0.973665	1132	2	0.18832
CASKIN2	6	0.16046	0.34624	0.995679	7168	1	1.24	0.021032	0.055269	0.973665	1133	3	1.24
ZACN	6	0.011919	0.045671	0.862237	1086	5	-3.5382	0.021034	0.055271	0.973665	1134	1	-3.5382
DARS2	6	0.0086576	0.034562	0.79526	801	3	-2.0757	0.021083	0.055381	0.973665	1136	2	-2.0757
NonTargetingControlGuideForHuman_0384	1	0.94451	0.94471	0.999927	20420	0	1.6257	0.055487	0.055457	0.973665	2578	1	1.6257
GUCY1B3	6	0.044457	0.13399	0.956484	2798	2	-0.63518	0.021132	0.055492	0.973665	1137	1	-0.63518
C1orf174	6	0.64593	0.77667	0.999927	16370	1	0.69209	0.021182	0.055597	0.973665	1139	2	0.69209
CDCA8	6	0.10184	0.25125	0.987941	5247	3	-2.7968	0.021268	0.055784	0.973665	1148	2	-2.7968
MICU1	6	0.21954	0.41656	0.999927	8632	2	-0.2471	0.021268	0.055784	0.973665	1145	2	-0.2471
SPINK7	6	0.23377	0.43323	0.999927	8963	3	-0.49247	0.021268	0.055784	0.973665	1141	2	-0.49247
OGFOD1	6	0.30895	0.51946	0.999927	10699	2	-0.12803	0.021268	0.055784	0.973665	1143	2	-0.12803
ALG10	6	0.51246	0.68465	0.999927	14318	1	0.22988	0.021268	0.055784	0.973665	1147	2	0.22988
KIRREL3	6	0.63522	0.76889	0.999927	16184	1	0.65563	0.021268	0.055784	0.973665	1146	2	0.65563
TSPAN6	6	0.69452	0.81285	0.999927	17167	2	-1.74	0.021268	0.055784	0.973665	1144	2	-1.74
RAP2A	6	0.92424	0.9253	0.999927	19982	1	0.80082	0.021268	0.055784	0.973665	1142	2	0.80082
RPL21	6	1.2161e-05	8.5062e-05	0.263791	5	4	-1.6181	0.02128	0.055809	0.973665	1149	1	-1.6181
ZC3H3	6	0.023294	0.082557	0.919459	1841	3	-0.31706	0.021292	0.055836	0.973665	1150	3	-0.31706
GPR35	6	0.1778	0.36717	0.995679	7576	3	-0.29051	0.021292	0.055836	0.973665	1152	3	-0.29051
SMPD1	6	0.90441	0.9096	0.999927	19599	1	1.1213	0.021292	0.055836	0.973665	1151	3	1.1213
NonTargetingControlGuideForHuman_0674	1	0.94407	0.94425	0.999927	20413	0	2.0361	0.055935	0.055899	0.973665	2595	1	2.0361
SH3TC2	6	0.18321	0.37365	0.998603	7732	2	0.3708	0.021379	0.05601	0.973665	1153	2	0.3708
RLF	6	0.26103	0.46499	0.999927	9595	1	-0.27693	0.021428	0.056122	0.973665	1154	1	-0.27693
hsa-mir-221	4	0.82652	0.8268	0.999927	18485	1	0.78041	0.025682	0.056297	0.973665	1327	2	0.78041
ABCC9	6	0.13456	0.31264	0.995241	6435	1	0.91834	0.021513	0.056312	0.973665	1158	3	0.91834
LATS2	6	0.83184	0.86891	0.999927	18540	1	0.31585	0.021513	0.056312	0.973665	1157	3	0.31585
TCF4	6	0.95141	0.95154	0.999927	20589	0	1.0775	0.021513	0.056312	0.973665	1155	3	1.0775
CDC34	6	0.99938	0.9994	0.999998	21693	0	1.1028	0.021513	0.056312	0.973665	1156	3	1.1028
REPS1	6	0.089115	0.22644	0.972424	4782	1	0.011598	0.021527	0.056338	0.973665	1159	1	0.011598
CT45A1	5	0.73838	0.79309	0.999927	17676	1	1.0193	0.022581	0.056463	0.973665	1207	2	1.0193
LRP2	6	0.89157	0.90087	0.999927	19381	1	0.12623	0.021587	0.056465	0.973665	1163	2	0.12623
LRRN4CL	6	0.29941	0.50868	0.999927	10489	2	-1.3026	0.021626	0.056554	0.973665	1165	1	-1.3026
MAGEA9B	1	0.9433	0.9435	0.999927	20393	0	2.0251	0.056701	0.056655	0.973665	2625	1	2.0251
COMMD3-BMI1	2	0.89585	0.89586	0.999927	19441	0	1.7882	0.034438	0.056702	0.973665	1718	1	1.7882
ANKAR	6	0.95939	0.95934	0.999927	20775	0	0.4773	0.021724	0.056771	0.973665	1166	3	0.4773
FAM19A3	6	0.19458	0.38723	0.999927	8018	3	-1.65	0.021773	0.056882	0.973665	1167	2	-1.65
TMEM254	6	0.0028093	0.013468	0.687785	350	4	-1.8888	0.021823	0.056977	0.973665	1168	1	-1.8888
LYST	6	0.54039	0.70323	0.999927	14720	1	0.62362	0.021844	0.057028	0.973665	1169	2	0.62362
SNRPE	6	0.19018	0.38198	0.998603	7938	2	0.33513	0.021902	0.057139	0.973665	1178	3	0.33513
TTC25	6	0.24945	0.45131	0.999927	9343	2	0.17467	0.021902	0.057139	0.973665	1174	3	0.17467
GNL1	6	0.3625	0.57875	0.999927	11925	1	0.20537	0.021902	0.057139	0.973665	1177	3	0.20537
OR5AK2	6	0.67498	0.79816	0.999927	16834	2	0.66133	0.021902	0.057139	0.973665	1172	3	0.66133
DLL4	6	0.87144	0.88875	0.999927	19071	1	0.43879	0.021902	0.057139	0.973665	1175	3	0.43879
MSL3	6	0.91155	0.91491	0.999927	19723	1	1.1601	0.021902	0.057139	0.973665	1176	3	1.1601
TBL1XR1	6	0.91746	0.9196	0.999927	19841	1	0.86639	0.021902	0.057139	0.973665	1173	3	0.86639
EIF3A	6	0.0028093	0.013468	0.687785	317	4	-1.82	0.021921	0.057184	0.973665	1179	1	-1.82
AMPD1	6	0.76235	0.8422	0.999927	17865	1	0.45245	0.021971	0.057286	0.973665	1180	2	0.45245
BIRC8	6	0.035456	0.11394	0.948	2426	3	-0.99443	0.02202	0.057392	0.973665	1181	1	-0.99443
SCAF11	6	0.029434	0.10025	0.943988	2160	4	-2.1152	0.022051	0.05745	0.973665	1183	2	-2.1152
NonTargetingControlGuideForHuman_0416	1	0.94251	0.94271	0.999927	20380	0	2.0142	0.057487	0.057461	0.973665	2663	1	2.0142
PNPLA5	6	0.11806	0.28209	0.992778	5818	2	-0.69777	0.022119	0.057595	0.973665	1184	2	-0.69777
GPKOW	6	0.62975	0.76496	0.999927	16081	2	0.66315	0.022145	0.057645	0.973665	1186	3	0.66315
ADSSL1	6	0.56768	0.72149	0.999927	15139	1	0.67533	0.022168	0.057694	0.973665	1187	2	0.67533
DUSP26	6	0.47915	0.66317	0.999927	13849	2	-0.30531	0.022171	0.057699	0.973665	1188	2	-0.30531
HSD11B1L	6	0.026301	0.091837	0.919459	2018	1	0.76075	0.022206	0.057772	0.973665	1189	2	0.76075
KRT85	6	0.018936	0.068628	0.890252	1548	4	-2.4671	0.022217	0.057803	0.973665	1190	1	-2.4671
OR8B8	6	0.18321	0.37365	0.998603	7734	2	0.025601	0.022228	0.057821	0.973665	1191	3	0.025601
CCDC130	6	0.47915	0.66317	0.999927	13843	2	1.12	0.022228	0.057821	0.973665	1193	3	1.12
PCYT1B	6	0.98052	0.98067	0.999927	21257	0	0.99125	0.022228	0.057821	0.973665	1192	3	0.99125
TCEAL4	6	0.47533	0.66075	0.999927	13795	1	0.81132	0.022267	0.057906	0.973665	1195	2	0.81132
IGSF22	6	0.32072	0.53271	0.999927	11023	3	-1.4156	0.022284	0.057948	0.973665	1196	2	-1.4156
ARL14EPL	6	0.88788	0.89849	0.999927	19316	1	0.056089	0.022316	0.058009	0.973665	1197	1	0.056089
PENK	6	0.76853	0.84434	0.999927	17937	1	1.0417	0.022333	0.058052	0.973665	1198	3	1.0417
SERF2	6	0.056722	0.16045	0.964494	3350	2	-0.073671	0.02234	0.058063	0.973665	1199	2	-0.073671
TRIOBP	6	0.21847	0.41537	0.999927	8613	3	-1.6388	0.022365	0.058115	0.973665	1201	1	-1.6388
CLOCK	4	0.76612	0.77624	0.999927	17908	1	0.14886	0.026896	0.058124	0.973665	1378	1	0.14886
hsa-mir-512-1	4	0.7799	0.7868	0.999927	18015	1	1.1171	0.026962	0.058225	0.973665	1381	2	1.1171
hsa-mir-6767	4	0.17045	0.3177	0.995679	7463	2	-0.99759	0.026976	0.058244	0.973665	1382	2	-0.99759
hsa-mir-3150a	4	0.39336	0.54072	0.999927	12619	2	-0.83651	0.026976	0.058244	0.973665	1383	2	-0.83651
hsa-mir-5707	2	0.54928	0.5509	0.999927	14841	1	-0.9426	0.036394	0.058347	0.973665	1800	1	-0.9426
SDR9C7	6	0.63309	0.76737	0.999927	16144	2	0.30327	0.022513	0.058432	0.973665	1203	1	0.30327
MYL6B	6	0.8888	0.89907	0.999927	19330	1	1.0478	0.022543	0.0585	0.973665	1204	3	1.0478
ADARB1	6	0.4496	0.64463	0.999927	13437	2	0.33891	0.022562	0.058541	0.973665	1205	2	0.33891
PLB1	6	0.58328	0.73217	0.999927	15375	2	0.95152	0.02261	0.058653	0.973665	1210	3	0.95152
WSB2	6	0.59675	0.74164	0.999927	15589	2	0.38269	0.02261	0.058653	0.973665	1208	2	0.38269
ARNT	6	0.62452	0.76129	0.999927	16034	2	-0.10263	0.02261	0.058653	0.973665	1209	2	-0.10263
TAS2R13	6	0.96772	0.96771	0.999927	20968	0	1.2821	0.022612	0.058657	0.973665	1211	3	1.2821
hsa-mir-3131	4	0.16914	0.31635	0.995679	7452	2	-1.2039	0.02729	0.058712	0.973665	1407	1	-1.2039
hsa-mir-941-1	4	0.9418	0.94166	0.999927	20358	0	1.178	0.027292	0.058713	0.973665	1408	2	1.178
UNC119B	6	0.94012	0.94035	0.999927	20314	0	0.62216	0.022661	0.058762	0.973665	1212	2	0.62216
NAA15	6	0.20373	0.39817	0.999927	8221	3	-1.6153	0.022759	0.058968	0.973665	1214	1	-1.6153
PPAN	6	0.79714	0.85462	0.999927	18170	1	0.39473	0.02278	0.059009	0.973665	1215	2	0.39473
PRAMEF20	4	0.80749	0.80957	0.999927	18275	1	0.93146	0.027507	0.059031	0.973665	1413	2	0.93146
GATAD1	6	0.017676	0.064577	0.890252	1474	3	-0.90407	0.022858	0.059159	0.973665	1217	2	-0.90407
hsa-mir-5006	4	0.61303	0.68199	0.999927	15811	1	0.93388	0.027642	0.059255	0.973665	1419	2	0.93388
BARHL1	6	0.51778	0.6882	0.999927	14371	2	0.10249	0.022907	0.059275	0.973665	1218	2	0.10249
CCDC93	6	0.79443	0.85362	0.999927	18140	1	1.2726	0.022915	0.059293	0.973665	1219	3	1.2726
hsa-mir-3120	2	0.35213	0.38169	0.998603	11709	1	-0.50304	0.03752	0.059318	0.973665	1858	1	-0.50304
RNF7	6	0.62977	0.76498	0.999927	16102	2	0.26317	0.022956	0.059395	0.973665	1220	1	0.26317
TBC1D22B	6	0.1223	0.28997	0.992778	5962	2	0.25281	0.022984	0.059448	0.973665	1222	3	0.25281
PCDH1	6	0.080625	0.20946	0.972424	4413	4	-2.8815	0.023006	0.059494	0.973665	1223	1	-2.8815
RBMY1D	2	0.25433	0.30767	0.995241	9454	1	-0.05773	0.037725	0.0595	0.973665	1860	1	-0.05773
EFTUD2	6	0.40594	0.61765	0.999927	12818	2	-0.43075	0.023055	0.059598	0.973665	1224	2	-0.43075
MT1A	6	0.71638	0.82797	0.999927	17496	1	1.0606	0.023076	0.059637	0.973665	1225	3	1.0606
ANHX	6	0.96257	0.96255	0.999927	20843	0	0.97525	0.023076	0.059637	0.973665	1226	3	0.97525
OR5C1	6	0.14327	0.32517	0.995679	6759	1	0.19173	0.023144	0.05979	0.973665	1228	2	0.19173
CDH7	6	0.16897	0.35656	0.995679	7436	1	1.1328	0.023144	0.05979	0.973665	1233	3	1.1328
RPL14	6	0.21631	0.41287	0.999927	8513	3	-0.6901	0.023144	0.05979	0.973665	1230	2	-0.6901
MTF1	6	0.22917	0.42792	0.999927	8852	3	-1.4458	0.023144	0.05979	0.973665	1234	2	-1.4458
CYCS	6	0.31042	0.52111	0.999927	10750	1	0.6775	0.023144	0.05979	0.973665	1229	3	0.6775
NLRP6	6	0.45351	0.64705	0.999927	13471	1	0.66782	0.023144	0.05979	0.973665	1235	2	0.66782
OCRL	6	0.67614	0.799	0.999927	16866	1	0.82551	0.023144	0.05979	0.973665	1236	2	0.82551
SLC25A29	6	0.81898	0.86339	0.999927	18379	1	0.61603	0.023144	0.05979	0.973665	1232	2	0.61603
TBX6	6	0.99725	0.99729	0.999927	21638	0	1.3017	0.023144	0.05979	0.973665	1231	3	1.3017
SHROOM1	6	0.5233	0.69182	0.999927	14452	2	-0.30084	0.023301	0.060115	0.973665	1237	1	-0.30084
hsa-mir-551b	4	0.66083	0.70793	0.999927	16577	1	-0.15822	0.028274	0.060187	0.973665	1451	1	-0.15822
UNC13B	6	0.7715	0.84539	0.999927	17959	1	0.024172	0.02335	0.060228	0.973665	1238	1	0.024172
hsa-mir-1179	4	0.95578	0.95567	0.999927	20694	0	0.81439	0.028339	0.060282	0.973665	1455	2	0.81439
TCFL5	6	0.034234	0.1112	0.948	2385	2	0.8139	0.023391	0.060307	0.973665	1241	3	0.8139
C11orf42	6	0.1993	0.39284	0.999927	8137	2	0.89818	0.023391	0.060307	0.973665	1240	3	0.89818
TRAPPC11	6	0.63522	0.76889	0.999927	16190	1	0.89285	0.023391	0.060307	0.973665	1239	3	0.89285
CAMK4	6	0.74652	0.83704	0.999927	17733	1	0.96493	0.023391	0.060307	0.973665	1243	3	0.96493
PRR21	6	0.8993	0.90603	0.999927	19504	1	1.2289	0.023391	0.060307	0.973665	1242	3	1.2289
SLIT1	6	0.60591	0.748	0.999927	15732	2	-0.20373	0.0234	0.060325	0.973665	1244	1	-0.20373
hsa-mir-4462	4	0.68253	0.72061	0.999927	16958	1	1.0772	0.028372	0.06033	0.973665	1457	2	1.0772
GPR137	6	0.57653	0.72753	0.999927	15273	2	0.94762	0.023449	0.060444	0.973665	1245	1	0.94762
NonTargetingControlGuideForHuman_0943	1	0.93954	0.93973	0.999927	20306	0	1.5784	0.060463	0.06049	0.973665	2790	1	1.5784
OR2W1	4	0.98406	0.98406	0.999927	21337	0	1.3161	0.028503	0.060533	0.973665	1461	2	1.3161
VSTM5	6	0.35447	0.56997	0.999927	11764	1	0.344	0.023498	0.06055	0.973665	1246	1	0.344
hsa-mir-3153	4	0.13119	0.26956	0.992778	6347	2	-0.32491	0.028544	0.060598	0.973665	1463	2	-0.32491
FSBP	6	0.097715	0.24333	0.97901	5141	2	0.53668	0.02355	0.060659	0.973665	1247	2	0.53668
TTC21B	6	0.37907	0.59684	0.999927	12315	2	-1.7733	0.023597	0.060753	0.973665	1248	1	-1.7733
TMEM232	6	0.39654	0.61195	0.999927	12641	2	-0.084173	0.023657	0.060869	0.973665	1249	2	-0.084173
NonTargetingControlGuideForHuman_0131	1	0.93907	0.93926	0.999927	20296	0	1.982	0.060932	0.060962	0.973665	2804	1	1.982
ZCCHC14	6	0.87272	0.88948	0.999927	19082	1	0.5538	0.023739	0.061047	0.973665	1250	3	0.5538
ATG16L1	6	0.9184	0.92035	0.999927	19864	1	0.44034	0.023744	0.06106	0.973665	1251	3	0.44034
IER2	6	0.19663	0.38966	0.999927	8037	3	-0.71741	0.023746	0.061062	0.973665	1252	2	-0.71741
TMEM106A	6	0.27997	0.48665	0.999927	10096	1	0.54185	0.023777	0.061122	0.973665	1253	2	0.54185
SLC2A1	6	0.34625	0.56096	0.999927	11564	2	0.52959	0.023794	0.061157	0.973665	1254	3	0.52959
NCK2	6	0.69052	0.80988	0.999927	17098	1	1.0344	0.023795	0.061161	0.973665	1255	3	1.0344
hsa-mir-1249	4	0.12131	0.25271	0.987941	5927	2	-0.99387	0.029034	0.061351	0.973665	1483	2	-0.99387
hsa-mir-144	4	0.13773	0.28066	0.992778	6584	2	-0.36464	0.029034	0.061351	0.973665	1485	2	-0.36464
hsa-mir-5739	4	0.69802	0.72999	0.999927	17229	1	0.66107	0.029034	0.061351	0.973665	1484	2	0.66107
IRAK2	6	0.0028093	0.013468	0.687785	319	3	-1.0905	0.023892	0.061376	0.973665	1256	2	-1.0905
NonTargetingControlGuideForHuman_0458	1	0.93861	0.93881	0.999927	20287	0	1.8243	0.061388	0.061409	0.973665	2831	1	1.8243
hsa-mir-6516	4	0.029924	0.082817	0.919459	2196	2	-0.46453	0.029093	0.06145	0.973665	1489	2	-0.46453
ATCAY	6	0.37907	0.59684	0.999927	12335	1	0.60517	0.023987	0.06159	0.973665	1259	2	0.60517
RIMKLA	6	0.64105	0.77311	0.999927	16264	2	0.24373	0.023987	0.06159	0.973665	1260	2	0.24373
HN1	6	0.10526	0.25791	0.987941	5385	1	0.32337	0.02399	0.061598	0.973665	1261	1	0.32337
NonTargetingControlGuideForHuman_0853	1	0.93838	0.93859	0.999927	20283	0	1.9714	0.061623	0.061631	0.973665	2840	1	1.9714
LAMC2	6	0.32895	0.5419	0.999927	11222	2	0.56923	0.02404	0.061714	0.973665	1262	2	0.56923
ADAT1	6	0.31969	0.53156	0.999927	10966	2	-0.53168	0.024062	0.061765	0.973665	1263	3	-0.53168
C9orf89	6	0.003352	0.015477	0.722595	437	5	-3.3369	0.024089	0.061821	0.973665	1264	1	-3.3369
GPR162	6	0.25183	0.45411	0.999927	9367	1	0.047563	0.024187	0.062023	0.973665	1266	2	0.047563
FBXO27	6	0.70374	0.81997	0.999927	17332	1	1.0042	0.024201	0.062052	0.973665	1267	3	1.0042
C6orf203	6	0.041422	0.12734	0.956484	2690	3	-1.044	0.024237	0.06212	0.973665	1268	1	-1.044
RANBP17	6	0.0028093	0.013468	0.687785	357	1	-0.14265	0.024335	0.062319	0.973665	1269	1	-0.14265
C9orf173	6	0.014182	0.053208	0.862237	1226	3	-0.24175	0.024349	0.062346	0.973665	1272	3	-0.24175
BANP	6	0.74652	0.83704	0.999927	17735	1	1.1769	0.024349	0.062346	0.973665	1271	3	1.1769
PPP1R3E	6	0.94596	0.94609	0.999927	20459	0	1.2887	0.024349	0.062346	0.973665	1270	3	1.2887
ANGPTL7	6	0.016316	0.060126	0.883853	1393	3	-1.4897	0.024384	0.062417	0.973665	1273	1	-1.4897
LEPR	6	0.013924	0.05238	0.862237	1205	4	-3.2607	0.024395	0.06244	0.973665	1274	2	-3.2607
hsa-mir-4305	4	0.18955	0.33684	0.995679	7871	2	-0.37547	0.029815	0.062568	0.973665	1519	2	-0.37547
MLL	4	0.66357	0.70945	0.999927	16635	1	0.69221	0.029815	0.062568	0.973665	1520	2	0.69221
hsa-mir-3945	4	0.9819	0.98189	0.999927	21290	0	1.1765	0.029815	0.062568	0.973665	1521	2	1.1765
PKMYT1	6	0.35985	0.57581	0.999927	11850	2	1.2035	0.02457	0.062836	0.973665	1275	3	1.2035
AMMECR1	6	0.92035	0.922	0.999927	19901	1	-0.077946	0.024585	0.062871	0.973665	1276	2	-0.077946
NDRG1	6	0.051335	0.14887	0.964494	3090	3	-1.5153	0.02463	0.062965	0.973665	1277	1	-1.5153
GATSL3	6	0.26103	0.46499	0.999927	9609	1	0.78231	0.024639	0.062984	0.973665	1278	2	0.78231
NonTargetingControlGuideForHuman_0888	1	0.93695	0.93714	0.999927	20254	0	1.8102	0.063046	0.063025	0.973665	2888	1	1.8102
FAM206A	6	0.27444	0.48034	0.999927	9926	2	0.95762	0.024673	0.063057	0.973665	1279	3	0.95762
NCAPD3	6	0.9533	0.95341	0.999927	20628	0	0.955	0.024679	0.063079	0.973665	1280	1	0.955
DLX4	6	0.83784	0.87168	0.999927	18614	1	0.47973	0.024729	0.063185	0.973665	1281	1	0.47973
ZNF529	6	0.61314	0.75314	0.999927	15841	1	1.1258	0.024756	0.063241	0.973665	1282	3	1.1258
CRABP1	6	0.0080862	0.032573	0.79526	767	4	-2.2568	0.024778	0.063287	0.973665	1283	1	-2.2568
TMEM257	6	0.46457	0.65395	0.999927	13652	2	0.69324	0.024794	0.063317	0.973665	1284	3	0.69324
MROH9	6	0.31797	0.52962	0.999927	10895	3	-1.0707	0.024809	0.063335	0.973665	1285	3	-1.0707
MGST2	6	0.43835	0.63756	0.999927	13299	2	0.72959	0.024827	0.063372	0.973665	1286	2	0.72959
NonTargetingControlGuideForHuman_0509	1	0.93656	0.93673	0.999927	20244	0	1.9505	0.063439	0.063449	0.973665	2897	1	1.9505
CDA	6	0.069967	0.18795	0.964494	3940	3	-0.40491	0.024915	0.063552	0.973665	1293	2	-0.40491
BRAP	6	0.59675	0.74164	0.999927	15578	2	-0.18875	0.024915	0.063552	0.973665	1287	2	-0.18875
PAG1	6	0.62804	0.76374	0.999927	16053	2	0.8512	0.024915	0.063552	0.973665	1289	2	0.8512
SPHK1	6	0.73199	0.83253	0.999927	17622	1	0.64284	0.024915	0.063552	0.973665	1288	3	0.64284
HGD	6	0.79992	0.85564	0.999927	18196	1	0.48753	0.024915	0.063552	0.973665	1291	2	0.48753
TMEM158	6	0.8429	0.87402	0.999927	18679	1	0.73483	0.024915	0.063552	0.973665	1292	2	0.73483
GRIA3	6	0.97929	0.97942	0.999927	21220	0	0.95462	0.024915	0.063552	0.973665	1290	2	0.95462
OR52B4	6	0.97654	0.97665	0.999927	21158	0	0.81593	0.024925	0.063575	0.973665	1294	3	0.81593
GNGT2	6	0.010069	0.039475	0.831405	978	4	-2.6649	0.025024	0.063764	0.973665	1296	2	-2.6649
MOCS3	6	0.12468	0.29437	0.992778	6041	3	-3.6551	0.025073	0.063868	0.973665	1297	1	-3.6551
NonTargetingControlGuideForHuman_0903	1	0.93612	0.93628	0.999927	20232	0	1.7962	0.063883	0.063896	0.973665	2912	1	1.7962
RBM34	6	0.17829	0.36773	0.995679	7654	3	-1.2071	0.025122	0.063959	0.973665	1298	1	-1.2071
DMTF1	6	0.089115	0.22644	0.972424	4739	3	-0.26024	0.025147	0.06402	0.973665	1300	3	-0.26024
PDE10A	6	0.16897	0.35656	0.995679	7429	3	-0.45559	0.025147	0.06402	0.973665	1299	3	-0.45559
HES7	6	0.24458	0.44574	0.999927	9225	2	0.68806	0.025147	0.06402	0.973665	1301	3	0.68806
UBD	6	0.8429	0.87402	0.999927	18682	1	1.1806	0.025147	0.06402	0.973665	1302	3	1.1806
C3orf30	6	0.84971	0.87731	0.999927	18766	1	0.87598	0.025147	0.06402	0.973665	1303	3	0.87598
NonTargetingControlGuideForHuman_0261	1	0.93592	0.93609	0.999927	20229	0	2.1242	0.064079	0.064088	0.973665	2917	1	2.1242
ESF1	6	0.63619	0.76957	0.999927	16208	2	0.60673	0.025269	0.064291	0.973665	1305	2	0.60673
SUV420H1	6	0.27444	0.48034	0.999927	9929	3	-1.3724	0.025319	0.064403	0.973665	1308	2	-1.3724
hsa-mir-1915	4	0.96992	0.96984	0.999927	21018	0	0.91359	0.031056	0.064462	0.973665	1562	1	0.91359
MICB	6	0.19909	0.39259	0.999927	8094	3	-1.2912	0.025358	0.064477	0.973665	1313	2	-1.2912
HVCN1	6	0.26103	0.46499	0.999927	9614	2	0.1095	0.025358	0.064477	0.973665	1316	2	0.1095
SLC9A7	6	0.28963	0.49763	0.999927	10324	2	1.0145	0.025358	0.064477	0.973665	1317	3	1.0145
JKAMP	6	0.31969	0.53156	0.999927	10956	1	0.31589	0.025358	0.064477	0.973665	1314	2	0.31589
LYPLAL1	6	0.3456	0.56026	0.999927	11556	3	-1.2593	0.025358	0.064477	0.973665	1312	2	-1.2593
WHSC1L1	6	0.51778	0.6882	0.999927	14365	2	-0.3162	0.025358	0.064477	0.973665	1309	2	-0.3162
SOS2	6	0.61314	0.75314	0.999927	15840	1	0.46174	0.025358	0.064477	0.973665	1315	2	0.46174
TEX11	6	0.92163	0.92306	0.999927	19928	1	0.81452	0.025358	0.064477	0.973665	1310	2	0.81452
NOTO	6	0.95609	0.9561	0.999927	20701	0	1.2345	0.025358	0.064477	0.973665	1311	3	1.2345
PITPNM2	6	0.42907	0.63185	0.999927	13171	1	0.52472	0.025417	0.064601	0.973665	1318	1	0.52472
hsa-mir-572	4	0.92459	0.92451	0.999927	19984	0	0.80078	0.031146	0.064603	0.973665	1570	2	0.80078
hsa-mir-218-2	4	0.96375	0.96369	0.999927	20867	0	0.94995	0.031146	0.064603	0.973665	1569	2	0.94995
OR6K2	6	0.49024	0.67024	0.999927	14008	2	-1.3243	0.025491	0.064751	0.973665	1320	1	-1.3243
SMARCB1	6	0.54039	0.70323	0.999927	14721	2	0.32159	0.025491	0.064751	0.973665	1319	1	0.32159
NonTargetingControlGuideForHuman_0305	1	0.93513	0.93533	0.999927	20206	0	1.5325	0.064871	0.064885	0.973665	2952	1	1.5325
NonTargetingControlGuideForHuman_0676	1	0.93513	0.93533	0.999927	20207	0	1.5325	0.064871	0.064885	0.973665	2951	1	1.5325
DYNC1I1	6	0.11342	0.2734	0.992778	5629	2	0.28272	0.025564	0.064918	0.973665	1321	3	0.28272
C18orf32	6	0.051447	0.14911	0.964494	3158	1	1.138	0.025588	0.064963	0.973665	1324	3	1.138
CIDEC	6	0.28456	0.49179	0.999927	10150	2	0.75531	0.025588	0.064963	0.973665	1322	3	0.75531
EVX1	6	0.33801	0.55192	0.999927	11454	1	1.0352	0.025588	0.064963	0.973665	1323	3	1.0352
FAM57A	6	0.16046	0.34624	0.995679	7158	3	-1.3429	0.025652	0.065096	0.973665	1325	2	-1.3429
hsa-mir-500a	4	0.11609	0.24367	0.97901	5776	2	-1.1479	0.031481	0.065097	0.973665	1583	1	-1.1479
hsa-mir-4523	4	0.013459	0.044311	0.858554	1190	2	0.50219	0.031489	0.065109	0.973665	1584	2	0.50219
MXD3	6	0.85995	0.88252	0.999927	18907	1	0.78495	0.025663	0.065118	0.973665	1326	2	0.78495
hsa-mir-6744	4	0.61303	0.68199	0.999927	15810	1	0.3657	0.031514	0.065153	0.973665	1586	1	0.3657
NUDT1	6	0.3631	0.5794	0.999927	11969	3	-1.4557	0.025712	0.06522	0.973665	1330	2	-1.4557
OR8A1	6	0.41002	0.62014	0.999927	12848	2	-0.63456	0.025712	0.06522	0.973665	1328	2	-0.63456
DHX58	6	0.43068	0.63284	0.999927	13194	2	1.0433	0.025712	0.06522	0.973665	1329	3	1.0433
TM9SF3	6	0.9949	0.99493	0.999927	21588	0	0.75512	0.025761	0.065313	0.973665	1331	2	0.75512
TMEM229B	6	0.17858	0.36808	0.995679	7686	2	0.84411	0.025772	0.065333	0.973665	1332	3	0.84411
OR4S1	6	0.40498	0.61706	0.999927	12753	1	-0.02462	0.025804	0.065408	0.973665	1333	2	-0.02462
SSSCA1	6	0.51477	0.68619	0.999927	14350	2	-0.20891	0.02581	0.065423	0.973665	1334	1	-0.20891
GID4	6	0.0086576	0.034562	0.79526	803	3	0.21565	0.025828	0.065456	0.973665	1337	3	0.21565
LCE2A	6	0.031888	0.10588	0.943988	2280	1	1.1287	0.025828	0.065456	0.973665	1338	3	1.1287
TRIM38	6	0.15619	0.34101	0.995679	7063	3	-0.63875	0.025828	0.065456	0.973665	1335	3	-0.63875
C2orf47	6	0.20135	0.39533	0.999927	8171	2	-0.8232	0.025828	0.065456	0.973665	1336	3	-0.8232
ZNF80	6	0.94529	0.94543	0.999927	20444	0	0.83948	0.025859	0.065524	0.973665	1339	2	0.83948
HSPBAP1	6	0.90083	0.90709	0.999927	19523	1	0.55902	0.025908	0.065631	0.973665	1340	2	0.55902
C7orf72	6	0.20625	0.40112	0.999927	8282	2	0.23005	0.02591	0.065636	0.973665	1341	2	0.23005
GCNT4	6	0.73199	0.83253	0.999927	17616	1	0.84516	0.02591	0.065636	0.973665	1342	3	0.84516
AP2A2	6	0.90369	0.90909	0.999927	19575	1	0.81972	0.02591	0.065636	0.973665	1343	3	0.81972
NonTargetingControlGuideForHuman_0687	1	0.93438	0.93457	0.999927	20191	0	1.7824	0.065624	0.065659	0.973665	2964	1	1.7824
EIF2B5	6	0.3879	0.60643	0.999927	12513	2	1.0605	0.025958	0.065742	0.973665	1344	3	1.0605
IRS1	6	0.98995	0.98999	0.999927	21456	0	0.49603	0.026007	0.065835	0.973665	1345	1	0.49603
hsa-mir-200b	4	0.3556	0.50288	0.999927	11782	1	-1.5203	0.032037	0.065917	0.973665	1607	1	-1.5203
hsa-mir-3622b	1	0.93412	0.9343	0.999927	20184	0	2.1101	0.065879	0.065923	0.973665	2986	1	2.1101
KIAA1737	6	0.90221	0.90807	0.999927	19554	1	0.50747	0.026105	0.066042	0.973665	1346	2	0.50747
MRRF	6	0.8429	0.87402	0.999927	18690	1	1.3663	0.02612	0.066068	0.973665	1347	3	1.3663
OR10G2	6	0.90907	0.91304	0.999927	19667	1	0.90017	0.02612	0.066068	0.973665	1348	3	0.90017
NUAK1	6	0.26103	0.46499	0.999927	9645	1	-0.0095352	0.026154	0.066142	0.973665	1349	1	-0.0095352
RAB21	6	0.044457	0.13399	0.956484	2837	3	-0.38223	0.026203	0.066239	0.973665	1350	2	-0.38223
C6orf195	6	0.47533	0.66075	0.999927	13796	2	0.68091	0.026225	0.066287	0.973665	1352	3	0.68091
THPO	6	0.52751	0.69462	0.999927	14496	2	0.75837	0.026225	0.066287	0.973665	1351	2	0.75837
NonTargetingControlGuideForHuman_0886	1	0.93376	0.93394	0.999927	20176	0	1.9197	0.066239	0.066304	0.973665	2992	1	1.9197
TMEM47	6	0.24877	0.45053	0.999927	9306	3	-0.88173	0.026252	0.066345	0.973665	1353	2	-0.88173
HIST1H2BN	6	0.28048	0.4872	0.999927	10112	3	-3.7253	0.026301	0.06644	0.973665	1354	1	-3.7253
ZNF44	6	0.078228	0.20473	0.971206	4350	4	-3.3913	0.026351	0.06653	0.973665	1355	1	-3.3913
ZNF41	6	0.171	0.35903	0.995679	7496	3	-1.1684	0.026388	0.066613	0.973665	1356	2	-1.1684
MTHFS	5	0.30562	0.495	0.999927	10663	1	1.0243	0.027131	0.066617	0.973665	1396	3	1.0243
PCNP	6	0.93316	0.93344	0.999927	20162	1	0.33917	0.0264	0.066639	0.973665	1357	1	0.33917
NonTargetingControlGuideForHuman_0436	1	0.93342	0.9336	0.999927	20166	0	1.7687	0.066578	0.066646	0.973665	3005	1	1.7687
NonTargetingControlGuideForHuman_0983	1	0.93342	0.9336	0.999927	20167	0	1.7687	0.066578	0.066646	0.973665	3004	1	1.7687
hsa-mir-5693	3	0.99468	0.99477	0.999927	21584	0	1.1924	0.036792	0.066706	0.973665	1824	2	1.1924
hsa-mir-342	4	0.071464	0.16357	0.964494	4067	2	-0.039869	0.032559	0.066742	0.973665	1626	2	-0.039869
SNRPC	4	0.018674	0.059643	0.883853	1520	2	-0.54582	0.032625	0.066831	0.973665	1629	1	-0.54582
IKBKG	6	0.80247	0.85664	0.999927	18224	1	-0.050463	0.026498	0.066847	0.973665	1358	1	-0.050463
CEP95	6	0.082311	0.21291	0.972424	4488	2	0.42683	0.026499	0.06685	0.973665	1361	3	0.42683
ACE2	6	0.56768	0.72149	0.999927	15138	1	0.96983	0.026499	0.06685	0.973665	1359	3	0.96983
SCGB1D1	6	0.82342	0.86526	0.999927	18438	1	0.61831	0.026499	0.06685	0.973665	1360	3	0.61831
CHMP2B	6	0.37907	0.59684	0.999927	12276	1	0.46888	0.026542	0.066945	0.973665	1363	2	0.46888
MOCOS	6	0.68268	0.80394	0.999927	16960	2	0.2079	0.026542	0.066945	0.973665	1362	3	0.2079
DNAJB9	6	0.79714	0.85462	0.999927	18178	1	0.55573	0.026542	0.066945	0.973665	1365	2	0.55573
RILP	6	0.97117	0.97121	0.999927	21036	0	0.97074	0.026542	0.066945	0.973665	1364	3	0.97074
SLC6A6	6	0.097147	0.24227	0.97901	5036	2	-0.18278	0.026547	0.066955	0.973665	1366	1	-0.18278
GNAZ	6	0.062543	0.17271	0.964494	3617	3	-0.52335	0.026596	0.067055	0.973665	1367	1	-0.52335
MAPK7	6	0.65609	0.784	0.999927	16493	2	0.81087	0.026641	0.067151	0.973665	1368	2	0.81087
hsa-mir-3619	4	0.69283	0.72681	0.999927	17137	1	1.1108	0.032849	0.067156	0.973665	1641	2	1.1108
hsa-mir-4316	4	0.96375	0.96369	0.999927	20868	0	0.93937	0.032886	0.067223	0.973665	1642	2	0.93937
CPVL	6	0.81452	0.86153	0.999927	18337	1	0.9404	0.026689	0.067271	0.973665	1369	3	0.9404
YIPF1	6	0.6595	0.78653	0.999927	16553	2	0.61143	0.026694	0.067288	0.973665	1370	1	0.61143
hsa-mir-6133	4	0.29256	0.43986	0.999927	10346	1	0.7312	0.032951	0.067319	0.973665	1644	2	0.7312
KCND1	6	0.9629	0.96288	0.999927	20849	0	0.46742	0.026744	0.067391	0.973665	1371	1	0.46742
POU1F1	6	0.18343	0.37392	0.998603	7759	3	-0.66229	0.026786	0.067485	0.973665	1372	3	-0.66229
COQ4	6	0.3707	0.58769	0.999927	12116	1	0.46378	0.026786	0.067485	0.973665	1375	3	0.46378
CD36	6	0.8463	0.87563	0.999927	18719	1	1.2682	0.026786	0.067485	0.973665	1374	3	1.2682
MRE11A	6	0.99584	0.99589	0.999927	21612	0	0.91459	0.026786	0.067485	0.973665	1373	3	0.91459
RPP21	6	0.049687	0.14526	0.964494	3049	4	-3.1859	0.026793	0.067499	0.973665	1376	2	-3.1859
RNASE7	6	0.92802	0.92866	0.999927	20050	1	0.57629	0.026842	0.067601	0.973665	1377	2	0.57629
TMEM144	6	0.24265	0.44352	0.999927	9143	1	0.93039	0.026904	0.067724	0.973665	1379	3	0.93039
TSLP	6	0.24265	0.44352	0.999927	9183	1	0.78828	0.02694	0.067801	0.973665	1380	2	0.78828
TMEM134	6	0.021366	0.076446	0.901897	1734	2	0.40839	0.026989	0.0679	0.973665	1384	2	0.40839
OR8U8	3	0.99027	0.99038	0.999927	21464	0	1.5301	0.037533	0.067925	0.973665	1859	2	1.5301
hsa-mir-887	4	0.91149	0.91129	0.999927	19715	0	1.1011	0.033397	0.067992	0.973665	1656	2	1.1011
NDUFS1	6	0.87397	0.89021	0.999927	19106	1	0.27299	0.027038	0.068002	0.973665	1385	1	0.27299
MCHR1	6	0.10526	0.25791	0.987941	5388	2	-0.57207	0.027049	0.068022	0.973665	1392	2	-0.57207
PDE1A	6	0.3014	0.51093	0.999927	10585	1	0.41462	0.027049	0.068022	0.973665	1391	2	0.41462
CCDC74A	6	0.36961	0.58652	0.999927	12083	3	-1.0452	0.027049	0.068022	0.973665	1387	3	-1.0452
TRMT10A	6	0.4684	0.65635	0.999927	13683	2	-0.093666	0.027049	0.068022	0.973665	1393	2	-0.093666
DMRT2	6	0.69368	0.81223	0.999927	17150	2	0.72911	0.027049	0.068022	0.973665	1388	2	0.72911
LRRTM1	6	0.69512	0.81332	0.999927	17173	1	0.77267	0.027049	0.068022	0.973665	1390	2	0.77267
PBX4	6	0.83607	0.87086	0.999927	18607	1	0.19931	0.027049	0.068022	0.973665	1386	2	0.19931
ZDHHC5	6	0.88976	0.89969	0.999927	19361	1	0.54587	0.027049	0.068022	0.973665	1394	2	0.54587
MDK	6	0.98441	0.98453	0.999927	21341	0	0.77231	0.027049	0.068022	0.973665	1389	2	0.77231
PLA2G4D	6	0.14676	0.32942	0.995679	6833	3	-1.1107	0.027087	0.068096	0.973665	1395	3	-1.1107
IQCK	6	0.39766	0.61263	0.999927	12676	2	-0.74122	0.027136	0.068204	0.973665	1397	1	-0.74122
ZNF138	6	0.54722	0.70774	0.999927	14785	1	0.13811	0.027185	0.068305	0.973665	1398	1	0.13811
hsa-mir-6719	4	0.11609	0.24367	0.97901	5770	1	1.2965	0.033659	0.068392	0.973665	1666	2	1.2965
ZNF552	6	0.00056081	0.0029188	0.687785	82	5	-2.5347	0.027234	0.068414	0.973665	1399	1	-2.5347
hsa-mir-626	4	0.0063474	0.021927	0.79526	650	2	-0.013435	0.033686	0.068428	0.973665	1667	1	-0.013435
hsa-mir-6785	4	0.17586	0.32311	0.995679	7553	1	0.99445	0.033686	0.068428	0.973665	1669	2	0.99445
hsa-mir-3169	4	0.56403	0.65762	0.999927	15054	1	-0.42388	0.033686	0.068428	0.973665	1670	1	-0.42388
hsa-mir-888	4	0.56403	0.65762	0.999927	15056	1	-1.2235	0.033686	0.068428	0.973665	1668	1	-1.2235
MYCL	6	0.0086576	0.034562	0.79526	868	2	1.0157	0.027274	0.068486	0.973665	1403	3	1.0157
ARHGAP20	6	0.51664	0.68744	0.999927	14363	1	1.1178	0.027274	0.068486	0.973665	1405	3	1.1178
HPD	6	0.58967	0.73665	0.999927	15460	2	-1.47	0.027274	0.068486	0.973665	1404	3	-1.47
TIFAB	6	0.69158	0.81067	0.999927	17127	2	0.63476	0.027274	0.068486	0.973665	1402	3	0.63476
RASGRP4	6	0.86556	0.88551	0.999927	18985	1	1.0268	0.027274	0.068486	0.973665	1400	3	1.0268
BCAP31	6	0.96167	0.96167	0.999927	20826	0	0.91023	0.027274	0.068486	0.973665	1401	3	0.91023
DDIT4	6	0.058436	0.16406	0.964494	3446	2	0.14803	0.027284	0.068505	0.973665	1406	1	0.14803
ERBB3	6	0.28953	0.49752	0.999927	10223	3	-1.9579	0.027333	0.068605	0.973665	1409	1	-1.9579
NonTargetingControlGuideForHuman_0994	1	0.93122	0.93137	0.999927	20126	0	1.8995	0.068776	0.068806	0.973665	3061	1	1.8995
MCAT	6	0.044457	0.13399	0.956484	2845	3	-1.0992	0.027431	0.068825	0.973665	1410	1	-1.0992
TRAM2	6	0.71638	0.82797	0.999927	17502	1	0.65503	0.027451	0.068864	0.973665	1411	3	0.65503
CDH17	6	0.13109	0.30629	0.995241	6310	3	-0.95503	0.02748	0.068919	0.973665	1412	1	-0.95503
SPERT	6	0.16897	0.35656	0.995679	7371	2	0.69612	0.027517	0.069002	0.973665	1415	2	0.69612
INSIG2	6	0.84114	0.87318	0.999927	18657	1	-0.29796	0.027517	0.069002	0.973665	1414	2	-0.29796
ZNF608	6	0.31969	0.53156	0.999927	10962	2	0.063242	0.027529	0.069026	0.973665	1416	1	0.063242
OASL	6	0.53714	0.70101	0.999927	14659	2	0.72049	0.027578	0.069123	0.973665	1417	2	0.72049
NonTargetingControlGuideForHuman_0678	1	0.93076	0.93092	0.999927	20121	0	1.8895	0.06924	0.069274	0.973665	3077	1	1.8895
TUBA1C	6	0.1061	0.25951	0.987941	5438	2	0.73821	0.027676	0.069326	0.973665	1420	2	0.73821
hsa-mir-1184-1	4	0.015202	0.049668	0.862237	1349	3	-2.5032	0.034289	0.069347	0.973665	1715	1	-2.5032
PNLIP	6	0.84971	0.87731	0.999927	18775	1	1.302	0.027688	0.069363	0.973665	1421	3	1.302
PIGP	6	0.51246	0.68465	0.999927	14305	1	0.75596	0.027725	0.069432	0.973665	1422	2	0.75596
NDUFV3	6	0.10898	0.26497	0.992778	5511	4	-3.5328	0.027731	0.069447	0.973665	1426	2	-3.5328
RAB28	6	0.3014	0.51093	0.999927	10532	1	0.28437	0.027731	0.069447	0.973665	1423	2	0.28437
PATE2	6	0.66118	0.78779	0.999927	16591	1	-0.086382	0.027731	0.069447	0.973665	1425	2	-0.086382
SUOX	6	0.86147	0.8833	0.999927	18929	1	0.43128	0.027731	0.069447	0.973665	1427	2	0.43128
FRMD6	6	0.89504	0.90316	0.999927	19433	1	-0.013852	0.027731	0.069447	0.973665	1424	2	-0.013852
hsa-mir-548v	4	0.030317	0.08362	0.919459	2200	3	-1.8805	0.034404	0.069525	0.973665	1716	1	-1.8805
FGF22	6	0.59675	0.74164	0.999927	15582	2	-0.28887	0.027823	0.069649	0.973665	1428	2	-0.28887
KCNB1	6	0.64261	0.77422	0.999927	16290	2	0.069149	0.027872	0.069745	0.973665	1429	2	0.069149
CNGB3	6	0.071107	0.1903	0.964494	4060	2	1.0402	0.0279	0.069802	0.973665	1432	3	1.0402
NR0B1	6	0.31042	0.52111	0.999927	10760	1	1.0543	0.0279	0.069802	0.973665	1436	3	1.0543
CENPI	6	0.56768	0.72149	0.999927	15111	1	1.2313	0.0279	0.069802	0.973665	1433	3	1.2313
WWC1	6	0.60815	0.7496	0.999927	15777	1	1.0113	0.0279	0.069802	0.973665	1434	3	1.0113
IKZF3	6	0.62412	0.76099	0.999927	16003	1	1.0543	0.0279	0.069802	0.973665	1435	3	1.0543
B4GALT6	6	0.90083	0.90709	0.999927	19532	1	1.1571	0.0279	0.069802	0.973665	1431	3	1.1571
IL1A	6	0.95926	0.95921	0.999927	20767	0	0.92153	0.0279	0.069802	0.973665	1430	3	0.92153
hsa-mir-1537	3	0.74908	0.74906	0.999927	17755	0	1.1746	0.038719	0.069866	0.973665	1899	2	1.1746
FAP	4	0.028413	0.079709	0.918923	2146	2	-0.43131	0.034681	0.069917	0.973665	1728	1	-0.43131
NHEJ1	6	0.85426	0.87961	0.999927	18823	1	0.32506	0.02797	0.069943	0.973665	1437	1	0.32506
FSCN2	6	0.031888	0.10588	0.943988	2312	2	0.67182	0.028017	0.070026	0.973665	1438	2	0.67182
CCT8L2	6	0.037521	0.11861	0.948	2572	2	-0.80415	0.028017	0.070026	0.973665	1439	2	-0.80415
NPRL3	6	0.82775	0.86713	0.999927	18489	1	0.6456	0.028017	0.070026	0.973665	1440	2	0.6456
LUC7L2	3	0.72707	0.72748	0.999927	17578	1	0.66394	0.038862	0.070106	0.973665	1909	1	0.66394
TRPM5	6	0.062543	0.17271	0.964494	3597	3	-0.91615	0.028069	0.070151	0.973665	1441	1	-0.91615
IPMK	6	0.0011255	0.0057662	0.687785	146	3	-0.15293	0.02815	0.070319	0.973665	1442	3	-0.15293
CRCT1	6	0.039805	0.12373	0.953484	2657	3	-0.8612	0.02815	0.070319	0.973665	1443	3	-0.8612
SERINC3	6	0.90369	0.90909	0.999927	19578	1	1.0744	0.02815	0.070319	0.973665	1444	3	1.0744
CARHSP1	6	0.02012	0.072506	0.890252	1676	4	-1.8633	0.028151	0.070325	0.973665	1445	2	-1.8633
NonTargetingControlGuideForHuman_0649	1	0.92966	0.92985	0.999927	20093	0	1.4881	0.070341	0.070329	0.973665	3121	1	1.4881
NonTargetingControlGuideForHuman_0607	1	0.92966	0.92985	0.999927	20094	0	1.4881	0.070341	0.070329	0.973665	3122	1	1.4881
BACE1	6	0.98962	0.98968	0.999927	21450	0	0.66919	0.028167	0.070357	0.973665	1446	1	0.66919
hsa-mir-502	4	0.32495	0.47204	0.999927	11104	1	-0.05317	0.034974	0.070396	0.973665	1742	1	-0.05317
RHCG	6	0.47533	0.66075	0.999927	13783	1	0.89297	0.028235	0.070506	0.973665	1447	3	0.89297
XPNPEP1	6	0.86921	0.88752	0.999927	19039	1	0.95333	0.028263	0.07057	0.973665	1448	3	0.95333
ACSL5	6	0.9639	0.9639	0.999927	20874	0	1.1639	0.028263	0.07057	0.973665	1449	3	1.1639
IVL	6	0.98636	0.98644	0.999927	21391	0	0.87288	0.028265	0.070571	0.973665	1450	1	0.87288
NSMCE4A	6	0.95867	0.95865	0.999927	20758	0	0.4609	0.028276	0.070599	0.973665	1452	2	0.4609
hsa-mir-320b-1	4	0.081212	0.18167	0.964494	4424	1	0.89454	0.035137	0.07065	0.973665	1747	1	0.89454
SPATA31A3	2	0.91464	0.91467	0.999927	19782	0	1.4786	0.050949	0.070676	0.973665	2389	1	1.4786
DEFB130	6	0.24088	0.44146	0.999927	9113	3	-0.60784	0.02833	0.070724	0.973665	1453	3	-0.60784
GRPEL2	6	0.59184	0.7382	0.999927	15522	2	0.32531	0.02833	0.070724	0.973665	1454	3	0.32531
RIPK4	6	0.16897	0.35656	0.995679	7381	2	0.23933	0.028363	0.070784	0.973665	1456	1	0.23933
SLC1A1	6	0.1146	0.27558	0.992778	5727	4	-3.386	0.028396	0.070861	0.973665	1458	2	-3.386
ATP1B3	6	0.54264	0.70474	0.999927	14749	2	0.69811	0.028408	0.070889	0.973665	1459	3	0.69811
RYR3	6	0.90708	0.91156	0.999927	19631	1	0.76002	0.028408	0.070889	0.973665	1460	3	0.76002
NonTargetingControlGuideForHuman_0024	1	0.92897	0.92918	0.999927	20072	0	2.2211	0.071032	0.071064	0.973665	3132	1	2.2211
hsa-mir-6882	4	0.1414	0.28684	0.992778	6652	2	-1.669	0.035414	0.071075	0.973665	1759	1	-1.669
CPOX	6	0.11027	0.26747	0.992778	5541	2	0.83362	0.028527	0.07112	0.973665	1462	3	0.83362
NonTargetingControlGuideForHuman_0795	1	0.92875	0.92896	0.999927	20070	0	1.7285	0.071249	0.071264	0.973665	3135	1	1.7285
NonTargetingControlGuideForHuman_0987	1	0.92875	0.92896	0.999927	20071	0	1.7285	0.071249	0.071264	0.973665	3136	1	1.7285
MASTL	6	0.023831	0.084246	0.919459	1877	5	-3.4733	0.028632	0.071354	0.973665	1465	1	-3.4733
PYROXD1	6	0.026999	0.093921	0.923235	2083	4	-2.8535	0.028632	0.071354	0.973665	1464	2	-2.8535
CD3G	6	0.31042	0.52111	0.999927	10784	1	0.8015	0.028695	0.0715	0.973665	1468	2	0.8015
SEC22A	6	0.31633	0.52779	0.999927	10875	3	-3.6559	0.028695	0.0715	0.973665	1466	2	-3.6559
CREB5	6	0.45373	0.64719	0.999927	13507	2	-1.2861	0.028695	0.0715	0.973665	1467	2	-1.2861
TTC9B	6	0.681	0.80266	0.999927	16921	1	-0.10108	0.028706	0.07152	0.973665	1469	1	-0.10108
KRTAP2-4	1	0.92843	0.92862	0.999927	20059	0	1.8698	0.071571	0.071584	0.973665	3150	1	1.8698
AHSG	6	0.062543	0.17271	0.964494	3626	2	0.46417	0.028777	0.071668	0.973665	1470	3	0.46417
GIPR	6	0.86921	0.88752	0.999927	19038	1	0.82988	0.028777	0.071668	0.973665	1471	3	0.82988
ACBD4	6	0.97854	0.97867	0.999927	21205	0	1.0709	0.028777	0.071668	0.973665	1473	3	1.0709
KATNAL1	6	0.99045	0.99048	0.999927	21466	0	0.90583	0.028777	0.071668	0.973665	1472	3	0.90583
MMP3	5	0.48972	0.6423	0.999927	13973	2	0.06399	0.029506	0.071806	0.973665	1505	2	0.06399
hsa-mir-8069	4	0.96952	0.96947	0.999927	21006	0	1.0131	0.035924	0.071835	0.973665	1781	2	1.0131
FAM65C	6	0.98308	0.98321	0.999927	21313	0	0.27315	0.028853	0.071836	0.973665	1474	2	0.27315
RAD52	6	0.0030006	0.014179	0.694779	422	3	-0.067766	0.028902	0.071942	0.973665	1475	1	-0.067766
BCCIP	6	0.0026025	0.01271	0.687785	296	2	0.63573	0.028951	0.072033	0.973665	1476	1	0.63573
TMEM59L	6	0.27997	0.48665	0.999927	10073	1	0.59516	0.028956	0.072041	0.973665	1477	2	0.59516
SOD2	6	0.41435	0.62276	0.999927	12951	2	0.80806	0.028971	0.072072	0.973665	1479	3	0.80806
C5orf20	6	0.99786	0.99788	0.999927	21656	0	1.1834	0.028971	0.072072	0.973665	1478	3	1.1834
PRMT3	6	0.39654	0.61195	0.999927	12651	1	0.11556	0.029	0.072127	0.973665	1480	1	0.11556
RPL22	6	0.28225	0.48918	0.999927	10126	3	-0.98428	0.029018	0.072161	0.973665	1481	3	-0.98428
LOC100144595	6	0.70757	0.82294	0.999927	17384	2	0.87512	0.029039	0.072206	0.973665	1486	2	0.87512
NAGLU	6	0.089707	0.22761	0.972424	4825	2	-0.71663	0.029049	0.072227	0.973665	1487	2	-0.71663
TAL2	6	0.3707	0.58769	0.999927	12128	1	1.2349	0.029068	0.072263	0.973665	1488	3	1.2349
KRTAP2-1	5	0.19313	0.36677	0.995679	8009	2	1.2018	0.029718	0.072278	0.973665	1516	3	1.2018
PLRG1	6	0.24458	0.44574	0.999927	9220	3	-2.0028	0.029098	0.072337	0.973665	1490	1	-2.0028
PCDHGC5	2	0.20117	0.26915	0.992778	8150	1	-0.48048	0.052905	0.072341	0.973665	2460	1	-0.48048
ZNF648	6	0.69533	0.8135	0.999927	17202	2	0.63007	0.029162	0.072467	0.973665	1491	3	0.63007
NonTargetingControlGuideForHuman_0526	1	0.92754	0.92775	0.999927	20042	0	1.7153	0.072463	0.072476	0.973665	3169	1	1.7153
TM6SF1	6	0.98844	0.98851	0.999927	21432	0	0.28898	0.029196	0.072535	0.973665	1492	2	0.28898
FNDC1	6	0.13472	0.31297	0.995241	6501	4	-3.8281	0.029245	0.072628	0.973665	1493	2	-3.8281
hsa-mir-381	4	0.097383	0.21091	0.972424	5098	2	-1.1225	0.036473	0.072667	0.973665	1805	1	-1.1225
C7	6	0.11342	0.2734	0.992778	5677	1	0.67363	0.029343	0.072839	0.973665	1494	2	0.67363
hsa-mir-4461	4	0.93013	0.93005	0.999927	20098	0	0.2224	0.036587	0.072848	0.973665	1809	1	0.2224
hsa-mir-8059	4	0.16265	0.3098	0.995241	7225	2	-0.33321	0.036617	0.072894	0.973665	1810	2	-0.33321
TMED2	6	0.12591	0.2967	0.992778	6104	1	0.93832	0.029419	0.073	0.973665	1496	2	0.93832
APEX2	6	0.171	0.35903	0.995679	7483	3	-3.5685	0.029419	0.073	0.973665	1501	2	-3.5685
EPO	6	0.2896	0.49761	0.999927	10280	2	0.2666	0.029419	0.073	0.973665	1499	3	0.2666
CCDC96	6	0.52071	0.69011	0.999927	14433	1	0.96473	0.029419	0.073	0.973665	1498	2	0.96473
PGM2	6	0.7654	0.84324	0.999927	17897	1	0.83358	0.029419	0.073	0.973665	1495	2	0.83358
YIPF7	6	0.80247	0.85664	0.999927	18215	1	0.24354	0.029419	0.073	0.973665	1500	2	0.24354
SOGA2	6	0.89674	0.90431	0.999927	19462	1	0.26494	0.029419	0.073	0.973665	1497	2	0.26494
NEDD4L	6	0.91509	0.91768	0.999927	19790	1	1.2069	0.029419	0.073	0.973665	1502	3	1.2069
SEC14L2	6	0.41435	0.62276	0.999927	12945	2	-0.36939	0.029441	0.07304	0.973665	1503	1	-0.36939
NonTargetingControlGuideForHuman_0844	1	0.92688	0.92711	0.999927	20030	0	1.4664	0.073116	0.07312	0.973665	3185	1	1.4664
ZBTB7B	6	0.22463	0.42254	0.999927	8723	3	-0.93111	0.02949	0.073136	0.973665	1504	1	-0.93111
ANO8	6	0.1778	0.36717	0.995679	7626	1	0.45092	0.029539	0.073249	0.973665	1506	2	0.45092
ZC3H18	6	0.037521	0.11861	0.948	2525	3	-0.11001	0.029548	0.073267	0.973665	1507	3	-0.11001
CASP8AP2	6	0.26103	0.46499	0.999927	9629	1	0.92578	0.029548	0.073267	0.973665	1512	3	0.92578
THOC2	6	0.46457	0.65395	0.999927	13654	2	1.2141	0.029548	0.073267	0.973665	1509	3	1.2141
SUGP2	6	0.76235	0.8422	0.999927	17873	1	0.90687	0.029548	0.073267	0.973665	1508	3	0.90687
GRINA	6	0.84114	0.87318	0.999927	18667	1	0.32724	0.029548	0.073267	0.973665	1510	3	0.32724
GIN1	6	0.9963	0.99635	0.999927	21624	0	0.84676	0.029548	0.073267	0.973665	1511	3	0.84676
ZNF169	6	0.11806	0.28209	0.992778	5827	3	-0.043286	0.029588	0.07335	0.973665	1513	1	-0.043286
hsa-mir-6756	4	0.44397	0.59138	0.999927	13344	1	1.2917	0.036921	0.07337	0.973665	1833	2	1.2917
OR10P1	6	0.978	0.97812	0.999927	21194	0	0.90159	0.029637	0.073449	0.973665	1514	2	0.90159
MARS	6	0.54722	0.70774	0.999927	14787	2	-1.2297	0.029686	0.073549	0.973665	1515	1	-1.2297
CGB2	2	0.46434	0.47429	0.999927	13630	1	-0.70701	0.054306	0.073563	0.973665	2529	1	-0.70701
MKRN1	6	0.34993	0.56505	0.999927	11657	3	-1.2861	0.029735	0.073648	0.973665	1517	2	-1.2861
hsa-mir-129-2	4	0.20384	0.35113	0.995679	8232	2	-1.1728	0.037157	0.073722	0.973665	1838	1	-1.1728
RRP36	6	0.98517	0.98529	0.999927	21356	0	0.31023	0.029784	0.073753	0.973665	1518	2	0.31023
TAF6L	6	0.0026765	0.012995	0.687785	307	4	-1.9873	0.029833	0.073842	0.973665	1522	1	-1.9873
NonTargetingControlGuideForHuman_0316	1	0.9261	0.92636	0.999927	20010	0	1.9469	0.073899	0.073889	0.973665	3196	1	1.9469
TEC	6	0.98779	0.98784	0.999927	21419	0	1.1018	0.029875	0.073934	0.973665	1523	3	1.1018
EFNB2	6	0.1993	0.39284	0.999927	8116	2	0.57856	0.029882	0.073948	0.973665	1524	2	0.57856
UGT2B17	4	0.89018	0.88998	0.999927	19368	0	0.36429	0.037352	0.074013	0.973665	1839	1	0.36429
C1orf172	6	0.83784	0.87168	0.999927	18616	1	0.22232	0.029931	0.074046	0.973665	1525	1	0.22232
BHMT2	6	0.93124	0.9316	0.999927	20129	1	-0.32905	0.030078	0.074355	0.973665	1526	2	-0.32905
METTL13	6	0.37907	0.59684	0.999927	12278	2	0.39777	0.030115	0.074435	0.973665	1531	3	0.39777
HTR2A	6	0.45373	0.64719	0.999927	13518	2	0.58889	0.030115	0.074435	0.973665	1528	3	0.58889
CSF2RA_X	6	0.56768	0.72149	0.999927	15125	2	1.0643	0.030115	0.074435	0.973665	1527	3	1.0643
LLGL1	6	0.9434	0.94356	0.999927	20397	0	0.88492	0.030115	0.074435	0.973665	1529	3	0.88492
EIF2S3	6	0.99255	0.99257	0.999927	21522	0	1.0995	0.030115	0.074435	0.973665	1530	3	1.0995
OR2F2	6	0.65123	0.78052	0.999927	16452	2	-0.32956	0.030141	0.074489	0.973665	1533	2	-0.32956
SRPRB	6	0.98402	0.98413	0.999927	21336	0	0.45985	0.030141	0.074489	0.973665	1532	2	0.45985
GSR	6	0.13691	0.317	0.995679	6576	3	-3.4234	0.030176	0.074568	0.973665	1534	1	-3.4234
hsa-mir-5692c-1	2	0.12847	0.21339	0.972424	6239	1	-0.28615	0.055502	0.074599	0.973665	2579	1	-0.28615
PRR5L	6	0.42907	0.63185	0.999927	13172	2	0.86774	0.030274	0.074774	0.973665	1535	3	0.86774
SYNGR4	6	0.0069529	0.028615	0.79526	690	3	-0.83188	0.030318	0.074866	0.973665	1538	2	-0.83188
BRD2	6	0.46457	0.65395	0.999927	13637	2	-0.46832	0.030318	0.074866	0.973665	1539	2	-0.46832
TMEM25	6	0.69512	0.81332	0.999927	17193	1	0.75301	0.030318	0.074866	0.973665	1536	2	0.75301
TMEM198	6	0.98179	0.98195	0.999927	21288	0	0.80721	0.030318	0.074866	0.973665	1537	2	0.80721
GDPD4	6	0.33259	0.54594	0.999927	11282	2	0.42079	0.030323	0.074872	0.973665	1540	2	0.42079
NonTargetingControlGuideForHuman_0383	1	0.92501	0.92533	0.999927	19996	0	1.6893	0.074991	0.074974	0.973665	3229	1	1.6893
TUBGCP3	6	0.99333	0.99336	0.999927	21549	0	0.62031	0.030372	0.074978	0.973665	1541	1	0.62031
RDH5	6	0.65489	0.78312	0.999927	16492	2	0.36385	0.03042	0.075089	0.973665	1542	2	0.36385
RBM14	6	0.02012	0.072506	0.890252	1634	1	0.13553	0.030462	0.07518	0.973665	1543	2	0.13553
REEP2	6	0.077812	0.20387	0.971206	4315	1	0.82614	0.030473	0.075206	0.973665	1544	3	0.82614
MSMB	6	0.9428	0.943	0.999927	20386	0	0.99035	0.030473	0.075206	0.973665	1545	3	0.99035
FAM81A	6	0.039641	0.12336	0.953484	2628	3	-1.0128	0.030518	0.075297	0.973665	1546	1	-1.0128
hsa-mir-4798	4	0.18263	0.32987	0.995679	7714	1	-1.1201	0.038295	0.07539	0.973665	1882	1	-1.1201
WNT5B	6	0.94912	0.94925	0.999927	20537	0	0.80153	0.0306	0.075458	0.973665	1547	3	0.80153
LHX1	6	0.056722	0.16045	0.964494	3369	3	-0.32583	0.030641	0.075545	0.973665	1548	2	-0.32583
BRI3	6	0.028781	0.098765	0.940344	2156	4	-3.072	0.030665	0.075591	0.973665	1550	1	-3.072
RAPGEF2	6	0.19018	0.38198	0.998603	7944	2	0.27381	0.030665	0.075591	0.973665	1549	1	0.27381
hsa-mir-1909	4	0.91381	0.91361	0.999927	19760	0	0.85546	0.038439	0.075631	0.973665	1888	2	0.85546
ARHGEF26	6	0.31938	0.53119	0.999927	10944	3	-1.3328	0.0307	0.075668	0.973665	1551	3	-1.3328
MLF2	6	0.9931	0.99314	0.999927	21542	0	1.0821	0.0307	0.075668	0.973665	1552	3	1.0821
FAM110C	6	0.22509	0.4231	0.999927	8748	3	-0.91838	0.030798	0.075862	0.973665	1554	3	-0.91838
MXD4	6	0.89331	0.90206	0.999927	19408	1	1.0501	0.030798	0.075862	0.973665	1553	3	1.0501
TMEM14C	6	0.60815	0.7496	0.999927	15766	1	1.0743	0.030805	0.075873	0.973665	1555	3	1.0743
CPSF3L	6	0.38064	0.59854	0.999927	12364	2	-0.37375	0.030812	0.075891	0.973665	1556	1	-0.37375
hsa-mir-219b	4	0.59565	0.67307	0.999927	15549	1	0.91662	0.038653	0.075962	0.973665	1897	1	0.91662
RPL31	6	0.7069	0.82243	0.999927	17371	2	0.20012	0.03091	0.076131	0.973665	1557	2	0.20012
IARS2	6	0.0026025	0.01271	0.687785	297	2	0.8343	0.031045	0.076399	0.973665	1560	3	0.8343
CASS4	6	0.21634	0.4129	0.999927	8547	1	0.93637	0.031045	0.076399	0.973665	1559	3	0.93637
MPP2	6	0.50848	0.68207	0.999927	14259	2	0.9868	0.031045	0.076399	0.973665	1558	3	0.9868
IFITM10	6	0.88081	0.8942	0.999927	19181	1	0.80867	0.031045	0.076399	0.973665	1561	3	0.80867
PGAM5	6	0.84462	0.87483	0.999927	18697	1	-0.57858	0.031057	0.076417	0.973665	1563	2	-0.57858
HM13	6	0.16609	0.35312	0.995679	7296	3	-1.6773	0.031069	0.076442	0.973665	1566	2	-1.6773
MRPL28	6	0.62804	0.76374	0.999927	16055	2	0.37723	0.031069	0.076442	0.973665	1567	2	0.37723
TMEM132A	6	0.94023	0.94045	0.999927	20320	0	0.44256	0.031069	0.076442	0.973665	1564	2	0.44256
XIRP1	6	0.96536	0.96534	0.999927	20907	0	0.78112	0.031069	0.076442	0.973665	1565	2	0.78112
PGRMC2	6	0.11931	0.28444	0.992778	5854	3	-0.36946	0.031106	0.076511	0.973665	1568	1	-0.36946
NonTargetingControlGuideForHuman_0108	1	0.92346	0.92379	0.999927	19963	0	1.8215	0.076535	0.076533	0.973665	3278	1	1.8215
C17orf105	6	0.99342	0.99345	0.999927	21553	0	0.41012	0.031203	0.076713	0.973665	1571	1	0.41012
GAGE1	6	0.21954	0.41656	0.999927	8636	2	1.1826	0.03125	0.076811	0.973665	1572	3	1.1826
GAD1	6	0.97203	0.97208	0.999927	21057	0	1.0009	0.03125	0.076811	0.973665	1573	3	1.0009
PLEKHO2	6	0.94395	0.9441	0.999927	20410	0	0.0619	0.031252	0.076815	0.973665	1574	2	0.0619
RCN2	6	0.081837	0.21194	0.972424	4454	3	-1.2243	0.031301	0.076909	0.973665	1575	1	-1.2243
RRAS2	6	0.0028093	0.013468	0.687785	399	3	-0.53863	0.031325	0.076965	0.973665	1578	2	-0.53863
PIN4	6	0.14327	0.32517	0.995679	6703	1	0.1283	0.031325	0.076965	0.973665	1576	2	0.1283
FADS6	6	0.23455	0.43411	0.999927	8992	3	-1.4256	0.031325	0.076965	0.973665	1577	2	-1.4256
TCEB1	6	0.12591	0.2967	0.992778	6123	2	0.97282	0.03135	0.077012	0.973665	1579	2	0.97282
RBMY1F	2	0.13575	0.22371	0.972424	6546	1	-0.32773	0.058372	0.07703	0.973665	2694	1	-0.32773
FBXO9	6	0.49024	0.67024	0.999927	14015	1	0.68343	0.03142	0.077142	0.973665	1580	2	0.68343
GAB2	6	0.59599	0.74111	0.999927	15557	2	0.20241	0.03142	0.077142	0.973665	1581	2	0.20241
NIPA2	6	0.57963	0.72967	0.999927	15326	1	0.73711	0.031448	0.077203	0.973665	1582	1	0.73711
IFI27	6	0.24945	0.45131	0.999927	9314	2	0.66396	0.031497	0.077309	0.973665	1585	2	0.66396
hsa-mir-718	4	0.1877	0.33495	0.995679	7814	2	-0.70943	0.039677	0.077476	0.973665	1934	2	-0.70943
hsa-mir-204	4	0.53314	0.64344	0.999927	14587	1	0.18354	0.039677	0.077476	0.973665	1933	1	0.18354
ALDH3A1	6	0.66118	0.78779	0.999927	16581	1	0.3779	0.031644	0.077639	0.973665	1587	2	0.3779
XKR3	6	0.17594	0.36493	0.995679	7571	3	-0.69409	0.031654	0.077659	0.973665	1590	3	-0.69409
RPL32	6	0.25183	0.45411	0.999927	9407	2	0.72251	0.031654	0.077659	0.973665	1588	3	0.72251
NCOA1	6	0.6098	0.75071	0.999927	15787	2	0.83022	0.031654	0.077659	0.973665	1593	3	0.83022
LARP4	6	0.73566	0.83364	0.999927	17650	1	1.0246	0.031654	0.077659	0.973665	1591	3	1.0246
MYH8	6	0.95555	0.95557	0.999927	20685	0	1.0478	0.031654	0.077659	0.973665	1589	3	1.0478
MSMO1	6	0.97978	0.97993	0.999927	21227	0	0.55372	0.031654	0.077659	0.973665	1592	3	0.55372
hsa-mir-632	4	0.41952	0.56679	0.999927	12997	2	-0.99795	0.039809	0.077683	0.973665	1946	2	-0.99795
BAZ2B	6	0.13569	0.31473	0.995241	6516	2	0.32559	0.031741	0.077853	0.973665	1594	1	0.32559
TERT	6	0.95913	0.95908	0.999927	20765	0	1.4092	0.03179	0.077947	0.973665	1595	3	1.4092
CDC14A	4	0.16914	0.31635	0.995679	7453	1	0.51769	0.039985	0.07795	0.973665	1951	2	0.51769
PRKRIR	6	0.031888	0.10588	0.943988	2287	2	0.59993	0.031843	0.078048	0.973665	1600	2	0.59993
UBE2QL1	6	0.33696	0.55079	0.999927	11341	3	-4.5136	0.031843	0.078048	0.973665	1597	2	-4.5136
KRTAP19-8	6	0.40498	0.61706	0.999927	12754	2	0.92245	0.031843	0.078048	0.973665	1598	3	0.92245
MAP4	6	0.41435	0.62276	0.999927	12941	2	-0.20358	0.031843	0.078048	0.973665	1601	2	-0.20358
NRP1	6	0.75609	0.84011	0.999927	17798	1	0.43622	0.031843	0.078048	0.973665	1602	2	0.43622
CST8	6	0.82775	0.86713	0.999927	18487	1	0.3769	0.031843	0.078048	0.973665	1599	2	0.3769
QRICH1	6	0.96667	0.96667	0.999927	20945	0	1.1322	0.031843	0.078048	0.973665	1596	3	1.1322
NonTargetingControlGuideForHuman_0977	1	0.92196	0.9223	0.999927	19937	0	1.4239	0.078038	0.078071	0.973665	3314	1	1.4239
FOXO3	6	0.013924	0.05238	0.862237	1200	5	-2.8551	0.031888	0.078151	0.973665	1603	1	-2.8551
hsa-mir-376a-2	3	0.93552	0.93563	0.999927	20221	0	1.6907	0.043776	0.078227	0.973665	2110	2	1.6907
MAP10	6	0.10526	0.25791	0.987941	5360	2	-0.98221	0.031937	0.078244	0.973665	1604	1	-0.98221
hsa-mir-2681	4	0.16265	0.3098	0.995241	7227	1	1	0.040212	0.078269	0.973665	1960	2	1
FNBP1	6	0.0086576	0.034562	0.79526	850	2	-0.12215	0.031986	0.078352	0.973665	1605	2	-0.12215
CHST10	6	0.077812	0.20387	0.971206	4282	2	0.22892	0.032035	0.078444	0.973665	1606	1	0.22892
COG1	6	0.69945	0.81671	0.999927	17273	1	-0.24627	0.032084	0.078557	0.973665	1608	2	-0.24627
hsa-mir-516b-1	3	0.85216	0.85214	0.999927	18801	0	1.3467	0.043987	0.078571	0.973665	2126	2	1.3467
SPAM1	6	0.92802	0.92866	0.999927	20048	1	0.88633	0.032132	0.078653	0.973665	1609	2	0.88633
hsa-mir-4520a	4	0.31839	0.46556	0.999927	10902	1	0.54007	0.040481	0.07866	0.973665	1970	2	0.54007
hsa-mir-483	4	0.32495	0.47204	0.999927	11102	1	1.0307	0.040481	0.07866	0.973665	1969	2	1.0307
NonTargetingControlGuideForHuman_0045	1	0.92128	0.92159	0.999927	19925	0	1.6637	0.078724	0.078744	0.973665	3330	1	1.6637
LRRC26	6	0.088532	0.22528	0.972424	4703	3	-1.4111	0.032181	0.07876	0.973665	1610	1	-1.4111
ZNF282	6	0.9482	0.94834	0.999927	20510	0	0.70104	0.032217	0.07884	0.973665	1611	3	0.70104
RUFY3	6	0.13456	0.31264	0.995241	6475	3	-0.77135	0.032279	0.078969	0.973665	1612	2	-0.77135
LAPTM4A	6	0.13456	0.31264	0.995241	6428	1	1.1114	0.032294	0.078998	0.973665	1613	2	1.1114
IL33	6	0.49324	0.6722	0.999927	14054	2	0.071428	0.032328	0.07906	0.973665	1614	1	0.071428
GH1	6	0.19909	0.39259	0.999927	8093	3	-1.7916	0.032377	0.079152	0.973665	1615	1	-1.7916
hsa-mir-4652	4	0.62301	0.68732	0.999927	15986	1	0.42486	0.040829	0.07918	0.973665	1984	1	0.42486
TLDC2	6	0.86686	0.88623	0.999927	19007	1	-0.24804	0.032426	0.079257	0.973665	1616	2	-0.24804
C5orf34	6	0.2896	0.49761	0.999927	10287	2	0.74137	0.032474	0.079362	0.973665	1623	3	0.74137
BCORL1	6	0.31969	0.53156	0.999927	11003	1	0.65447	0.032474	0.079362	0.973665	1618	3	0.65447
EMX1	6	0.35447	0.56997	0.999927	11749	2	0.85452	0.032474	0.079362	0.973665	1620	3	0.85452
ZNF284	6	0.52865	0.69539	0.999927	14559	2	1.296	0.032474	0.079362	0.973665	1617	3	1.296
RBBP8NL	6	0.59184	0.7382	0.999927	15519	2	0.96044	0.032474	0.079362	0.973665	1621	3	0.96044
NTF4	6	0.8682	0.88696	0.999927	19026	1	0.57533	0.032474	0.079362	0.973665	1622	3	0.57533
IL1RL1	6	0.99645	0.99649	0.999927	21627	0	1.2436	0.032474	0.079362	0.973665	1619	3	1.2436
SAMHD1	6	0.91155	0.91491	0.999927	19722	1	0.073007	0.032475	0.079363	0.973665	1624	2	0.073007
NonTargetingControlGuideForHuman_0874	1	0.92061	0.92096	0.999927	19905	0	1.8933	0.07939	0.079425	0.973665	3364	1	1.8933
TMSB15A	5	0.23719	0.42743	0.999927	9039	2	-3.6077	0.032977	0.079435	0.973665	1646	1	-3.6077
CD40	6	0.68343	0.80449	0.999927	16968	2	-0.12195	0.032554	0.079527	0.973665	1625	2	-0.12195
SPSB3	6	0.75609	0.84011	0.999927	17799	1	0.60898	0.032572	0.079571	0.973665	1627	2	0.60898
OR10A2	6	0.58527	0.7336	0.999927	15403	2	-0.53254	0.032621	0.079663	0.973665	1628	1	-0.53254
ZFP36L1	6	0.13456	0.31264	0.995241	6451	3	-0.8254	0.032719	0.079862	0.973665	1630	2	-0.8254
CLPP	6	0.67901	0.80115	0.999927	16894	2	-1.6202	0.032758	0.079929	0.973665	1633	2	-1.6202
TENM4	6	0.71638	0.82797	0.999927	17492	1	-0.12102	0.032758	0.079929	0.973665	1634	2	-0.12102
ISCA1	6	0.91936	0.92116	0.999927	19878	1	0.96873	0.032758	0.079929	0.973665	1632	3	0.96873
C11orf30	6	0.99182	0.99182	0.999927	21503	0	1.0906	0.032758	0.079929	0.973665	1631	3	1.0906
RTTN	6	0.80247	0.85664	0.999927	18227	1	0.018119	0.032768	0.079951	0.973665	1635	2	0.018119
WDR26	6	0.59092	0.73756	0.999927	15488	1	0.90817	0.032794	0.080008	0.973665	1638	3	0.90817
MAGEC2	6	0.71214	0.82643	0.999927	17461	1	0.97279	0.032794	0.080008	0.973665	1639	3	0.97279
DCAF12	6	0.82563	0.8662	0.999927	18469	1	0.98305	0.032794	0.080008	0.973665	1637	3	0.98305
CLDN23	6	0.72421	0.83019	0.999927	17556	1	-0.78846	0.032817	0.080053	0.973665	1640	1	-0.78846
hsa-mir-3140	4	0.96375	0.96369	0.999927	20866	0	1.2467	0.041412	0.080074	0.973665	2007	2	1.2467
LMAN1L	6	0.014403	0.053944	0.862237	1254	2	0.59668	0.032914	0.08025	0.973665	1643	2	0.59668
hsa-mir-6124	4	0.75926	0.7711	0.999927	17819	1	0.6569	0.041575	0.080318	0.973665	2010	1	0.6569
TLE3	6	0.035456	0.11394	0.948	2438	3	-1.9076	0.032963	0.08037	0.973665	1645	1	-1.9076
NonTargetingControlGuideForHuman_0507	1	0.91962	0.92001	0.999927	19890	0	1.8858	0.080382	0.080411	0.973665	3389	1	1.8858
ADH1B	6	0.99562	0.99567	0.999927	21602	0	0.58122	0.033012	0.080474	0.973665	1647	1	0.58122
SIRPG	6	0.58741	0.73508	0.999927	15445	2	0.082143	0.033026	0.080506	0.973665	1648	3	0.082143
CSN2	6	0.26103	0.46499	0.999927	9605	3	-1.1086	0.033035	0.080522	0.973665	1649	2	-1.1086
SLC20A2	6	0.90221	0.90807	0.999927	19566	1	0.48596	0.033035	0.080522	0.973665	1650	2	0.48596
MPZL1	6	0.45351	0.64705	0.999927	13489	1	1.0866	0.033132	0.080733	0.973665	1651	3	1.0866
OPRL1	6	0.88976	0.89969	0.999927	19346	1	0.42381	0.033132	0.080733	0.973665	1652	2	0.42381
hsa-mir-548aw	4	0.33797	0.48516	0.999927	11381	2	-0.66714	0.041867	0.080745	0.973665	2021	2	-0.66714
IGLON5	6	0.043187	0.13118	0.956484	2756	4	-1.59	0.033204	0.080872	0.973665	1653	2	-1.59
SHISA8	6	0.57963	0.72967	0.999927	15323	1	1.0548	0.03323	0.080922	0.973665	1654	3	1.0548
NonTargetingControlGuideForHuman_0965	1	0.91899	0.9194	0.999927	19874	0	1.4031	0.081014	0.081017	0.973665	3405	1	1.4031
PTHLH	6	0.84462	0.87483	0.999927	18705	1	1.2909	0.033305	0.081089	0.973665	1655	2	1.2909
NDUFA12	6	0.86147	0.8833	0.999927	18954	1	0.68559	0.033403	0.081293	0.973665	1657	2	0.68559
SH3RF1	6	0.2929	0.50135	0.999927	10357	3	-1.9977	0.033451	0.081391	0.973665	1658	2	-1.9977
hsa-mir-24-2	4	0.8831	0.88293	0.999927	19227	0	0.82165	0.042349	0.081446	0.973665	2046	2	0.82165
hsa-let-7b	4	0.92148	0.92137	0.999927	19926	0	0.6805	0.042349	0.081446	0.973665	2047	2	0.6805
hsa-mir-1273a	4	0.00055557	0.0020828	0.655906	80	3	-1.128	0.04237	0.081478	0.973665	2052	1	-1.128
GOLGA6L4	4	0.068097	0.15722	0.964494	3854	2	-0.65839	0.04237	0.081478	0.973665	2049	1	-0.65839
hsa-mir-5095	4	0.09185	0.20107	0.971206	4893	2	-1.1797	0.04237	0.081478	0.973665	2051	1	-1.1797
hsa-mir-1254-1	4	0.24701	0.39441	0.999927	9294	2	-1.3119	0.04237	0.081478	0.973665	2050	1	-1.3119
hsa-mir-4791	4	0.65476	0.70448	0.999927	16481	1	0.92397	0.04237	0.081478	0.973665	2048	2	0.92397
TAF1D	6	0.25933	0.46299	0.999927	9557	2	-3.2969	0.0335	0.081485	0.973665	1659	1	-3.2969
CUL7	6	0.3625	0.57875	0.999927	11942	2	0.28822	0.033505	0.081496	0.973665	1663	3	0.28822
TACR3	6	0.7654	0.84324	0.999927	17890	1	1.0335	0.033505	0.081496	0.973665	1661	3	1.0335
OR52N5	6	0.94798	0.94811	0.999927	20506	0	0.9602	0.033505	0.081496	0.973665	1660	3	0.9602
DOK5	6	0.96772	0.96771	0.999927	20970	0	1.2233	0.033505	0.081496	0.973665	1664	3	1.2233
HOXC11	6	0.98103	0.98117	0.999927	21268	0	1.1079	0.033505	0.081496	0.973665	1662	3	1.1079
NSF	6	0.086014	0.22029	0.972424	4632	2	0.56215	0.033647	0.081798	0.973665	1665	2	0.56215
NonTargetingControlGuideForHuman_0090	1	0.91817	0.91856	0.999927	19856	0	1.6386	0.081826	0.081822	0.973665	3424	1	1.6386
SMIM13	6	0.15443	0.33884	0.995679	7022	2	0.64221	0.033711	0.081932	0.973665	1671	3	0.64221
PTP4A1	6	0.069967	0.18795	0.964494	3975	2	-0.011482	0.033741	0.081994	0.973665	1674	2	-0.011482
KCNS2	6	0.60591	0.748	0.999927	15730	2	-0.091267	0.033741	0.081994	0.973665	1675	2	-0.091267
KRTAP29-1	6	0.65613	0.78403	0.999927	16514	1	0.92187	0.033741	0.081994	0.973665	1677	2	0.92187
ACOT6	6	0.76235	0.8422	0.999927	17863	1	0.84329	0.033741	0.081994	0.973665	1676	3	0.84329
OR2A42	2	0.63423	0.63415	0.999927	16162	0	0.80177	0.064292	0.082072	0.973665	2929	1	0.80177
PDGFB	6	0.24458	0.44574	0.999927	9237	2	-0.84384	0.033793	0.082103	0.973665	1678	1	-0.84384
OR10A6	6	0.26911	0.4743	0.999927	9775	2	0.16704	0.033842	0.082205	0.973665	1679	1	0.16704
GABRG3	6	0.15215	0.33605	0.995679	6958	2	0.77552	0.033891	0.082311	0.973665	1680	3	0.77552
LMOD3	6	0.23463	0.43422	0.999927	9004	2	0.94051	0.03407	0.082693	0.973665	1684	3	0.94051
OR5K3	6	0.29765	0.50666	0.999927	10460	3	-0.80776	0.03407	0.082693	0.973665	1686	3	-0.80776
OR4D9	6	0.38494	0.60321	0.999927	12444	2	0.32148	0.03407	0.082693	0.973665	1683	3	0.32148
CXCL2	6	0.51246	0.68465	0.999927	14314	2	0.94711	0.03407	0.082693	0.973665	1685	3	0.94711
COL1A1	6	0.52751	0.69462	0.999927	14508	1	0.38042	0.03407	0.082693	0.973665	1692	3	0.38042
PAK1IP1	6	0.65613	0.78403	0.999927	16519	1	0.85362	0.03407	0.082693	0.973665	1689	3	0.85362
AAMP	6	0.69866	0.81608	0.999927	17247	2	0.24631	0.03407	0.082693	0.973665	1693	3	0.24631
BMP10	6	0.76235	0.8422	0.999927	17879	1	1.0089	0.03407	0.082693	0.973665	1694	3	1.0089
MUC21	6	0.83784	0.87168	0.999927	18632	1	0.41501	0.03407	0.082693	0.973665	1688	3	0.41501
CA7	6	0.90441	0.9096	0.999927	19590	1	0.96824	0.03407	0.082693	0.973665	1687	3	0.96824
EPHX4	6	0.9521	0.95223	0.999927	20607	0	0.58902	0.03407	0.082693	0.973665	1690	3	0.58902
FAM13A	6	0.99604	0.99608	0.999927	21618	0	0.98639	0.03407	0.082693	0.973665	1682	3	0.98639
PSMD8	6	0.99863	0.99864	0.999927	21675	0	1.0315	0.03407	0.082693	0.973665	1691	3	1.0315
FAM86C1	5	0.0013936	0.0061849	0.687785	172	4	-2.3301	0.034525	0.082786	0.973665	1721	1	-2.3301
NonTargetingControlGuideForHuman_0562	1	0.91698	0.91737	0.999927	19830	0	1.6262	0.083023	0.082998	0.973665	3461	1	1.6262
NonTargetingControlGuideForHuman_0810	1	0.91698	0.91737	0.999927	19831	0	1.6262	0.083023	0.082998	0.973665	3460	1	1.6262
ADAMTS15	6	0.12591	0.2967	0.992778	6136	1	0.36648	0.03425	0.083049	0.973665	1703	2	0.36648
UBR7	6	0.20743	0.40248	0.999927	8345	2	0.28889	0.03425	0.083049	0.973665	1705	2	0.28889
KCNJ9	6	0.26225	0.46637	0.999927	9672	3	-1.3793	0.03425	0.083049	0.973665	1709	2	-1.3793
RPLP0	6	0.32795	0.54079	0.999927	11137	2	0.49978	0.03425	0.083049	0.973665	1696	2	0.49978
ZNF234	6	0.32795	0.54079	0.999927	11153	2	-0.097521	0.03425	0.083049	0.973665	1698	2	-0.097521
MCEE	6	0.50499	0.67979	0.999927	14182	2	-0.60607	0.03425	0.083049	0.973665	1695	2	-0.60607
STK11	6	0.54778	0.70811	0.999927	14837	2	0.39531	0.03425	0.083049	0.973665	1706	2	0.39531
GPM6A	6	0.57379	0.72569	0.999927	15210	1	0.86449	0.03425	0.083049	0.973665	1700	3	0.86449
FBXO34	6	0.72421	0.83019	0.999927	17557	1	-0.13233	0.03425	0.083049	0.973665	1707	2	-0.13233
DHRS1	6	0.81196	0.86044	0.999927	18314	1	1.1878	0.03425	0.083049	0.973665	1704	3	1.1878
COG4	6	0.87272	0.88948	0.999927	19087	1	1.1111	0.03425	0.083049	0.973665	1699	2	1.1111
ABCD2	6	0.91089	0.91437	0.999927	19700	1	0.81487	0.03425	0.083049	0.973665	1697	3	0.81487
CCP110	6	0.91794	0.91999	0.999927	19853	1	1.0817	0.03425	0.083049	0.973665	1702	2	1.0817
LOC100129361	6	0.92316	0.92436	0.999927	19961	1	0.82436	0.03425	0.083049	0.973665	1701	3	0.82436
MPHOSPH8	6	0.96719	0.96718	0.999927	20959	0	0.79554	0.03425	0.083049	0.973665	1708	2	0.79554
ZNF317	6	0.98348	0.9836	0.999927	21323	0	0.83849	0.03425	0.083049	0.973665	1710	2	0.83849
REEP4	6	0.1223	0.28997	0.992778	5968	3	-0.85431	0.034257	0.083064	0.973665	1711	2	-0.85431
PPEF1	6	0.3625	0.57875	0.999927	11944	1	-0.25703	0.034257	0.083064	0.973665	1714	1	-0.25703
KIAA0513	6	0.58741	0.73508	0.999927	15442	2	-1.5203	0.034257	0.083064	0.973665	1713	1	-1.5203
AAMDC	6	0.90083	0.90709	0.999927	19526	1	-0.12521	0.034257	0.083064	0.973665	1712	2	-0.12521
IGSF23	6	0.014442	0.054074	0.862237	1307	4	-3.3457	0.034427	0.083418	0.973665	1717	1	-3.3457
hsa-mir-548h-1	4	0.54701	0.64968	0.999927	14776	1	0.96753	0.043698	0.083469	0.973665	2106	2	0.96753
RBP5	6	0.021366	0.076446	0.901897	1742	2	-0.070569	0.034465	0.083493	0.973665	1720	3	-0.070569
TMEM186	6	0.94287	0.94306	0.999927	20387	0	1.2355	0.034465	0.083493	0.973665	1719	3	1.2355
PLAC1L	6	0.64718	0.77757	0.999927	16377	2	-0.55087	0.034525	0.083613	0.973665	1722	2	-0.55087
CEP350	6	0.35447	0.56997	0.999927	11759	2	0.77911	0.034538	0.08364	0.973665	1724	3	0.77911
P4HA1	6	0.36454	0.581	0.999927	12009	3	-0.96703	0.034538	0.08364	0.973665	1723	3	-0.96703
GAREML	6	0.11931	0.28444	0.992778	5865	3	-0.34725	0.034574	0.08371	0.973665	1726	1	-0.34725
ZNF816-ZNF321P	2	0.58908	0.58931	0.999927	15455	1	-1.5002	0.066291	0.083774	0.973665	2993	1	-1.5002
SRD5A2	6	0.41306	0.62202	0.999927	12886	2	-0.57729	0.034623	0.083807	0.973665	1727	1	-0.57729
MTMR4	6	0.54778	0.70811	0.999927	14828	2	0.77789	0.034703	0.083974	0.973665	1731	3	0.77789
GGPS1	6	0.82563	0.8662	0.999927	18472	1	0.85347	0.034703	0.083974	0.973665	1730	3	0.85347
MSANTD3	6	0.91746	0.9196	0.999927	19840	1	0.67843	0.034703	0.083974	0.973665	1729	3	0.67843
MAGEB6	6	0.42091	0.62682	0.999927	13029	2	0.43928	0.03472	0.084007	0.973665	1732	2	0.43928
SLC7A14	6	0.27039	0.47573	0.999927	9843	2	-0.41142	0.034769	0.084121	0.973665	1733	1	-0.41142
hsa-mir-1297	3	0.40496	0.497	0.999927	12737	1	1.2285	0.047449	0.084151	0.973665	2263	2	1.2285
CABP2	6	0.14327	0.32517	0.995679	6729	1	0.22121	0.034798	0.084178	0.973665	1734	2	0.22121
ZMYND15	6	0.01949	0.070439	0.890252	1565	4	-1.6936	0.034818	0.08422	0.973665	1735	1	-1.6936
C20orf197	6	0.22917	0.42792	0.999927	8859	3	-1.3673	0.034866	0.084331	0.973665	1736	1	-1.3673
GCM2	6	0.58538	0.73368	0.999927	15405	1	0.73968	0.034878	0.084354	0.973665	1737	3	0.73968
MRPL39	6	0.92274	0.92401	0.999927	19953	1	0.93475	0.034878	0.084354	0.973665	1738	3	0.93475
ZNF443	6	0.24945	0.45131	0.999927	9345	2	0.36139	0.034915	0.084416	0.973665	1739	2	0.36139
ARHGEF25	6	0.42907	0.63185	0.999927	13170	1	1.1487	0.034957	0.084505	0.973665	1740	3	1.1487
UBE2H	6	0.9212	0.92269	0.999927	19923	1	0.89136	0.034964	0.084521	0.973665	1741	3	0.89136
CITED1	6	0.097067	0.24213	0.97901	5013	4	-2.6887	0.035003	0.084601	0.973665	1744	2	-2.6887
PRPF8	6	0.65613	0.78403	0.999927	16524	1	0.78648	0.035003	0.084601	0.973665	1743	2	0.78648
LIPC	6	0.98672	0.98677	0.999927	21397	0	0.28229	0.035061	0.084729	0.973665	1745	1	0.28229
NonTargetingControlGuideForHuman_0241	1	0.91518	0.91554	0.999927	19801	0	1.6139	0.084818	0.084773	0.973665	3519	1	1.6139
NonTargetingControlGuideForHuman_0692	1	0.91518	0.91554	0.999927	19802	0	1.6139	0.084818	0.084773	0.973665	3520	1	1.6139
HMGB2	6	0.32895	0.5419	0.999927	11179	1	1.0929	0.035098	0.0848	0.973665	1746	2	1.0929
COL9A1	6	0.80247	0.85664	0.999927	18229	1	0.85242	0.035159	0.084917	0.973665	1748	2	0.85242
TMEM248	6	0.54778	0.70811	0.999927	14832	2	1.0092	0.035185	0.08497	0.973665	1753	3	1.0092
CALML6	6	0.82563	0.8662	0.999927	18467	1	1.0979	0.035185	0.08497	0.973665	1751	3	1.0979
SMN1	6	0.87517	0.89089	0.999927	19120	1	0.97182	0.035185	0.08497	0.973665	1749	3	0.97182
GCLM	6	0.96667	0.96667	0.999927	20944	0	0.49944	0.035185	0.08497	0.973665	1752	3	0.49944
DIABLO	6	0.97775	0.97787	0.999927	21187	0	1.0783	0.035185	0.08497	0.973665	1750	3	1.0783
BTBD6	6	0.16133	0.34731	0.995679	7206	3	-0.8381	0.035208	0.085019	0.973665	1754	2	-0.8381
NonTargetingControlGuideForHuman_0532	1	0.91486	0.91523	0.999927	19784	0	2.1262	0.085137	0.085076	0.973665	3527	1	2.1262
OR8H2	6	0.97296	0.97301	0.999927	21075	0	0.67491	0.035235	0.085078	0.973665	1755	3	0.67491
KPNA4	5	0.38068	0.55415	0.999927	12380	1	0.96219	0.035607	0.085105	0.973665	1772	3	0.96219
NonTargetingControlGuideForHuman_0884	1	0.91483	0.91519	0.999927	19783	0	1.8489	0.085174	0.085116	0.973665	3528	1	1.8489
BTC	6	0.92424	0.9253	0.999927	19976	1	0.51759	0.035256	0.085128	0.973665	1756	1	0.51759
hsa-mir-6073	4	0.0096251	0.032399	0.79526	953	2	-0.34334	0.044847	0.085179	0.973665	2153	1	-0.34334
hsa-mir-514b	4	0.12406	0.25743	0.987941	6018	2	-1.5297	0.044976	0.085373	0.973665	2166	1	-1.5297
EPG5	6	0.74652	0.83704	0.999927	17743	1	1.1277	0.035397	0.085401	0.973665	1757	3	1.1277
SLC27A4	6	0.66118	0.78779	0.999927	16600	2	0.0080614	0.035403	0.085412	0.973665	1758	2	0.0080614
LRBA	6	0.26911	0.4743	0.999927	9788	2	-0.44894	0.0355	0.085615	0.973665	1760	1	-0.44894
ARSK	6	0.27997	0.48665	0.999927	10058	1	0.77456	0.03552	0.085652	0.973665	1762	3	0.77456
C6orf106	6	0.35447	0.56997	0.999927	11751	2	1.269	0.03552	0.085652	0.973665	1761	3	1.269
ISLR2	6	0.91316	0.91618	0.999927	19743	1	0.92956	0.03552	0.085652	0.973665	1763	3	0.92956
UPK1B	6	0.051447	0.14911	0.964494	3150	1	0.60732	0.035549	0.085721	0.973665	1764	1	0.60732
HIST1H3A	6	0.037521	0.11861	0.948	2544	2	0.5695	0.035552	0.085729	0.973665	1770	2	0.5695
RGS7	6	0.23377	0.43323	0.999927	8931	2	0.7527	0.035552	0.085729	0.973665	1768	2	0.7527
SAMD4B	6	0.3466	0.56135	0.999927	11597	2	-0.022899	0.035552	0.085729	0.973665	1765	2	-0.022899
APOA1	6	0.70016	0.81724	0.999927	17283	2	-0.053206	0.035552	0.085729	0.973665	1767	2	-0.053206
WARS	6	0.90776	0.91205	0.999927	19636	1	1.1133	0.035552	0.085729	0.973665	1769	2	1.1133
DEFB136	6	0.94126	0.94151	0.999927	20345	0	1.0863	0.035552	0.085729	0.973665	1766	3	1.0863
GPS1	6	0.91553	0.91805	0.999927	19805	1	0.69937	0.035598	0.08583	0.973665	1771	2	0.69937
RPRM	6	0.85995	0.88252	0.999927	18919	1	0.66385	0.035698	0.086036	0.973665	1773	3	0.66385
HDAC5	6	0.56089	0.71683	0.999927	15021	1	0.82595	0.035724	0.086091	0.973665	1774	3	0.82595
OR10X1	6	0.96647	0.96647	0.999927	20940	0	1.1565	0.035786	0.086215	0.973665	1775	3	1.1565
PNPLA8	6	0.16897	0.35656	0.995679	7398	1	0.52988	0.035792	0.086227	0.973665	1776	1	0.52988
SPRR2F	4	0.98519	0.98519	0.999927	21359	0	1.1717	0.045631	0.086327	0.973665	2179	2	1.1717
EPS8L1	6	0.33801	0.55192	0.999927	11415	1	0.050031	0.035841	0.086345	0.973665	1777	1	0.050031
GCNT7	6	0.61831	0.75688	0.999927	15922	1	0.799	0.035854	0.086371	0.973665	1778	2	0.799
RASA4	6	0.90512	0.91012	0.999927	19604	1	0.46177	0.03589	0.086446	0.973665	1779	1	0.46177
hsa-mir-377	4	0.97438	0.97443	0.999927	21109	0	0.4077	0.045753	0.086498	0.973665	2196	1	0.4077
RAD54L2	6	0.96341	0.96341	0.999927	20858	0	0.51327	0.035939	0.086546	0.973665	1782	2	0.51327
SIN3B	6	0.051447	0.14911	0.964494	3130	4	-2.6313	0.035987	0.086649	0.973665	1783	1	-2.6313
TCP1	6	0.079686	0.20758	0.972424	4395	3	-1.3085	0.036029	0.086727	0.973665	1784	2	-1.3085
F2R	6	0.67614	0.799	0.999927	16848	1	-0.047414	0.036036	0.086737	0.973665	1785	2	-0.047414
LRFN2	6	0.28048	0.4872	0.999927	10113	3	-0.85611	0.036042	0.086757	0.973665	1787	3	-0.85611
RSPH6A	6	0.43727	0.63688	0.999927	13287	1	1.0058	0.036042	0.086757	0.973665	1789	3	1.0058
DMRT1	6	0.50499	0.67979	0.999927	14205	1	1.1546	0.036042	0.086757	0.973665	1790	3	1.1546
CPSF1	6	0.5233	0.69182	0.999927	14448	2	0.3677	0.036042	0.086757	0.973665	1788	3	0.3677
SYNGAP1	6	0.87739	0.89216	0.999927	19154	1	1.107	0.036042	0.086757	0.973665	1786	3	1.107
FAM129A	6	0.9097	0.91349	0.999927	19671	1	0.229	0.036085	0.086836	0.973665	1791	1	0.229
BPTF	6	0.021366	0.076446	0.901897	1751	4	-2.1559	0.036133	0.086947	0.973665	1792	1	-2.1559
ITGA2B	6	0.20801	0.40316	0.999927	8363	3	-1.5486	0.036141	0.086958	0.973665	1793	2	-1.5486
LAMB2	6	0.31042	0.52111	0.999927	10790	2	0.33714	0.036152	0.086982	0.973665	1794	2	0.33714
STAC3	6	0.1993	0.39284	0.999927	8121	2	-0.34286	0.036182	0.087052	0.973665	1795	1	-0.34286
POM121L2	6	0.086329	0.22091	0.972424	4657	4	-2.8034	0.036211	0.087099	0.973665	1797	2	-2.8034
AGPS	6	0.77444	0.84638	0.999927	17974	1	0.96106	0.036211	0.087099	0.973665	1796	2	0.96106
hsa-mir-6816	4	0.047206	0.11732	0.948	2966	2	-0.96226	0.046173	0.08714	0.973665	2209	1	-0.96226
CAMK1G	6	0.92163	0.92306	0.999927	19931	1	-0.34134	0.03628	0.087241	0.973665	1798	1	-0.34134
hsa-mir-1273d	4	0.029862	0.082695	0.919459	2191	2	0.06629	0.046293	0.087327	0.973665	2214	2	0.06629
PAM16	6	0.31343	0.52449	0.999927	10830	3	-0.8231	0.036328	0.087347	0.973665	1799	2	-0.8231
LPXN	6	0.25183	0.45411	0.999927	9392	1	0.37879	0.036426	0.087549	0.973665	1801	2	0.37879
PPARGC1A	6	0.11342	0.2734	0.992778	5682	2	0.67121	0.036432	0.087561	0.973665	1803	3	0.67121
DRD2	6	0.43727	0.63688	0.999927	13259	1	1.2358	0.036432	0.087561	0.973665	1802	3	1.2358
ZFP91	6	0.85426	0.87961	0.999927	18830	1	0.96284	0.036432	0.087561	0.973665	1804	3	0.96284
EIF4G3	6	0.077812	0.20387	0.971206	4260	3	-0.94384	0.036523	0.08776	0.973665	1807	1	-0.94384
TRIM64	6	0.086014	0.22029	0.972424	4644	2	-1.4994	0.036572	0.087854	0.973665	1808	1	-1.4994
RGPD1	6	0.056722	0.16045	0.964494	3359	4	-2.0416	0.036724	0.088153	0.973665	1822	2	-2.0416
KRT83	6	0.15215	0.33605	0.995679	6952	2	-0.37813	0.036724	0.088153	0.973665	1820	2	-0.37813
SLC22A15	6	0.27339	0.47911	0.999927	9889	3	-1.2595	0.036724	0.088153	0.973665	1812	2	-1.2595
DGCR8	6	0.27693	0.48314	0.999927	9959	3	-4.1725	0.036724	0.088153	0.973665	1816	2	-4.1725
TIMM9	6	0.29463	0.50331	0.999927	10393	2	-1.0354	0.036724	0.088153	0.973665	1813	2	-1.0354
TSTA3	6	0.64554	0.77639	0.999927	16330	2	0.47687	0.036724	0.088153	0.973665	1817	3	0.47687
UST	6	0.65123	0.78052	0.999927	16457	2	-0.069285	0.036724	0.088153	0.973665	1811	2	-0.069285
HRASLS5	6	0.69512	0.81332	0.999927	17183	1	0.43598	0.036724	0.088153	0.973665	1814	2	0.43598
ATRAID	6	0.94138	0.94162	0.999927	20348	0	0.25582	0.036724	0.088153	0.973665	1815	2	0.25582
FUT2	6	0.97586	0.97599	0.999927	21136	0	0.1597	0.036724	0.088153	0.973665	1821	2	0.1597
OSR2	6	0.97881	0.97894	0.999927	21208	0	0.90434	0.036724	0.088153	0.973665	1819	2	0.90434
AFMID	6	0.99289	0.99292	0.999927	21535	0	1.2711	0.036724	0.088153	0.973665	1818	3	1.2711
CXorf51B	1	0.91175	0.91205	0.999927	19727	0	1.5897	0.088251	0.088182	0.973665	3618	1	1.5897
NonTargetingControlGuideForHuman_0370	1	0.91175	0.91205	0.999927	19728	0	1.5897	0.088251	0.088182	0.973665	3619	1	1.5897
PRICKLE4	6	0.92623	0.92705	0.999927	20012	1	0.86413	0.036766	0.088247	0.973665	1823	2	0.86413
DEAF1	6	0.95564	0.95566	0.999927	20690	0	0.55497	0.036815	0.088359	0.973665	1825	1	0.55497
DDA1	4	0.96958	0.96952	0.999927	21009	0	1.1173	0.047042	0.088418	0.973665	2252	2	1.1173
KCNK16	6	0.78336	0.84955	0.999927	18053	1	0.88247	0.036864	0.088458	0.973665	1826	3	0.88247
NAT1	6	0.0040892	0.018176	0.745859	500	2	0.28538	0.036889	0.088511	0.973665	1827	3	0.28538
CATSPERD	6	0.044457	0.13399	0.956484	2873	1	0.97805	0.036889	0.088511	0.973665	1828	3	0.97805
ABCA2	6	0.062543	0.17271	0.964494	3653	1	0.90531	0.036889	0.088511	0.973665	1832	3	0.90531
MB21D1	6	0.25183	0.45411	0.999927	9415	2	0.48895	0.036889	0.088511	0.973665	1830	3	0.48895
NDUFAF2	6	0.52751	0.69462	0.999927	14521	2	0.93312	0.036889	0.088511	0.973665	1829	3	0.93312
RFFL	6	0.97618	0.9763	0.999927	21146	0	0.71554	0.036889	0.088511	0.973665	1831	3	0.71554
EEF1G	6	0.57419	0.72595	0.999927	15245	2	0.16735	0.036961	0.088662	0.973665	1834	1	0.16735
FCGR1A	5	0.58917	0.72672	0.999927	15456	1	0.8306	0.0381	0.088687	0.973665	1879	2	0.8306
NonTargetingControlGuideForHuman_0309	1	0.91123	0.91151	0.999927	19714	0	1.7206	0.088765	0.088711	0.973665	3630	1	1.7206
PPM1J	6	0.69945	0.81671	0.999927	17260	1	0.44189	0.03701	0.088773	0.973665	1835	2	0.44189
PSMD5	6	0.65609	0.784	0.999927	16496	2	0.42471	0.037059	0.088885	0.973665	1836	3	0.42471
SEC14L4	6	0.9493	0.94942	0.999927	20539	0	0.13105	0.037156	0.089079	0.973665	1837	1	0.13105
hsa-mir-4749	4	0.0018738	0.0067487	0.687785	218	1	0.19455	0.04761	0.089267	0.973665	2269	1	0.19455
hsa-mir-4782	4	0.23135	0.37871	0.998603	8910	2	-0.53399	0.047846	0.08963	0.973665	2276	2	-0.53399
DTWD1	6	0.051447	0.14911	0.964494	3099	2	0.62175	0.037472	0.089734	0.973665	1840	1	0.62175
AIDA	6	0.14416	0.32628	0.995679	6773	3	-1.2915	0.037472	0.089734	0.973665	1845	1	-1.2915
TUBA3E	6	0.20597	0.40076	0.999927	8247	3	-0.77525	0.037472	0.089734	0.973665	1841	1	-0.77525
PLD3	6	0.20743	0.40248	0.999927	8317	2	-0.816	0.037472	0.089734	0.973665	1848	2	-0.816
PCDHB15	6	0.31969	0.53156	0.999927	10972	2	0.19128	0.037472	0.089734	0.973665	1843	2	0.19128
EFHC1	6	0.38329	0.60142	0.999927	12411	3	-2.3155	0.037472	0.089734	0.973665	1847	1	-2.3155
PARD3	6	0.48271	0.66542	0.999927	13908	2	0.28263	0.037472	0.089734	0.973665	1846	2	0.28263
HES5	6	0.83405	0.86995	0.999927	18564	1	0.030194	0.037472	0.089734	0.973665	1842	2	0.030194
PDDC1	6	0.91746	0.9196	0.999927	19837	1	0.41731	0.037472	0.089734	0.973665	1844	1	0.41731
KIFC2	6	0.021366	0.076446	0.901897	1730	3	-0.53116	0.037478	0.089748	0.973665	1854	2	-0.53116
ABCA9	6	0.089115	0.22644	0.972424	4756	2	0.70271	0.037478	0.089748	0.973665	1849	3	0.70271
C6orf211	6	0.11097	0.26879	0.992778	5573	3	-1.4126	0.037478	0.089748	0.973665	1855	2	-1.4126
CCAR1	6	0.20135	0.39533	0.999927	8178	2	0.35464	0.037478	0.089748	0.973665	1851	2	0.35464
THAP6	6	0.38494	0.60321	0.999927	12454	2	-0.16369	0.037478	0.089748	0.973665	1852	2	-0.16369
TRIM77	6	0.47915	0.66317	0.999927	13856	2	0.42665	0.037478	0.089748	0.973665	1853	2	0.42665
MAP1B	6	0.9015	0.90754	0.999927	19546	1	0.2452	0.037478	0.089748	0.973665	1850	2	0.2452
hsa-mir-7515	4	0.0062059	0.021463	0.793724	642	3	-2.429	0.047933	0.089748	0.973665	2284	1	-2.429
hsa-mir-7856	4	0.13862	0.28218	0.992778	6605	3	-3.5635	0.047933	0.089748	0.973665	2283	1	-3.5635
NOMO1	5	0.45821	0.61647	0.999927	13562	1	-0.80849	0.038912	0.089799	0.973665	1910	2	-0.80849
KDR	6	0.21507	0.41143	0.999927	8482	2	0.63336	0.037509	0.089816	0.973665	1857	3	0.63336
ACAA2	6	0.49617	0.67407	0.999927	14084	2	0.69945	0.037509	0.089816	0.973665	1856	3	0.69945
hsa-mir-4458	4	0.88185	0.88167	0.999927	19199	0	0.98135	0.048097	0.089995	0.973665	2286	2	0.98135
hsa-mir-3118-5	1	0.90994	0.91021	0.999927	19682	0	1.3425	0.090063	0.090032	0.973665	3673	1	1.3425
TM4SF1	6	0.21631	0.41287	0.999927	8514	3	-3.446	0.037771	0.090375	0.973665	1861	2	-3.446
OR11H12	3	0.69082	0.69427	0.999927	17118	1	1.5009	0.051267	0.090378	0.973665	2402	2	1.5009
RASGRP2	6	0.27997	0.48665	0.999927	10031	3	-1.2666	0.037788	0.090406	0.973665	1862	1	-1.2666
PPP2R2C	6	0.83784	0.87168	0.999927	18630	1	0.50606	0.037837	0.090504	0.973665	1863	2	0.50606
ACER2	6	0.064662	0.17708	0.964494	3750	3	-0.38016	0.037848	0.09052	0.973665	1864	3	-0.38016
PLK1S1	6	0.097147	0.24227	0.97901	5094	2	0.69197	0.037848	0.09052	0.973665	1868	3	0.69197
IL23R	6	0.3014	0.51093	0.999927	10542	1	1.1724	0.037848	0.09052	0.973665	1865	3	1.1724
APPBP2	6	0.30564	0.51572	0.999927	10667	3	-1.0611	0.037848	0.09052	0.973665	1866	3	-1.0611
KLK13	6	0.442	0.63989	0.999927	13331	2	0.894	0.037848	0.09052	0.973665	1871	3	0.894
SIGLEC11	6	0.59092	0.73756	0.999927	15492	1	0.7939	0.037848	0.09052	0.973665	1869	3	0.7939
MAGI2	6	0.64063	0.77279	0.999927	16262	2	0.96409	0.037848	0.09052	0.973665	1867	3	0.96409
OPTN	6	0.80955	0.85946	0.999927	18291	1	0.78063	0.037848	0.09052	0.973665	1870	3	0.78063
ACOX1	6	0.99354	0.99358	0.999927	21556	0	0.56696	0.037886	0.090603	0.973665	1872	2	0.56696
ARG2	6	0.29463	0.50331	0.999927	10394	2	0.34766	0.037934	0.090691	0.973665	1873	1	0.34766
NTN3	6	0.3625	0.57875	0.999927	11920	1	0.23869	0.037983	0.090793	0.973665	1874	2	0.23869
SNX27	6	0.41002	0.62014	0.999927	12838	2	-0.22283	0.038026	0.090885	0.973665	1875	2	-0.22283
BLVRB	6	0.65123	0.78052	0.999927	16459	2	-0.19004	0.038026	0.090885	0.973665	1876	2	-0.19004
DLG1	6	0.26103	0.46499	0.999927	9646	2	0.35998	0.038032	0.090898	0.973665	1877	1	0.35998
hsa-mir-6864	4	0.41622	0.56353	0.999927	12955	2	-1.2973	0.048739	0.090916	0.973665	2309	1	-1.2973
hsa-mir-33b	4	0.70465	0.73406	0.999927	17347	1	1.0125	0.048755	0.09094	0.973665	2312	2	1.0125
hsa-mir-449b	4	0.9209	0.92076	0.999927	19914	0	1.014	0.048755	0.09094	0.973665	2311	2	1.014
hsa-mir-7844	4	0.98915	0.9892	0.999927	21441	0	1.2211	0.048755	0.09094	0.973665	2310	2	1.2211
[truncated: 19,710 more rows]
