# Supplementary material for: Cross-talks of glycosylphosphatidylinositol biosynthesis with glycosphingolipid biosynthesis and ER-associated degradation
Source: Nat Commun. 2020 Feb 13;11:860. doi: 10.1038/s41467-020-14678-2 (PMC7018848; doi:10.1038/s41467-020-14678-2)
Supplement: Supplementary file 7 — Supplementary Data 4 [file 41467_2020_14678_MOESM7_ESM.xlsx]

## Sheet: Transcriptome Profiling
Supplementary Data4: Transcriptome Profiling with Microarrays.
ID	PIGS-UBE2J1-DKO Avg (log2)	PIGS-KO Avg (log2)	Fold Change	Gene Symbol	Description	Group
TC0500010822.hg.1	11.07	7.89	9.05	ACTBL2	actin, beta-like 2	Multiple_Complex
TC0X00007919.hg.1	8.9	6.27	6.18	SRPX2	sushi-repeat containing protein, X-linked 2	Multiple_Complex
TC0200016497.hg.1	6.79	4.21	5.97	C2orf15	chromosome 2 open reading frame 15	Multiple_Complex
TC1200008224.hg.1	6.99	4.49	5.64	GLIPR1	GLI pathogenesis-related 1	Multiple_Complex
TC0400007784.hg.1	10.2	7.88	4.99	AMBN	ameloblastin	Coding
TC0900009960.hg.1	4.85	2.84	4.02	OR13J1	olfactory receptor, family 13, subfamily J, member 1	Coding
TC2200008189.hg.1	13.43	11.43	4	DERL3	derlin 3	Multiple_Complex
TC0200012429.hg.1	6.33	4.34	3.98	PPM1B	Memczak2013 ANTISENSE, coding, INTERNAL, intronic best transcript NM_001033556	NonCoding
TC0X00008612.hg.1	6.28	4.38	3.75	MAGEC1	MAGE family member C1	Coding
TC0900006653.hg.1	4.52	2.62	3.74	TYRP1	tyrosinase-related protein 1	Multiple_Complex
TC1100012137.hg.1	7.44	5.56	3.68	MMP13	matrix metallopeptidase 13	Coding
TC1800007595.hg.1	6.94	5.12	3.52	CCDC102B	coiled-coil domain containing 102B	Multiple_Complex
TC0400011695.hg.1	10.06	8.34	3.3	SEC24D	SEC24 homolog D, COPII coat complex component	Multiple_Complex
TSUnmapped00000455.hg.1	5.16	3.46	3.25	NDUFA10	NADH dehydrogenase (ubiquinone) 1 alpha subcomplex, 10, 42kDa	Coding
TC2000009276.hg.1	6.29	4.61	3.2	SLC13A3; TP53RK	solute carrier family 13 (sodium-dependent dicarboxylate transporter), member 3; TP53 regulating kinase	Multiple_Complex
TC0800012137.hg.1	6.38	4.71	3.18	ZC3H3	Transcript Identified by AceView, Entrez Gene ID(s) 23144	Unassigned
TC0400007054.hg.1	4.58	2.95	3.09	GBA3	glucosidase, beta, acid 3 (gene/pseudogene)	Multiple_Complex
TC0X00009386.hg.1	8.14	6.52	3.08	SRPX	sushi-repeat containing protein, X-linked	Multiple_Complex
TC0X00008207.hg.1	4.36	2.74	3.06	AGTR2	angiotensin II receptor, type 2	Multiple_Complex
TC0100018175.hg.1	7.14	5.53	3.04	FHAD1	forkhead-associated (FHA) phosphopeptide binding domain 1	Multiple_Complex
TC0800011138.hg.1	5.99	4.41	3	RAD54B	Transcript Identified by AceView, Entrez Gene ID(s) 25788	Unassigned
TC0100015436.hg.1	5.38	3.8	2.98	SPAG17	sperm associated antigen 17	Multiple_Complex
TC1200012703.hg.1	5.66	4.09	2.97	FICD	FIC domain containing	NonCoding
TC0100015787.hg.1	6.67	5.12	2.91	POGZ	Transcript Identified by AceView, Entrez Gene ID(s) 23126	Unassigned
TC1900011976.hg.1	5.42	3.88	2.91	ZNF285	zinc finger protein 285	Multiple_Complex
TC0600009234.hg.1	6	4.48	2.88	FAM26E	family with sequence similarity 26, member E	Coding
TC1300010032.hg.1	5.04	3.53	2.85	SOHLH2	spermatogenesis and oogenesis specific basic helix-loop-helix 2	Coding
TC0100010244.hg.1	8.43	6.94	2.8	IFI16	interferon, gamma-inducible protein 16	Multiple_Complex
TC0X00008528.hg.1	4.91	3.43	2.8	ADGRG4	adhesion G protein-coupled receptor G4	Coding
TC0900006886.hg.1	4.33	2.85	2.79	TEK	TEK tyrosine kinase, endothelial	Multiple_Complex
TC0700011834.hg.1	4.65	3.18	2.76	PON3	paraoxonase 3	Multiple_Complex
TC1400009924.hg.1	6.55	5.08	2.76	EML5	echinoderm microtubule associated protein like 5	Multiple_Complex
TC1400007653.hg.1	8.21	6.76	2.73	DNAL1	dynein, axonemal, light chain 1	Coding
TC0100007734.hg.1	4.07	2.62	2.73	HMGB4	high mobility group box 4	Multiple_Complex
TC2200009140.hg.1	5.16	3.71	2.73	TTLL8	tubulin tyrosine ligase-like family member 8	Multiple_Complex
TC0400007596.hg.1	4.68	3.25	2.71	ARL9	ADP-ribosylation factor like GTPase 9	Coding
TC1000010439.hg.1	5.75	4.32	2.69	HNRNPF	Memczak2013 ALT_ACCEPTOR, ALT_DONOR, coding, INTERNAL, intronic best transcript NM_001098207	NonCoding
TC0200016752.hg.1	4.06	2.64	2.68	TTN	titin	Multiple_Complex
TC0700010965.hg.1	7.28	5.86	2.67	IGFBP3	insulin like growth factor binding protein 3	Multiple_Complex
TC0800012201.hg.1	4.19	2.79	2.65	SCRT1	scratch family zinc finger 1	Coding
TC0400007360.hg.1	5.57	4.16	2.65	DCAF4L1	DDB1 and CUL4 associated factor 4-like 1	Coding
TC0600014166.hg.1	4.77	3.36	2.65	CCDC162P	coiled-coil domain containing 162, pseudogene	Multiple_Complex
TC0100014930.hg.1	7.06	5.66	2.65	EVI5	Transcript Identified by AceView, Entrez Gene ID(s) 7813	Unassigned
TC2200008370.hg.1	11.84	10.44	2.64	XBP1	X-box binding protein 1	Multiple_Complex
TC0300011391.hg.1	4.79	3.41	2.6	ADAMTS9	ADAM metallopeptidase with thrombospondin type 1 motif 9	Multiple_Complex
TC1600007741.hg.1	4.37	2.99	2.6	PHKB	Transcript Identified by AceView, Entrez Gene ID(s) 5257	Unassigned
TC0300009119.hg.1	6.09	4.71	2.6	AGTR1	angiotensin II receptor, type 1	Multiple_Complex
TC1400008557.hg.1	4.77	3.39	2.6	POTEG; POTEM	POTE ankyrin domain family, member G; POTE ankyrin domain family, member M	Multiple_Complex
TC0500008156.hg.1	7.95	6.57	2.59	ERAP2	endoplasmic reticulum aminopeptidase 2	Multiple_Complex
TC0100010571.hg.1	7.23	5.89	2.54	PRRX1	paired related homeobox 1	Multiple_Complex
TC0100009509.hg.1	4.25	2.91	2.54	SYCP1	synaptonemal complex protein 1	Multiple_Complex
TC1000007217.hg.1	6.91	5.57	2.53	KIF5B	Memczak2013 ANTISENSE, CDS, coding, INTERNAL, UTR3 best transcript NM_004521	NonCoding
TC0200013489.hg.1	3.97	2.64	2.52	TRIM43B	tripartite motif containing 43B	Multiple_Complex
TC0X00011259.hg.1	8.76	7.43	2.51	STS	steroid sulfatase (microsomal), isozyme S	Multiple_Complex
TC0500010081.hg.1	5.71	4.39	2.49	FAM173B	Transcript Identified by AceView, Entrez Gene ID(s) 134145	Unassigned
TC0500007876.hg.1	4.88	3.57	2.48	BHMT	betaine--homocysteine S-methyltransferase	Multiple_Complex
TC1900009670.hg.1	7.63	6.33	2.46	DOCK6	dedicator of cytokinesis 6	Multiple_Complex
TC0200010012.hg.1	5.49	4.19	2.46	AC010894.3; SCRN3	novel transcript; Transcript Identified by AceView, Entrez Gene ID(s) 79634	Multiple_Complex
TC1100010809.hg.1	4.87	3.57	2.46	OR4C12	olfactory receptor, family 4, subfamily C, member 12	Coding
TC0600014234.hg.1	4.9	3.6	2.45	CAGE1	cancer antigen 1	Multiple_Complex
TC0200006757.hg.1	7.57	6.28	2.45	TRIB2	tribbles pseudokinase 2	Multiple_Complex
TC1900011971.hg.1	3.94	2.65	2.44	LYPD5	LY6/PLAUR domain containing 5	NonCoding
TC0X00009153.hg.1	6.72	5.43	2.44	CTPS2	CTP synthase 2	Multiple_Complex
TC1100010996.hg.1	4.51	3.23	2.42	MS4A6A	membrane-spanning 4-domains, subfamily A, member 6A	Multiple_Complex
TC0100016166.hg.1	4.12	2.84	2.42	APOA2	apolipoprotein A-II	Multiple_Complex
TC0800011646.hg.1	6.06	4.79	2.41	HAS2	hyaluronan synthase 2	Multiple_Complex
TC0900009859.hg.1	4.82	3.55	2.41	AQP7	aquaporin 7	Multiple_Complex
TC0100018174.hg.1	8.76	7.49	2.41	FHAD1	forkhead-associated (FHA) phosphopeptide binding domain 1	Multiple_Complex
TC2000009945.hg.1	4.4	3.13	2.4	FAM209A	family with sequence similarity 209, member A	Coding
TC0500011435.hg.1	11.1	9.84	2.4	LYSMD3	LysM, putative peptidoglycan-binding, domain containing 3	Multiple_Complex
TSUnmapped00000571.hg.1	9.34	8.07	2.4	GREM1	gremlin 1, DAN family BMP antagonist [Source:HGNC Symbol;Acc:HGNC:2001]	Coding
TC1200012660.hg.1	3.56	2.3	2.39	SLC35E3	solute carrier family 35, member E3	NonCoding
TC1200007792.hg.1	5.62	4.37	2.39	OR6C65	olfactory receptor, family 6, subfamily C, member 65	Coding
TC0300012377.hg.1	6.84	5.59	2.39	RAB43	Memczak2013 ALT_ACCEPTOR, ALT_DONOR, coding, INTERNAL, intronic best transcript NM_001204883	NonCoding
TC0300008150.hg.1	4.11	2.86	2.38	ADGRG7	adhesion G protein-coupled receptor G7	Multiple_Complex
TC0900009704.hg.1	3.55	2.3	2.37	IFNA6	interferon, alpha 6	Coding
TC0100009403.hg.1	4.7	3.46	2.36	CHI3L2	chitinase 3-like 2	Multiple_Complex
TC0400009766.hg.1	3.64	2.4	2.36	MXD4	Memczak2013 ALT_ACCEPTOR, ALT_DONOR, coding, INTERNAL, intronic best transcript NM_006454	NonCoding
TC1100006680.hg.1	4.89	3.65	2.35	OR52E1	olfactory receptor, family 52, subfamily E, member 1 (gene/pseudogene)	Pseudogene
TC0800006593.hg.1	4.5	3.27	2.35	USP17L4	ubiquitin specific peptidase 17-like family member 4	Coding
TC1100011833.hg.1	8.18	6.95	2.35	SYTL2	synaptotagmin-like 2	Multiple_Complex
TC0600014250.hg.1	7.2	5.97	2.34	ZBED9	zinc finger, BED-type containing 9	Multiple_Complex
TC1700009383.hg.1	4.94	3.71	2.34	PITPNA	Memczak2013 ALT_ACCEPTOR, ALT_DONOR, coding, INTERNAL, intronic best transcript NM_006224	NonCoding
TC2200007356.hg.1	9.06	7.84	2.32	KDELR3	KDEL (Lys-Asp-Glu-Leu) endoplasmic reticulum protein retention receptor 3	Multiple_Complex
TC1800006657.hg.1	7.61	6.39	2.32	VAPA	Memczak2013 ALT_ACCEPTOR, ALT_DONOR, coding, INTERNAL, intronic best transcript NM_003574	NonCoding
TC1700008932.hg.1	5.52	4.3	2.32	ZACN	zinc activated ligand-gated ion channel	Multiple_Complex
TC1000008397.hg.1	5.47	4.25	2.32	IFIT3	interferon-induced protein with tetratricopeptide repeats 3	Coding
TC1200010412.hg.1	4.81	3.59	2.32	ABCD2	Transcript Identified by AceView, Entrez Gene ID(s) 225	Unassigned
TC0500010835.hg.1	9.37	8.16	2.31	PLK2	polo-like kinase 2	Multiple_Complex
TC0100013057.hg.1	6.97	5.76	2.31	FAM231A; FAM231C; RP5-1182A14.6	Homo sapiens family with sequence similarity 231, member A (FAM231A), mRNA.; Homo sapiens family with sequence similarity 231, member C (FAM231C), mRNA.; Protein FAM231A/C [Source:UniProtKB/Swiss-Prot;Acc:A6NEA5]	Coding
TC0100007063.hg.1	7.17	5.97	2.31	FAM231C; FAM231A	family with sequence similarity 231, member C; family with sequence similarity 231, member A	Coding
TC1_KI270713v1_random00006432.hg.1	7.17	5.97	2.31	FAM231A	family with sequence similarity 231, member A	Coding
TC1100007787.hg.1	5.21	4	2.31	CD6	CD6 molecule	Multiple_Complex
TC0900010439.hg.1	5.49	4.28	2.3	TRPM6	transient receptor potential cation channel, subfamily M, member 6	Multiple_Complex
TC0100015890.hg.1	5.65	4.45	2.3	DENND4B	DENN/MADD domain containing 4B	Multiple_Complex
TC1900009158.hg.1	6.96	5.76	2.3	RPS15	Memczak2013 ANTISENSE, coding, INTERNAL, intronic best transcript NM_001018	NonCoding
TC0X00009057.hg.1	9.76	8.56	2.3	MID1	midline 1	Multiple_Complex
TC1200011567.hg.1	6.33	5.13	2.29	TMCC3; MIR7844	transmembrane and coiled-coil domain family 3; microRNA 7844	Multiple_Complex
TC1300009731.hg.1	4.18	2.99	2.29	FAM155A	Jeck2013 ALT_ACCEPTOR, ALT_DONOR, coding, INTERNAL, intronic best transcript NM_001080396	NonCoding
TSUnmapped00000178.hg.1	7.68	6.48	2.29	SLC16A1	solute carrier family 16 (monocarboxylate transporter), member 1	NonCoding
TC1400009481.hg.1	6.56	5.37	2.29	PLEK2	pleckstrin 2	Multiple_Complex
TC0100018466.hg.1	7.37	6.18	2.28	DENND2C	DENN/MADD domain containing 2C	Multiple_Complex
TC0800006603.hg.1	4.95	3.76	2.28	DEFB105B; DEFB105A	defensin, beta 105B; defensin, beta 105A	Coding
TC0300013047.hg.1	4.57	3.38	2.28	ZBBX	zinc finger, B-box domain containing	Multiple_Complex
TC0200016733.hg.1	4.99	3.8	2.27	MAP3K19	mitogen-activated protein kinase kinase kinase 19	Multiple_Complex
TC0400007270.hg.1	4.98	3.8	2.27	FAM114A1	family with sequence similarity 114, member A1	Multiple_Complex
TC1400010730.hg.1	7.18	6	2.27	EGLN3	egl-9 family hypoxia-inducible factor 3	Multiple_Complex
TC0400010578.hg.1	4.47	3.29	2.27	YIPF7	Yip1 domain family member 7	Multiple_Complex
TC2100006720.hg.1	3.4	2.22	2.27	NCAM2	Salzman2013 ALT_ACCEPTOR, ALT_DONOR, coding, INTERNAL, intronic best transcript NM_004540	NonCoding
TC0200008248.hg.1	8.35	7.17	2.26	ELMOD3	ELMO/CED-12 domain containing 3	Multiple_Complex
TC0400011291.hg.1	4.86	3.69	2.26	HERC6	Memczak2013 ANTISENSE, coding, INTERNAL, intronic best transcript NM_001165136	NonCoding
TC0300009727.hg.1	4.57	3.4	2.26	VPS8	Transcript Identified by AceView, Entrez Gene ID(s) 23355	Unassigned
TC0300012166.hg.1	6.51	5.34	2.25	HCLS1	hematopoietic cell-specific Lyn substrate 1	Multiple_Complex
TC0900011523.hg.1	15.16	13.99	2.25	HSPA5	heat shock 70kDa protein 5 (glucose-regulated protein, 78kDa)	Multiple_Complex
TC1200007356.hg.1	4.61	3.44	2.25	MUC19	mucin 19, oligomeric	Multiple_Complex
TC1000008663.hg.1	5.7	4.53	2.24	SEMA4G	sema domain, immunoglobulin domain (Ig), transmembrane domain (TM) and short cytoplasmic domain, (semaphorin) 4G	Multiple_Complex
TC1200010101.hg.1	5.84	4.67	2.24	SLCO1A2	solute carrier organic anion transporter family, member 1A2	Multiple_Complex
TC0600007644.hg.1	5.11	3.95	2.24	XXbac-BPG154L12.4; RNF5	putative novel transcript; Transcript Identified by AceView, Entrez Gene ID(s) 6048	Multiple_Complex
TC1900007123.hg.1	6.28	5.12	2.24	LYL1	Memczak2013 ANTISENSE, coding, INTERNAL, UTR5 best transcript NM_005583	NonCoding
TC0800012323.hg.1	7.46	6.3	2.24	CA13	carbonic anhydrase XIII	Multiple_Complex
TC0500012079.hg.1	5.61	4.45	2.23	SAR1B	Transcript Identified by AceView, Entrez Gene ID(s) 51128	Unassigned
TSUnmapped00000112.hg.1	5.67	4.51	2.23	EIF3F	Eukaryotic translation initiation factor 3 subunit F [Source:UniProtKB/Swiss-Prot;Acc:O00303]	Coding
TC0100017024.hg.1	5.66	4.5	2.23	PLEKHA6	Transcript Identified by AceView, Entrez Gene ID(s) 22874	Unassigned
TC0100009555.hg.1	4.32	3.16	2.23	CD2	CD2 molecule	Coding
TC0300013938.hg.1	8.17	7.02	2.22	VGLL4	vestigial-like family member 4	Multiple_Complex
TC1000008743.hg.1	5.23	4.08	2.22	SUFU	Transcript Identified by AceView, Entrez Gene ID(s) 51684	Unassigned
TC1200011773.hg.1	7.48	6.33	2.21	APPL2	adaptor protein, phosphotyrosine interaction, PH domain and leucine zipper containing 2	Multiple_Complex
TC1100011110.hg.1	6.11	4.98	2.2	CHRM1	cholinergic receptor, muscarinic 1	Coding
TC0400011299.hg.1	7.56	6.42	2.2	FAM13A	family with sequence similarity 13, member A	Multiple_Complex
TC1000011660.hg.1	6.64	5.5	2.2	MGEA5	Salzman2013 ALT_ACCEPTOR, ALT_DONOR, coding, INTERNAL, intronic best transcript NM_012215	NonCoding
TC1500010090.hg.1	4.05	2.91	2.2	NRG4	neuregulin 4	Multiple_Complex
TC0300011324.hg.1	6.2	5.07	2.19	FHIT	fragile histidine triad	Multiple_Complex
TC0X00009160.hg.1	13.35	12.22	2.19	RBBP7	retinoblastoma binding protein 7	Multiple_Complex
TC0800011620.hg.1	7.23	6.1	2.19	ENPP2	ectonucleotide pyrophosphatase/phosphodiesterase 2	Multiple_Complex
TC0X00011288.hg.1	4.02	2.89	2.19	GAGE12I; GAGE12F	G antigen 12I; G antigen 12F	Coding
TC0200014809.hg.1	7.5	6.37	2.19	GALNT3	polypeptide N-acetylgalactosaminyltransferase 3	Multiple_Complex
TC1900008931.hg.1	8.23	7.1	2.19	RFPL4A	ret finger protein-like 4A	Coding
TC1900010807.hg.1	4.29	3.16	2.18	CEACAM1	carcinoembryonic antigen-related cell adhesion molecule 1 (biliary glycoprotein)	Multiple_Complex
TC0X00007039.hg.1	3.98	2.87	2.17	GPR34	G protein-coupled receptor 34	Coding
TC2000009890.hg.1	7.93	6.81	2.17	ANKEF1	ankyrin repeat and EF-hand domain containing 1	Multiple_Complex
TC0700009508.hg.1	5.63	4.52	2.17	TCAF2	TRPM8 channel-associated factor 2	Multiple_Complex
TC1400009926.hg.1	5.07	3.96	2.17	EML5	Transcript Identified by AceView, Entrez Gene ID(s) 161436	Unassigned
TC1900008035.hg.1	5.92	4.81	2.16	NFKBIB	nuclear factor of kappa light polypeptide gene enhancer in B-cells inhibitor, beta	Multiple_Complex
TC1400007511.hg.1	7.11	5.99	2.16	RAD51B	RAD51 paralog B	Multiple_Complex
TC0400012181.hg.1	4.39	3.28	2.16	FGA	fibrinogen alpha chain	Multiple_Complex
TC1300007463.hg.1	4.25	3.14	2.16	DACH1	Memczak2013 ANTISENSE, coding, INTERNAL, intronic best transcript NM_080760	NonCoding
TC1100006516.hg.1	6.83	5.72	2.15	BRSK2	BR serine/threonine kinase 2	Multiple_Complex
TC1100007301.hg.1	5.93	4.82	2.15	PRR5L	proline rich 5 like	Multiple_Complex
TC0400009684.hg.1	7.8	6.69	2.15	ZNF721	Salzman2013 ALT_ACCEPTOR, ALT_DONOR, coding, INTERNAL, intronic best transcript NM_133474	NonCoding
TC1500008960.hg.1	5.42	4.32	2.15	FMN1	Transcript Identified by AceView, Entrez Gene ID(s) 342184	Unassigned
TC2200009033.hg.1	5.06	3.95	2.15	TBC1D22A-AS1	TBC1D22A antisense RNA 1	Multiple_Complex
TSUnmapped00000594.hg.1	9.4	8.3	2.15	GREM1	gremlin 1, DAN family BMP antagonist [Source:HGNC Symbol;Acc:HGNC:2001]	Coding
TC0600009171.hg.1	4.28	3.18	2.14	RFPL4B	ret finger protein-like 4B	Multiple_Complex
TC0X00007946.hg.1	5.5	4.4	2.14	ARMCX4	armadillo repeat containing, X-linked 4	Multiple_Complex
TC1400008758.hg.1	4.76	3.67	2.14	CBLN3	cerebellin 3 precursor	Coding
TC1000012516.hg.1	4.72	3.62	2.13	AKR1C2	aldo-keto reductase family 1, member C2	Multiple_Complex
TC1400010042.hg.1	4.46	3.36	2.13	SERPINA10	serpin peptidase inhibitor, clade A (alpha-1 antiproteinase, antitrypsin), member 10	Coding
TC0800009858.hg.1	5.08	3.99	2.13	PEBP4	phosphatidylethanolamine-binding protein 4	Multiple_Complex
TC2000010017.hg.1	4.5	3.41	2.12	EPPIN	epididymal peptidase inhibitor	Multiple_Complex
TC0600008462.hg.1	3.62	2.54	2.12	COL19A1	collagen, type XIX, alpha 1	Multiple_Complex
TC1700012220.hg.1	6.01	4.93	2.12	TBC1D29	TBC1 domain family, member 29	Multiple_Complex
TC1400010591.hg.1	3.77	2.69	2.11	NUBPL	nucleotide binding protein-like	NonCoding
TC1800006571.hg.1	6.58	5.51	2.11	ARHGAP28	Rho GTPase activating protein 28	Multiple_Complex
TC0200015650.hg.1	7.24	6.17	2.1	FN1	fibronectin 1	Multiple_Complex
TC2100008536.hg.1	5.59	4.52	2.1	PCBP3	poly(rC) binding protein 3	Multiple_Complex
TC1600010622.hg.1	7.01	5.94	2.1	LRRC29	leucine rich repeat containing 29	Multiple_Complex
TC0200015246.hg.1	4.05	2.98	2.09	STAT4	signal transducer and activator of transcription 4	Multiple_Complex
TC1100013087.hg.1	5.43	4.37	2.09	BIRC3	baculoviral IAP repeat containing 3	Multiple_Complex
TC0800010382.hg.1	8.87	7.81	2.08	SNAI2	snail family zinc finger 2	Coding
TC0700006867.hg.1	6.21	5.15	2.08	DNAH11	dynein, axonemal, heavy chain 11	Multiple_Complex
TC1000009296.hg.1	5.57	4.51	2.08	PTPRE	protein tyrosine phosphatase, receptor type, E	Multiple_Complex
TC1200007349.hg.1	4.14	3.08	2.08	C12orf40	chromosome 12 open reading frame 40	Multiple_Complex
TC1500006788.hg.1	8.29	7.24	2.08	GREM1	gremlin 1, DAN family BMP antagonist	Multiple_Complex
TC0700009518.hg.1	4.13	3.07	2.07	OR2A5	olfactory receptor, family 2, subfamily A, member 5	Coding
TC1100007636.hg.1	4.52	3.47	2.07	OR8J1	olfactory receptor, family 8, subfamily J, member 1	Coding
TC1700006665.hg.1	5.7	4.65	2.07	ZFP3	ZFP3 zinc finger protein	Coding
TC1700007944.hg.1	5.92	4.87	2.07	TMEM106A	transmembrane protein 106A	Multiple_Complex
TC1200008275.hg.1	6.86	5.81	2.07	SYT1	synaptotagmin I	Multiple_Complex
TC0200011397.hg.1	4.32	3.27	2.07	HDLBP	Jeck2013 ANTISENSE, coding, INTERNAL, intronic best transcript NM_005336	NonCoding
TC0700012871.hg.1	5.02	3.97	2.07	OR9A2	olfactory receptor, family 9, subfamily A, member 2	Coding
TC0100012938.hg.1	4.76	3.71	2.07	HNRNPCL2	heterogeneous nuclear ribonucleoprotein C-like 2	Coding
TC0600014369.hg.1	4.62	3.57	2.07	LINC00473	long intergenic non-protein coding RNA 473	NonCoding
TC0100007412.hg.1	5.33	4.28	2.07	MAN1C1	mannosidase, alpha, class 1C, member 1	Multiple_Complex
TC1200006645.hg.1	4.22	3.17	2.06	CD4	CD4 molecule	Multiple_Complex
TC1900008932.hg.1	7.36	6.31	2.06	RFPL4AL1	ret finger protein-like 4A-like 1	Coding
TC1900007859.hg.1	4.35	3.31	2.06	FFAR2	free fatty acid receptor 2	Multiple_Complex
TC1700008602.hg.1	8.29	7.25	2.06	DDX5	Memczak2013 ANTISENSE, CDS, coding, INTERNAL best transcript NM_004396	NonCoding
TC0600008229.hg.1	5.23	4.19	2.06	TFAP2D	transcription factor AP-2 delta (activating enhancer binding protein 2 delta)	Multiple_Complex
TC0300013719.hg.1	7.91	6.87	2.06	CEP19	centrosomal protein 19kDa	Multiple_Complex
TC0600011063.hg.1	5.84	4.8	2.05	GPLD1	glycosylphosphatidylinositol specific phospholipase D1	Multiple_Complex
TC0300006688.hg.1	4.62	3.58	2.05	C3orf20	chromosome 3 open reading frame 20	Multiple_Complex
TC0X00011126.hg.1	6.28	5.25	2.04	GABRA3	gamma-aminobutyric acid (GABA) A receptor, alpha 3	Multiple_Complex
TC0100008803.hg.1	8.98	7.95	2.04	FAM73A	family with sequence similarity 73, member A	Multiple_Complex
TC1000011213.hg.1	4.67	3.65	2.04	MAT1A	methionine adenosyltransferase I, alpha	Multiple_Complex
TC0100013623.hg.1	5.4	4.37	2.04	SYNC	syncoilin, intermediate filament protein	Multiple_Complex
TC1000012427.hg.1	5.47	4.44	2.04	AKR1C1	aldo-keto reductase family 1, member C1	Multiple_Complex
TC1400009139.hg.1	6.58	5.56	2.04	SAV1	salvador family WW domain containing protein 1	NonCoding
TC0500011579.hg.1	6.01	4.98	2.04	ST8SIA4	ST8 alpha-N-acetyl-neuraminide alpha-2,8-sialyltransferase 4	Multiple_Complex
TC1900007238.hg.1	5.04	4.02	2.03	OR10H3	olfactory receptor, family 10, subfamily H, member 3	Coding
TC0600012747.hg.1	6.17	5.14	2.03	CD24	CD24 molecule	Multiple_Complex
TC1600009399.hg.1	6.46	5.44	2.03	PRM2	protamine 2	Multiple_Complex
TC0400007769.hg.1	5.11	4.09	2.03	CSN1S1	casein alpha s1	Coding
TC0X00009227.hg.1	4.5	3.49	2.03	SMPX	small muscle protein, X-linked	Multiple_Complex
TC1900010480.hg.1	4.61	3.59	2.03	SBSN	suprabasin	Coding
TC0X00011236.hg.1	3.83	2.81	2.02	RAB39B	Transcript Identified by AceView, Entrez Gene ID(s) 116442	Unassigned
TC0100011066.hg.1	4.96	3.94	2.02	CFHR3	complement factor H-related 3	Multiple_Complex
TC2100008562.hg.1	11.3	10.28	2.02	RUNX1	runt-related transcription factor 1	Multiple_Complex
TC0100018262.hg.1	9.39	8.38	2.02	GSTM2	glutathione S-transferase mu 2 (muscle)	Multiple_Complex
TC0100008912.hg.1	10.69	9.68	2.01	CYR61	cysteine-rich, angiogenic inducer, 61	Multiple_Complex
TC0300008242.hg.1	12.41	11.4	2.01	ALCAM	activated leukocyte cell adhesion molecule	Multiple_Complex
TC0300011364.hg.1	3.76	2.75	2.01	CADPS	Ca++-dependent secretion activator	Multiple_Complex
TC0800012166.hg.1	6.66	5.65	2	SCRIB	Zhang2013 ALT_ACCEPTOR, ALT_DONOR, coding, INTERNAL, intronic best transcript NM_182706	NonCoding
TC0500007138.hg.1	5.52	4.52	2	IL7R	interleukin 7 receptor	Multiple_Complex
TC1100009912.hg.1	4.25	3.25	2	OR52A1	olfactory receptor, family 52, subfamily A, member 1	Coding
TC0200007895.hg.1	4.57	3.57	2	PLEK	pleckstrin	Multiple_Complex
TC0500012870.hg.1	9.92	8.92	2	STC2	stanniocalcin 2	Multiple_Complex
TC1700007918.hg.1	4.92	3.92	2	AOC2	amine oxidase, copper containing 2 (retina-specific)	Multiple_Complex
TC0700012917.hg.1	7.02	6.02	2	TPK1	thiamin pyrophosphokinase 1	Multiple_Complex
TC1700010878.hg.1	4.63	3.63	1.99	SPATA32	spermatogenesis associated 32	Coding
TC0X00007107.hg.1	8.89	7.9	1.99	KRBOX4	KRAB box domain containing 4	Multiple_Complex
TC0600008883.hg.1	5.08	4.09	1.99	KLHL32	kelch-like family member 32	Multiple_Complex
TC1000012480.hg.1	4.24	3.25	1.99	CYP2C18	cytochrome P450, family 2, subfamily C, polypeptide 18	Coding
TC0300010240.hg.1	12.81	11.82	1.99	SEC13	SEC13 homolog, nuclear pore and COPII coat complex component	Multiple_Complex
TC1600007982.hg.1	11.31	10.32	1.99	HERPUD1	homocysteine-inducible, endoplasmic reticulum stress-inducible, ubiquitin-like domain member 1	Multiple_Complex
TC0100014365.hg.1	6.99	6	1.99	CYP2J2	cytochrome P450, family 2, subfamily J, polypeptide 2	Multiple_Complex
TC0X00007378.hg.1	8.9	7.9	1.99	MAGEH1	MAGE family member H1	Coding
TC0600011561.hg.1	4.52	3.53	1.99	IP6K3	inositol hexakisphosphate kinase 3	Multiple_Complex
TC0500012164.hg.1	4.16	3.17	1.98	GFRA3	GDNF family receptor alpha 3	Multiple_Complex
TC0400012916.hg.1	4.98	3.99	1.98	ARAP2	ArfGAP with RhoGAP domain, ankyrin repeat and PH domain 2	NonCoding
TC0600013537.hg.1	5.52	4.53	1.98	RAET1G	retinoic acid early transcript 1G	Multiple_Complex
TC1200011207.hg.1	6.46	5.48	1.98	CPM	carboxypeptidase M	Multiple_Complex
TC1400008857.hg.1	3.95	2.97	1.98	GPR33	G protein-coupled receptor 33 (gene/pseudogene)	Multiple_Complex
TC1700010230.hg.1	7.93	6.95	1.98	TIAF1; MYO18A	TGFB1-induced anti-apoptotic factor 1; myosin XVIIIA	Multiple_Complex
TC1400007975.hg.1	5.57	4.59	1.98	C14orf159	chromosome 14 open reading frame 159	Multiple_Complex
TC1100011029.hg.1	5.23	4.25	1.98	VWCE	von Willebrand factor C and EGF domains	Multiple_Complex
TC1600009021.hg.1	5.54	4.56	1.97	TPSG1	tryptase gamma 1	Multiple_Complex
TC1700012383.hg.1	4.02	3.04	1.97	OMG	oligodendrocyte myelin glycoprotein	Multiple_Complex
TC0600009392.hg.1	3.91	2.93	1.97	RSPO3	R-spondin 3	Multiple_Complex
TC1200007992.hg.1	9.45	8.47	1.97	SRGAP1	SLIT-ROBO Rho GTPase activating protein 1	Multiple_Complex
TC1400006859.hg.1	3.89	2.91	1.97	NPAS3	neuronal PAS domain protein 3	Multiple_Complex
TC1500010706.hg.1	4.59	3.62	1.97	ARHGAP11B	Rho GTPase activating protein 11B	NonCoding
TC0300012730.hg.1	3.95	2.97	1.96	PLSCR5	phospholipid scramblase family, member 5	Coding
TC1700011929.hg.1	6.32	5.35	1.96	RBFOX3	RNA binding protein, fox-1 homolog (C. elegans) 3	Multiple_Complex
TC1000011549.hg.1	5.98	5.01	1.96	RRP12	Memczak2013 ALT_ACCEPTOR, ALT_DONOR, coding, INTERNAL, intronic best transcript NM_001145114	NonCoding
TC0600009455.hg.1	4.69	3.72	1.96	ARG1	arginase 1	Multiple_Complex
TC0800009487.hg.1	5.25	4.28	1.96	DEFB105A	defensin, beta 105A	Multiple_Complex
TC1800008162.hg.1	8.39	7.43	1.96	FAM210A	family with sequence similarity 210, member A	Multiple_Complex
TC0800008667.hg.1	6.97	6	1.95	NOV	nephroblastoma overexpressed	Multiple_Complex
TC0200015885.hg.1	3.61	2.65	1.95	FAM124B	family with sequence similarity 124 member B	Multiple_Complex
TC0500009671.hg.1	5.55	4.59	1.95	ZFP2	ZFP2 zinc finger protein	Coding
TC0100018436.hg.1	5.6	4.63	1.95	EBNA1BP2	EBNA1 binding protein 2	NonCoding
TC1700009857.hg.1	5.13	4.16	1.95	TEKT3	tektin 3	Multiple_Complex
TC1400010754.hg.1	5.73	4.76	1.95	C14orf37	chromosome 14 open reading frame 37	Multiple_Complex
TC1400007204.hg.1	8.38	7.41	1.95	CGRRF1	cell growth regulator with ring finger domain 1	Multiple_Complex
TC0100012864.hg.1	4.1	3.14	1.95	C1orf127	chromosome 1 open reading frame 127	Multiple_Complex
TC0100011400.hg.1	7.02	6.06	1.94	PFKFB2	6-phosphofructo-2-kinase/fructose-2,6-biphosphatase 2	Multiple_Complex
TC1100007704.hg.1	4.79	3.83	1.94	OR9Q2	olfactory receptor, family 9, subfamily Q, member 2	Coding
TC0200010467.hg.1	5.04	4.08	1.94	CDK15	cyclin-dependent kinase 15	Multiple_Complex
TC0300011273.hg.1	13.23	12.28	1.94	ARF4	ADP-ribosylation factor 4	Multiple_Complex
TC2200006718.hg.1	7.29	6.34	1.94	SDF2L1	stromal cell-derived factor 2-like 1	Multiple_Complex
TC1000007956.hg.1	4.35	3.4	1.94	SLC29A3	Transcript Identified by AceView, Entrez Gene ID(s) 55315	Unassigned
TC1900008166.hg.1	7.24	6.29	1.94	CD79A	CD79a molecule, immunoglobulin-associated alpha	Multiple_Complex
TC0X00010207.hg.1	4.55	3.6	1.94	POF1B	premature ovarian failure, 1B	Multiple_Complex
TC2000008824.hg.1	4.75	3.79	1.94	FOXS1	forkhead box S1	Multiple_Complex
TC1400006562.hg.1	3.51	2.56	1.94	RPGRIP1	retinitis pigmentosa GTPase regulator interacting protein 1	Multiple_Complex
TC0200016466.hg.1	4.93	3.97	1.93	APLF	aprataxin and PNKP like factor	NonCoding
TC0400007597.hg.1	5.5	4.55	1.93	THEGL	theg spermatid protein-like	Multiple_Complex
TC0800009462.hg.1	4.12	3.17	1.93	ZNF705G	zinc finger protein 705G	Coding
TC0700009668.hg.1	4.91	3.95	1.93	ZBED6CL	ZBED6 C-terminal like	Coding
TC1100012969.hg.1	3.9	2.95	1.93	CALCB	calcitonin-related polypeptide beta	Multiple_Complex
TC0X00010532.hg.1	8.99	8.05	1.93	AMOT; MIR4329	angiomotin; microRNA 4329	Multiple_Complex
TC1100012134.hg.1	8.7	7.75	1.93	MMP12	matrix metallopeptidase 12	Multiple_Complex
TC0300007216.hg.1	6.38	5.43	1.93	ZNF35	zinc finger protein 35	Multiple_Complex
TC0400011706.hg.1	4.68	3.73	1.93	FABP2	fatty acid binding protein 2, intestinal	Coding
TSUnmapped00000086.hg.1	4.6	3.65	1.93	SAG	S-antigen; retina and pineal gland (arrestin)	NonCoding
TC0500009274.hg.1	6.25	5.3	1.92	FABP6	fatty acid binding protein 6, ileal	Multiple_Complex
TC1100010157.hg.1	4.67	3.72	1.92	PTH	parathyroid hormone	Coding
TC0300013772.hg.1	7.64	6.69	1.92	IQCG	IQ motif containing G	Multiple_Complex
TC1700008238.hg.1	4.01	3.06	1.92	SGCA	sarcoglycan alpha	Multiple_Complex
TC1300006996.hg.1	4.35	3.41	1.92	FAM216B	family with sequence similarity 216, member B	Coding
TC1600006658.hg.1	7.64	6.7	1.92	IL32	interleukin 32	Multiple_Complex
TC0100013061.hg.1	4.91	3.97	1.92	MST1L	macrophage stimulating 1-like	Multiple_Complex
TC1100013191.hg.1	8.5	7.56	1.92	POLD4	polymerase (DNA-directed), delta 4, accessory subunit	Multiple_Complex
TC0500007915.hg.1	7.62	6.68	1.92	FAM151B	family with sequence similarity 151, member B	Multiple_Complex
TC0700012960.hg.1	6.18	5.24	1.92	EZH2	Transcript Identified by AceView, Entrez Gene ID(s) 2146	Unassigned
TC1200012775.hg.1	3.72	2.79	1.92	ST8SIA1	ST8 alpha-N-acetyl-neuraminide alpha-2,8-sialyltransferase 1	Multiple_Complex
TC1000008396.hg.1	4.53	3.59	1.91	IFIT2	interferon-induced protein with tetratricopeptide repeats 2	Coding
TC0500012017.hg.1	5.42	4.49	1.91	IRF1	interferon regulatory factor 1	Multiple_Complex
TC1700012191.hg.1	8.9	7.96	1.91	CD68	CD68 molecule	Coding
TC1100009994.hg.1	4.19	3.26	1.91	OR2D2	olfactory receptor, family 2, subfamily D, member 2	Coding
TC1700011574.hg.1	8.39	7.46	1.91	ABCA8	ATP binding cassette subfamily A member 8	Multiple_Complex
TC0500009488.hg.1	7.73	6.8	1.91	CREBRF	CREB3 regulatory factor	Multiple_Complex
TC1700012334.hg.1	7.27	6.34	1.91	TRPV1	transient receptor potential cation channel, subfamily V, member 1	Multiple_Complex
TC1600009651.hg.1	3.84	2.91	1.91	GPR139	G protein-coupled receptor 139	Coding
TC0700008495.hg.1	5.72	4.79	1.91	BUD31	Transcript Identified by AceView, Entrez Gene ID(s) 8896	Unassigned
TC2100006948.hg.1	5.43	4.5	1.91	OLIG2	oligodendrocyte lineage transcription factor 2	Coding
TC0400008384.hg.1	4.28	3.36	1.9	PLA2G12A	Memczak2013 ANTISENSE, CDS, coding, INTERNAL best transcript NM_030821	NonCoding
TC1400006529.hg.1	5.7	4.77	1.9	ANG; RNASE4	angiogenin, ribonuclease, RNase A family, 5; ribonuclease, RNase A family, 4	Multiple_Complex
TC1500007967.hg.1	7.41	6.48	1.9	DNAJA4	DnaJ (Hsp40) homolog, subfamily A, member 4	Multiple_Complex
TC0700008430.hg.1	9.18	8.25	1.9	SDHAF3	succinate dehydrogenase complex assembly factor 3	Multiple_Complex
TC1100011694.hg.1	6.31	5.38	1.9	LRRC32	leucine rich repeat containing 32	Multiple_Complex
TC0300006985.hg.1	5.41	4.49	1.9	CCR4	chemokine (C-C motif) receptor 4	Coding
TC0600007556.hg.1	4.08	3.16	1.9	MUC21	mucin 21, cell surface associated	Multiple_Complex
TC0200016651.hg.1	6.82	5.9	1.9	CYP1B1	cytochrome P450, family 1, subfamily B, polypeptide 1	Multiple_Complex
TC1000010499.hg.1	10.15	9.23	1.9	ZFAND4	zinc finger, AN1-type domain 4	Multiple_Complex
TC1100011831.hg.1	5.29	4.37	1.9	CCDC89	coiled-coil domain containing 89	Coding
TC0400008686.hg.1	7.79	6.87	1.89	C4orf33	chromosome 4 open reading frame 33	Multiple_Complex
TC1500010018.hg.1	5.36	4.44	1.89	SEMA7A	semaphorin 7A, GPI membrane anchor (John Milton Hagen blood group)	Multiple_Complex
TC0100013800.hg.1	7.97	7.05	1.89	HEYL	hes-related family bHLH transcription factor with YRPW motif-like	Coding
TC1900010802.hg.1	5.44	4.52	1.89	LIPE	lipase, hormone-sensitive	Multiple_Complex
TC1000011400.hg.1	9.4	8.48	1.89	ANKRD1	ankyrin repeat domain 1 (cardiac muscle)	Multiple_Complex
TC1700012370.hg.1	4.67	3.75	1.89	TBC1D28	TBC1 domain family, member 28	Multiple_Complex
TC1500009127.hg.1	5	4.08	1.89	PPP1R14D	protein phosphatase 1, regulatory (inhibitor) subunit 14D	Coding
TC0600008146.hg.1	9.77	8.85	1.89	RUNX2	runt-related transcription factor 2	Multiple_Complex
TC0X00009707.hg.1	7.79	6.87	1.89	MAGED4; MAGED4B; SNORA11D; SNORA11E	melanoma antigen family D4; melanoma antigen family D4B; small nucleolar RNA, H/ACA box 11D; small nucleolar RNA, H/ACA box 11E	Multiple_Complex
TC0X00006841.hg.1	4.43	3.51	1.89	MAGEB5	MAGE family member B5	Coding
TC0300013547.hg.1	5.38	4.46	1.89	FGF12	fibroblast growth factor 12	Multiple_Complex
TC0700008264.hg.1	5.82	4.9	1.89	DBF4	Transcript Identified by AceView, Entrez Gene ID(s) 10926	Unassigned
TC0X00009611.hg.1	4.18	3.27	1.89	SLC38A5	solute carrier family 38, member 5	Multiple_Complex
TC0500011852.hg.1	9.12	8.2	1.89	LOX	lysyl oxidase	Multiple_Complex
TC0500007585.hg.1	4.28	3.37	1.88	RNF180	ring finger protein 180	Coding
TC1200012706.hg.1	8.65	7.74	1.88	ACAD10	acyl-CoA dehydrogenase family, member 10	Multiple_Complex
TC0200007591.hg.1	10.86	9.95	1.88	ERLEC1	endoplasmic reticulum lectin 1	Multiple_Complex
TC2100008521.hg.1	6.08	5.17	1.88	B3GALT5	UDP-Gal:betaGlcNAc beta 1,3-galactosyltransferase 5	Multiple_Complex
TC0700011724.hg.1	4.97	4.06	1.88	C7orf62	chromosome 7 open reading frame 62	Coding
TC0700007406.hg.1	3.75	2.84	1.88	MYO1G	Memczak2013 ANTISENSE, CDS, coding, INTERNAL best transcript NM_033054	NonCoding
TC0300008847.hg.1	5.13	4.22	1.88	ACKR4	atypical chemokine receptor 4	Coding
TC2100007822.hg.1	5.57	4.66	1.88	ADAMTS5	ADAM metallopeptidase with thrombospondin type 1 motif 5	Multiple_Complex
TC0300007437.hg.1	9.76	8.86	1.87	MANF	mesencephalic astrocyte-derived neurotrophic factor	Multiple_Complex
TC0800009511.hg.1	5.11	4.21	1.87	SGK223	homolog of rat pragma of Rnd2; Tyrosine-protein kinase SgK223 [Source:UniProtKB/Swiss-Prot;Acc:Q86YV5]	Coding
TC0500011502.hg.1	11.74	10.84	1.87	ELL2	elongation factor, RNA polymerase II, 2	Multiple_Complex
TC0100009215.hg.1	10.11	9.21	1.87	CDC14A	cell division cycle 14A	Multiple_Complex
TC2000009877.hg.1	4.44	3.54	1.86	RAD21L1	RAD21 cohesin complex component like 1	Multiple_Complex
TC0300009302.hg.1	6.56	5.66	1.86	PQLC2L	PQ loop repeat containing 2-like	Multiple_Complex
TC0100017113.hg.1	4.86	3.97	1.86	PIGR	polymeric immunoglobulin receptor	Multiple_Complex
TC0600011537.hg.1	5.85	4.96	1.86	ZBTB22	zinc finger and BTB domain containing 22	Coding
TC1900007325.hg.1	6.09	5.2	1.86	MVB12A; BISPR	multivesicular body subunit 12A; BST2 interferon stimulated positive regulator (non-protein coding)	Multiple_Complex
TC1200010009.hg.1	4.11	3.22	1.86	GUCY2C	guanylate cyclase 2C	Multiple_Complex
TC0500011523.hg.1	7.02	6.12	1.86	LNPEP	Memczak2013 ANTISENSE, coding, INTERNAL, UTR3 best transcript NM_175920	NonCoding
TC1100010760.hg.1	4.19	3.3	1.86	AGBL2	ATP/GTP binding protein-like 2	Multiple_Complex
TC1600008675.hg.1	7.71	6.82	1.86	KIAA0513	KIAA0513	Multiple_Complex
TC0800009752.hg.1	11.54	10.65	1.86	ASAH1	N-acylsphingosine amidohydrolase (acid ceramidase) 1	Multiple_Complex
TC1900011830.hg.1	6.52	5.63	1.86	ZNF446	zinc finger protein 446	Multiple_Complex
TC0400011579.hg.1	9.08	8.19	1.86	PLA2G12A	phospholipase A2, group XIIA	Multiple_Complex
TC1100007637.hg.1	5.58	4.69	1.85	OR8U1; OR8U8	olfactory receptor, family 8, subfamily U, member 1; olfactory receptor, family 8, subfamily U, member 8	Coding
TC1100006695.hg.1	4.11	3.22	1.85	OR51I2	olfactory receptor, family 51, subfamily I, member 2	Coding
TC0100015868.hg.1	6.37	5.48	1.85	S100A2	S100 calcium binding protein A2	Multiple_Complex
TC1800007052.hg.1	4.91	4.02	1.85	ASXL3	additional sex combs like transcriptional regulator 3	Multiple_Complex
TC1900010781.hg.1	12.32	11.43	1.85	RABAC1	Rab acceptor 1 (prenylated)	Multiple_Complex
TC0500009027.hg.1	5.1	4.21	1.85	SCGB3A2	secretoglobin, family 3A, member 2	Multiple_Complex
TC0200012956.hg.1	12.29	11.41	1.85	GFPT1	glutamine--fructose-6-phosphate transaminase 1	Multiple_Complex
TC1300006879.hg.1	6.85	5.96	1.85	CCNA1	cyclin A1	Multiple_Complex
TC0X00008027.hg.1	4.84	3.95	1.85	ZCCHC18	zinc finger, CCHC domain containing 18	Multiple_Complex
TC0700012968.hg.1	10.73	9.84	1.85	PDIA4	protein disulfide isomerase family A, member 4	Multiple_Complex
TC0700011147.hg.1	6.49	5.6	1.85	VOPP1	Jeck2013 ALT_ACCEPTOR, ALT_DONOR, coding, INTERNAL, intronic best transcript NM_030796	NonCoding
TC0900008670.hg.1	3.45	2.56	1.85	OR1Q1	olfactory receptor, family 1, subfamily Q, member 1	Coding
TC1100007765.hg.1	3.58	2.69	1.85	MS4A2	membrane-spanning 4-domains, subfamily A, member 2	Multiple_Complex
TC1200007365.hg.1	3.62	2.73	1.85	PDZRN4	PDZ domain containing ring finger 4	Multiple_Complex
TC0100018261.hg.1	7.48	6.6	1.84	GSTM4	glutathione S-transferase mu 4	Multiple_Complex
TC0X00010880.hg.1	12.17	11.29	1.84	MOSPD1	motile sperm domain containing 1	Multiple_Complex
TC0X00009606.hg.1	4.61	3.73	1.84	SSX3	synovial sarcoma, X breakpoint 3	Multiple_Complex
TC0200016025.hg.1	6.39	5.5	1.84	LINC00471	long intergenic non-protein coding RNA 471	NonCoding
TC0300007733.hg.1	4.57	3.69	1.84	FAM19A1	family with sequence similarity 19 (chemokine (C-C motif)-like), member A1	Multiple_Complex
TC0700013337.hg.1	8.82	7.95	1.84	UMAD1	UBAP1-MVB12-associated (UMA) domain containing 1	Multiple_Complex
TSUnmapped00000297.hg.1	5.35	4.47	1.84	ATG16L1	autophagy related 16-like 1	NonCoding
TC1100012647.hg.1	5.43	4.55	1.84	OR6T1	olfactory receptor, family 6, subfamily T, member 1	Coding
TC1100012791.hg.1	5.73	4.85	1.83	C11orf45	chromosome 11 open reading frame 45	Multiple_Complex
TC0500013385.hg.1	5.11	4.23	1.83	SH3TC2	SH3 domain and tetratricopeptide repeats 2	Multiple_Complex
TC1100008381.hg.1	5.85	4.98	1.83	P2RY6	pyrimidinergic receptor P2Y, G-protein coupled, 6	Coding
TC0700011119.hg.1	12.32	11.44	1.83	SEC61G	Sec61 translocon gamma subunit	Multiple_Complex
TC0900006815.hg.1	4.84	3.97	1.83	DMRTA1	DMRT-like family A1	Coding
TC1300007256.hg.1	3.88	3.01	1.83	OLFM4	olfactomedin 4	Coding
TC2000008211.hg.1	8.89	8.02	1.83	UBOX5; FASTKD5	U-box domain containing 5; FAST kinase domains 5	Multiple_Complex
TC2100008182.hg.1	4.06	3.19	1.83	DSCAM	Down syndrome cell adhesion molecule	Multiple_Complex
TC0900010177.hg.1	6.18	5.31	1.83	CNTNAP3B	Salzman2013 ANNOTATED, CDS, coding, INTERNAL, OVCODE, OVEXON best transcript NM_001201380	NonCoding
TC0600013273.hg.1	9.59	8.72	1.83	BCLAF1	Memczak2013 ALT_DONOR, coding, INTERNAL, intronic best transcript NM_014739	NonCoding
TC1700008421.hg.1	4.14	3.28	1.83	OR4D1	olfactory receptor, family 4, subfamily D, member 1	Coding
TC2000010021.hg.1	6.05	5.18	1.83	ZNFX1	zinc finger, NFX1-type containing 1	Multiple_Complex
TC1900008061.hg.1	5.34	4.47	1.83	DLL3	delta-like 3 (Drosophila)	Multiple_Complex
TC1900011972.hg.1	6.87	6	1.83	ZNF404	zinc finger protein 404	Coding
TC1700009144.hg.1	8.95	8.09	1.82	CHMP6	charged multivesicular body protein 6	Multiple_Complex
TC1800009290.hg.1	8.4	7.53	1.82	MYO5B	myosin VB	Multiple_Complex
TC1900011494.hg.1	5.21	4.34	1.82	NLRP9	NLR family, pyrin domain containing 9	Coding
TC1600007986.hg.1	4.49	3.62	1.82	NLRC5	NLR family, CARD domain containing 5	Multiple_Complex
TC0100008182.hg.1	5.13	4.26	1.82	CYP4X1	cytochrome P450, family 4, subfamily X, polypeptide 1	Multiple_Complex
TC1600010291.hg.1	7.01	6.15	1.82	SALL1	spalt-like transcription factor 1	Multiple_Complex
TC1200007693.hg.1	3.86	2.99	1.82	IGFBP6	insulin like growth factor binding protein 6	Multiple_Complex
TC0100016350.hg.1	7.63	6.77	1.82	CCDC181	coiled-coil domain containing 181	Multiple_Complex
TC0500012587.hg.1	3.6	2.73	1.82	TIMD4	T-cell immunoglobulin and mucin domain containing 4	Coding
TC1200012651.hg.1	5.95	5.08	1.82	KIF5A	kinesin family member 5A	Multiple_Complex
TC1600009187.hg.1	8.41	7.54	1.82	TIGD7	tigger transposable element derived 7	Multiple_Complex
TC0700013578.hg.1	8.16	7.29	1.82	SEMA3A	sema domain, immunoglobulin domain (Ig), short basic domain, secreted, (semaphorin) 3A	Multiple_Complex
TC1100007521.hg.1	4	3.14	1.82	OR4A47	olfactory receptor, family 4, subfamily A, member 47	Coding
TC1700011561.hg.1	8.98	8.12	1.82	WIPI1	WD repeat domain, phosphoinositide interacting 1	Multiple_Complex
TC1700009546.hg.1	5.96	5.1	1.81	SLC52A1	solute carrier family 52 (riboflavin transporter), member 1	Multiple_Complex
TC1600010589.hg.1	6.02	5.16	1.81	TK2	thymidine kinase 2, mitochondrial	NonCoding
TC0900007654.hg.1	4.45	3.59	1.81	GNAQ; skeyplorbu	Memczak2013 ANTISENSE, coding, INTERNAL, intronic best transcript NM_002072; Transcript Identified by AceView	NonCoding
TC1400010780.hg.1	8.25	7.39	1.81	ATXN3	ataxin 3	Multiple_Complex
TC1200008667.hg.1	7.5	6.64	1.81	HSP90B1	Transcript Identified by AceView, Entrez Gene ID(s) 7184	Unassigned
TC0100013339.hg.1	7	6.15	1.81	RUNX3	runt-related transcription factor 3	Multiple_Complex
TC0600012116.hg.1	4.68	3.82	1.81	COL21A1	collagen, type XXI, alpha 1	Multiple_Complex
TC0500013395.hg.1	9.56	8.71	1.81	NUDCD2	NudC domain containing 2	Multiple_Complex
TC0800007384.hg.1	5.32	4.47	1.81	IDO2	indoleamine 2,3-dioxygenase 2	Multiple_Complex
TC1200010983.hg.1	4.99	4.14	1.81	AVIL	advillin	Multiple_Complex
TC0300014078.hg.1	5.3	4.45	1.81	CCDC39	coiled-coil domain containing 39	Coding
TC0100012469.hg.1	5	4.15	1.8	MXRA8	matrix-remodelling associated 8	Multiple_Complex
TC1900010824.hg.1	4.79	3.94	1.8	PSG11	pregnancy specific beta-1-glycoprotein 11	Multiple_Complex
TC1100012471.hg.1	4.02	3.17	1.8	AMICA1	adhesion molecule, interacts with CXADR antigen 1	Multiple_Complex
TC0900007494.hg.1	10.82	9.97	1.8	FXN	frataxin	Multiple_Complex
TC1900009838.hg.1	4.89	4.04	1.8	ADGRE2	adhesion G protein-coupled receptor E2	Multiple_Complex
TC2200007032.hg.1	5.33	4.48	1.8	CABP7	calcium binding protein 7	Coding
TC1200011140.hg.1	8.41	7.56	1.8	GRIP1	glutamate receptor interacting protein 1	Multiple_Complex
TC1900011772.hg.1	6.38	5.53	1.8	CRX	cone-rod homeobox	Multiple_Complex
TC1700009740.hg.1	4.68	3.83	1.8	MYH13	myosin, heavy chain 13, skeletal muscle	Coding
TC1400008034.hg.1	3.78	2.93	1.8	UNC79	unc-79 homolog (C. elegans)	Multiple_Complex
TC2100008376.hg.1	6.12	5.28	1.8	KRTAP10-2	keratin associated protein 10-2	Multiple_Complex
TC1000007714.hg.1	3.66	2.81	1.8	PHYHIPL	phytanoyl-CoA 2-hydroxylase interacting protein-like	Multiple_Complex
TC0900012048.hg.1	5.46	4.61	1.8	FAM166A	family with sequence similarity 166, member A	Multiple_Complex
TC1700010562.hg.1	4.62	3.77	1.8	ARL5C	ADP-ribosylation factor like GTPase 5C	Multiple_Complex
TC1200009881.hg.1	4.37	3.52	1.8	CLEC2B	C-type lectin domain family 2, member B	Multiple_Complex
TSUnmapped00000138.hg.1	9.38	8.54	1.8	HYOU1	hypoxia up-regulated 1	Coding
TSUnmapped00000777.hg.1	10.03	9.19	1.8	HYOU1	hypoxia up-regulated 1	Coding
TC0400007744.hg.1	4.02	3.18	1.79	UGT2B10	UDP glucuronosyltransferase 2 family, polypeptide B10	Coding
TC0300013980.hg.1	8.19	7.35	1.79	GMPPB	GDP-mannose pyrophosphorylase B	Multiple_Complex
TC1000010917.hg.1	5.59	4.75	1.79	LRRC20	leucine rich repeat containing 20	Multiple_Complex
TC0300010185.hg.1	6.88	6.04	1.79	OXTR	oxytocin receptor	Multiple_Complex
TC0300013751.hg.1	3.75	2.9	1.79	BDH1	3-hydroxybutyrate dehydrogenase, type 1	Multiple_Complex
TC0500011520.hg.1	4.53	3.68	1.79	ERAP1	Transcript Identified by AceView, Entrez Gene ID(s) 51752	Unassigned
TC1700006500.hg.1	4.75	3.91	1.79	TUSC5	tumor suppressor candidate 5	Coding
TC0100011669.hg.1	5.07	4.23	1.79	HLX	H2.0-like homeobox	Multiple_Complex
TC0400012864.hg.1	4.36	3.52	1.79	ADAM29	ADAM metallopeptidase domain 29	NonCoding
TC0400008134.hg.1	4.77	3.93	1.79	MMRN1	multimerin 1	Multiple_Complex
TC1200012875.hg.1	9.72	8.88	1.79	GOLGA3	golgin A3	Multiple_Complex
TC0600013280.hg.1	7.76	6.92	1.79	MAP3K5	mitogen-activated protein kinase kinase kinase 5	Multiple_Complex
TC0400010733.hg.1	4.17	3.33	1.79	KDR	kinase insert domain receptor	Multiple_Complex
TC0400009904.hg.1	8.17	7.33	1.79	PPP2R2C	protein phosphatase 2, regulatory subunit B, gamma	Multiple_Complex
TC0100018451.hg.1	6.21	5.37	1.79	GBP2	guanylate binding protein 2, interferon-inducible	Multiple_Complex
TC1600010789.hg.1	4.33	3.49	1.79	TAT	tyrosine aminotransferase	Multiple_Complex
TC1000007875.hg.1	11.72	10.89	1.79	DDX50	DEAD (Asp-Glu-Ala-Asp) box polypeptide 50	Multiple_Complex
TC0600009745.hg.1	3.5	2.67	1.79	ADGB	androglobin	Multiple_Complex
TSUnmapped00000685.hg.1	5.95	5.11	1.78	DYRK1B	dual specificity tyrosine-(Y)-phosphorylation regulated kinase 1B	Coding
TC0500010480.hg.1	4.84	4	1.78	PRLR	prolactin receptor	Multiple_Complex
TC1900012027.hg.1	4.71	3.88	1.78	ZNF320	zinc finger protein 320	NonCoding
TC2000009216.hg.1	5.86	5.03	1.78	SLPI	secretory leukocyte peptidase inhibitor	Multiple_Complex
TC0X00008492.hg.1	9.37	8.54	1.78	SMIM10	small integral membrane protein 10	Multiple_Complex
TC0600013180.hg.1	5.75	4.92	1.78	CTAGE9	CTAGE family, member 9	Coding
TC1100007306.hg.1	4.57	3.74	1.78	RAG1	recombination activating gene 1	Multiple_Complex
TC0300007466.hg.1	10.53	9.7	1.78	ALAS1	5-aminolevulinate synthase 1	Multiple_Complex
TC0600009931.hg.1	4.09	3.26	1.78	CLDN20	claudin 20	Coding
TC1100009081.hg.1	5.25	4.41	1.78	ANKK1	ankyrin repeat and kinase domain containing 1	Coding
TC1300009488.hg.1	5.2	4.36	1.78	DCT	dopachrome tautomerase	Multiple_Complex
TC0200011731.hg.1	14.06	13.23	1.78	PDIA6	protein disulfide isomerase family A, member 6	Multiple_Complex
TC0900009275.hg.1	7.52	6.69	1.78	C9orf173	chromosome 9 open reading frame 173	Multiple_Complex
TC0300013950.hg.1	4.68	3.85	1.78	EFHB	EF-hand domain family, member B	Multiple_Complex
TC0200007978.hg.1	3.91	3.08	1.78	ANKRD53	ankyrin repeat domain 53	Multiple_Complex
TC0500009072.hg.1	7.6	6.77	1.78	PPARGC1B	peroxisome proliferator-activated receptor gamma, coactivator 1 beta	Multiple_Complex
TC0200009542.hg.1	4.64	3.81	1.78	ARHGAP15	Memczak2013 ALT_ACCEPTOR, ALT_DONOR, coding, INTERNAL, intronic best transcript NM_018460	NonCoding
TC0X00007609.hg.1	5.26	4.43	1.78	CDX4	caudal type homeobox 4	Coding
TC0700008501.hg.1	9.02	8.2	1.78	ZSCAN25	zinc finger and SCAN domain containing 25	Multiple_Complex
TC0500008589.hg.1	6.71	5.88	1.77	CHSY3	chondroitin sulfate synthase 3	Multiple_Complex
TC1700008851.hg.1	6.64	5.81	1.77	GPRC5C	G protein-coupled receptor, class C, group 5, member C	Multiple_Complex
TC0600008972.hg.1	5.19	4.36	1.77	PRDM1	PR domain containing 1, with ZNF domain	Multiple_Complex
TC1000011445.hg.1	10.66	9.83	1.77	MYOF	myoferlin	Multiple_Complex
TC1600006926.hg.1	6.29	5.46	1.77	SNN	stannin	Coding
TC0X00006625.hg.1	3.51	2.69	1.77	TLR7	toll-like receptor 7	Multiple_Complex
TC1200012598.hg.1	3.8	2.98	1.77	MGST1	microsomal glutathione S-transferase 1	NonCoding
TC1900008343.hg.1	8.69	7.86	1.77	QPCTL	glutaminyl-peptide cyclotransferase-like	Multiple_Complex
TC1900009007.hg.1	4.32	3.5	1.77	ZSCAN4	zinc finger and SCAN domain containing 4	Coding
TC1900012052.hg.1	6.39	5.57	1.77	FAM71E2	family with sequence similarity 71, member E2	Coding
TC1900011738.hg.1	4.27	3.45	1.77	CYP2F1	cytochrome P450, family 2, subfamily F, polypeptide 1	Multiple_Complex
TC0800006697.hg.1	4.55	3.73	1.77	MSRA	methionine sulfoxide reductase A	NonCoding
TC0100018243.hg.1	4.55	3.73	1.77	LINC01140	long intergenic non-protein coding RNA 1140	Multiple_Complex
TC0900007050.hg.1	7.77	6.95	1.77	DNAI1	Transcript Identified by AceView, Entrez Gene ID(s) 27019	Coding
TC1200007989.hg.1	10.49	9.67	1.77	TMEM5	transmembrane protein 5	Multiple_Complex
TC1000008354.hg.1	8.53	7.71	1.77	PAPSS2	3-phosphoadenosine 5-phosphosulfate synthase 2	Multiple_Complex
TC1900011665.hg.1	5.86	5.04	1.77	ZNF627	zinc finger protein 627	NonCoding
TC0100008686.hg.1	6.44	5.62	1.77	LRRC7	leucine rich repeat containing 7	Multiple_Complex
TC1200008739.hg.1	9.85	9.03	1.76	TMEM263	transmembrane protein 263	Multiple_Complex
TC0900010959.hg.1	3.53	2.71	1.76	HEMGN	hemogen	Multiple_Complex
TC0100012432.hg.1	5.01	4.19	1.76	PERM1	PPARGC1 and ESRR induced regulator, muscle 1	Multiple_Complex
TC0700008747.hg.1	10.21	9.4	1.76	HBP1	HMG-box transcription factor 1	Multiple_Complex
TC2200007150.hg.1	11.33	10.52	1.76	TIMP3	TIMP metallopeptidase inhibitor 3	Multiple_Complex
TC0100008618.hg.1	10.98	10.17	1.76	AK4	adenylate kinase 4	Multiple_Complex
TC0300012112.hg.1	8.03	7.22	1.76	B4GALT4	UDP-Gal:betaGlcNAc beta 1,4- galactosyltransferase, polypeptide 4	Multiple_Complex
TC1200007737.hg.1	4.5	3.69	1.76	HOXC11	homeobox C11	Multiple_Complex
TC1000011923.hg.1	7.45	6.63	1.76	GFRA1	GDNF family receptor alpha 1	Multiple_Complex
TC0100018555.hg.1	4.43	3.61	1.76	LEMD1	LEM domain containing 1	Multiple_Complex
TC1900009832.hg.1	4	3.18	1.76	ADGRE3	adhesion G protein-coupled receptor E3	Coding
TC1100012126.hg.1	4.35	3.53	1.76	MMP8	matrix metallopeptidase 8	Coding
TC0X00006676.hg.1	5.44	4.63	1.76	BMX	BMX non-receptor tyrosine kinase	Multiple_Complex
TC0100016000.hg.1	9.17	8.36	1.76	MEF2D	myocyte enhancer factor 2D	Multiple_Complex
TC0200016417.hg.1	8.22	7.41	1.76	CENPA	centromere protein A	Multiple_Complex
TC0900007221.hg.1	8.02	7.2	1.76	LOC102724238; LOC554249	uncharacterized LOC102724238; uncharacterized LOC554249	Multiple_Complex
TC1600006579.hg.1	8.29	7.48	1.76	GFER	growth factor, augmenter of liver regeneration	Multiple_Complex
TC0800006739.hg.1	5.01	4.2	1.76	SLC35G5	solute carrier family 35, member G5	Coding
TC2100007452.hg.1	4.95	4.14	1.76	COL6A2	Jeck2013 ALT_ACCEPTOR, ALT_DONOR, coding, INTERNAL, intronic best transcript NM_058175	NonCoding
TC1700010953.hg.1	5.31	4.49	1.76	KPNB1	Memczak2013 ANTISENSE, CDS, coding, INTERNAL best transcript NM_002265	NonCoding
TC1200007596.hg.1	4.54	3.73	1.76	GPD1	glycerol-3-phosphate dehydrogenase 1	Multiple_Complex
TSUnmapped00000558.hg.1	10.92	10.11	1.75	HYOU1	hypoxia up-regulated 1	NonCoding
TC0100008454.hg.1	4.19	3.38	1.75	C8A	complement component 8, alpha polypeptide	Coding
TC0100010233.hg.1	4.29	3.48	1.75	OR10K1	olfactory receptor, family 10, subfamily K, member 1	Coding
TC0300012814.hg.1	3.58	2.77	1.75	GPR87	G protein-coupled receptor 87	Multiple_Complex
TC2000008226.hg.1	3.41	2.6	1.75	GFRA4	GDNF family receptor alpha 4	Coding
TC0800012362.hg.1	6.21	5.4	1.75	KHDRBS3	KH domain containing, RNA binding, signal transduction associated 3	Multiple_Complex
TC0100017172.hg.1	4.2	3.4	1.75	IRF6	interferon regulatory factor 6	Multiple_Complex
TC1100008819.hg.1	6.68	5.87	1.75	KDM4D	lysine (K)-specific demethylase 4D	Coding
TC1400010692.hg.1	10.04	9.23	1.75	APOPT1	apoptogenic 1, mitochondrial	Multiple_Complex
TC0500008483.hg.1	9.8	8.99	1.75	SNX24	sorting nexin 24	Multiple_Complex
TC0700008003.hg.1	6.37	5.56	1.75	CLIP2	CAP-GLY domain containing linker protein 2	Multiple_Complex
TC0100015182.hg.1	9.97	9.16	1.75	TAF13	TAF13 RNA polymerase II, TATA box binding protein (TBP)-associated factor, 18kDa	Multiple_Complex
TC0600007687.hg.1	9.12	8.31	1.75	RING1	ring finger protein 1	Multiple_Complex
TC0400012478.hg.1	4.61	3.81	1.75	ASB5	ankyrin repeat and SOCS box containing 5	Multiple_Complex
TC0X00011403.hg.1	7.34	6.53	1.75	SPANXD	SPANX family, member D	Coding
TSUnmapped00000327.hg.1	11.2	10.4	1.75	HYOU1	hypoxia up-regulated 1	Coding
TC0200013780.hg.1	4.21	3.41	1.75	ST6GAL2	Transcript Identified by AceView, Entrez Gene ID(s) 84620	Unassigned
TC1200012676.hg.1	4.35	3.55	1.75	PTPRQ	protein tyrosine phosphatase, receptor type, Q	NonCoding
TC0900007211.hg.1	4.94	4.13	1.75	SPATA31A1	SPATA31 subfamily A, member 1	Multiple_Complex
TSUnmapped00000229.hg.1	4.65	3.85	1.74	ZKSCAN7	zinc finger with KRAB and SCAN domains 7	Coding
TC0X00010406.hg.1	10.38	9.58	1.74	TCEAL8	transcription elongation factor A (SII)-like 8	Multiple_Complex
TC0800011023.hg.1	4.97	4.17	1.74	CNGB3	cyclic nucleotide gated channel beta 3	Multiple_Complex
TC0300008324.hg.1	7.31	6.51	1.74	PHLDB2; PLCXD2	pleckstrin homology-like domain, family B, member 2; phosphatidylinositol-specific phospholipase C, X domain containing 2	Multiple_Complex
TC0800009494.hg.1	5.55	4.76	1.74	DEFB109P1B	defensin, beta 109, pseudogene 1B	Multiple_Complex
TC1300008834.hg.1	4.51	3.71	1.74	SIAH3	siah E3 ubiquitin protein ligase family member 3	Coding
TC1200012741.hg.1	4.26	3.46	1.74	ANO2	anoctamin 2, calcium activated chloride channel	Multiple_Complex
TC2000008802.hg.1	4.57	3.77	1.74	DEFB116	defensin, beta 116	Coding
TC1600010648.hg.1	6.36	5.56	1.74	ENKD1	enkurin domain containing 1	Multiple_Complex
TC1600010732.hg.1	7.43	6.63	1.74	NQO1	NAD(P)H dehydrogenase, quinone 1	Multiple_Complex
TC1400010708.hg.1	4.38	3.58	1.74	TTC5	tetratricopeptide repeat domain 5	NonCoding
TC1900008963.hg.1	6.91	6.11	1.74	ZNF471	zinc finger protein 471	Multiple_Complex
TC0500009521.hg.1	7.29	6.5	1.74	CPEB4	cytoplasmic polyadenylation element binding protein 4	Multiple_Complex
TC0700010198.hg.1	6.82	6.03	1.74	FAM220A	family with sequence similarity 220, member A	Multiple_Complex
TC0500007368.hg.1	6.91	6.12	1.73	ITGA2	integrin, alpha 2 (CD49B, alpha 2 subunit of VLA-2 receptor)	Multiple_Complex
TC1200010874.hg.1	3.83	3.04	1.73	MMP19	matrix metallopeptidase 19	Multiple_Complex
TSUnmapped00000300.hg.1	11.19	10.39	1.73	HYOU1	hypoxia up-regulated 1	Coding
TC1700011007.hg.1	4.3	3.51	1.73	TTLL6	tubulin tyrosine ligase-like family member 6	Multiple_Complex
TC0X00010030.hg.1	7.56	6.77	1.73	RPS4X	Zhang2013 ALT_ACCEPTOR, ALT_DONOR, coding, INTERNAL, intronic best transcript NM_001007	NonCoding
TC0X00011315.hg.1	7.54	6.74	1.73	TCEAL3	transcription elongation factor A (SII)-like 3	Coding
TC0100016145.hg.1	4.22	3.43	1.73	CD244	CD244 molecule, natural killer cell receptor 2B4	Multiple_Complex
TC0100018509.hg.1	7.16	6.37	1.73	GLMP	glycosylated lysosomal membrane protein	NonCoding
TC1700010682.hg.1	11.22	10.42	1.73	KRT17	keratin 17, type I	Multiple_Complex
TC0100007255.hg.1	4.77	3.98	1.73	HSPG2	Jeck2013 ANTISENSE, CDS, coding, INTERNAL, intronic, OVCODE, OVEXON best transcript NM_005529	NonCoding
TC0400007231.hg.1	3.99	3.2	1.73	NWD2	NACHT and WD repeat domain containing 2	Coding
TC0200008680.hg.1	6.63	5.84	1.73	SLC9A2	solute carrier family 9, subfamily A (NHE2, cation proton antiporter 2), member 2	Multiple_Complex
TC0300010424.hg.1	8.3	7.51	1.73	DPH3	diphthamide biosynthesis 3	Multiple_Complex
TC0700011504.hg.1	4.69	3.9	1.73	WBSCR27	Williams Beuren syndrome chromosome region 27	Multiple_Complex
TC0100015794.hg.1	5.43	4.64	1.73	POGZ	Transcript Identified by AceView, Entrez Gene ID(s) 23126	Unassigned
TC0200013456.hg.1	6.04	5.25	1.73	LOC442028; ANKRD20B	uncharacterized LOC442028; Transcript Identified by AceView, Entrez Gene ID(s) 729171	Multiple_Complex
TC0200006891.hg.1	12.39	11.6	1.73	RHOB	ras homolog family member B	Coding
TC0900007877.hg.1	6.21	5.42	1.73	GADD45G	growth arrest and DNA-damage-inducible, gamma	Multiple_Complex
TC1000008048.hg.1	8.15	7.36	1.73	ZSWIM8	zinc finger, SWIM-type containing 8	Multiple_Complex
TC1900010670.hg.1	5.5	4.71	1.73	CLC	Charcot-Leyden crystal galectin	Coding
TC0300012812.hg.1	5.2	4.42	1.73	GPR171	G protein-coupled receptor 171	Coding
TC1000010673.hg.1	3.57	2.78	1.73	PCDH15	protocadherin-related 15	Multiple_Complex
TC1500010006.hg.1	5.22	4.44	1.72	STRA6	stimulated by retinoic acid 6	Multiple_Complex
TC0100010713.hg.1	3.65	2.87	1.72	PAPPA2	pappalysin 2	Multiple_Complex
TC1700009650.hg.1	9.85	9.06	1.72	SAT2	spermidine/spermine N1-acetyltransferase family member 2	Multiple_Complex
TC0400007456.hg.1	4.71	3.93	1.72	ZAR1	zygote arrest 1	Coding
TC0600007610.hg.1	7.44	6.66	1.72	MSH5; MSH5-SAPCD1; SAPCD1	mutS homolog 5; MSH5-SAPCD1 readthrough (NMD candidate); suppressor APC domain containing 1	Multiple_Complex
TC0800007787.hg.1	4.89	4.1	1.72	CLVS1	clavesin 1	Multiple_Complex
TC1300008388.hg.1	6.18	5.4	1.72	MTMR6	Transcript Identified by AceView, Entrez Gene ID(s) 9107	Unassigned
TC1100009967.hg.1	8.4	7.62	1.72	PRKCDBP	protein kinase C, delta binding protein	Multiple_Complex
TC1300009580.hg.1	5.34	4.56	1.72	SLC15A1	solute carrier family 15 (oligopeptide transporter), member 1	Multiple_Complex
TC0700008292.hg.1	8.67	7.89	1.72	STEAP1	six transmembrane epithelial antigen of the prostate 1	Multiple_Complex
TC0400012836.hg.1	6.36	5.58	1.72	ENPEP	glutamyl aminopeptidase (aminopeptidase A)	Multiple_Complex
TC0100017229.hg.1	9.67	8.89	1.72	INTS7	integrator complex subunit 7	Multiple_Complex
TC0X00008138.hg.1	4.81	4.03	1.72	ALG13	Transcript Identified by AceView, Entrez Gene ID(s) 79868	Unassigned
TC0100008622.hg.1	4.26	3.48	1.72	boyboy; RP4-630A11.3; LEPR	Transcript Identified by AceView; Jeck2013 ALT_ACCEPTOR, ALT_DONOR, coding, INTERNAL, intronic best transcript NM_001003679; putative novel transcript	NonCoding
TC1700011247.hg.1	7.93	7.15	1.72	MKS1	Meckel syndrome, type 1	Multiple_Complex
TC0700013639.hg.1	3.07	2.29	1.72	C7orf13	chromosome 7 open reading frame 13	NonCoding
TC0600010867.hg.1	11.7	10.92	1.72	MCUR1	mitochondrial calcium uniporter regulator 1	Multiple_Complex
TC1400007298.hg.1	11.75	10.97	1.72	ACTR10	actin-related protein 10 homolog (S. cerevisiae)	Multiple_Complex
TC0200012091.hg.1	6.21	5.43	1.71	ZNF512	Memczak2013 ANTISENSE, coding, INTERNAL, UTR3 best transcript NM_032434	NonCoding
TC1800008317.hg.1	5.6	4.82	1.71	ZNF521	zinc finger protein 521	Multiple_Complex
TC1400007029.hg.1	7.14	6.36	1.71	C14orf28	chromosome 14 open reading frame 28	Multiple_Complex
TC1100007005.hg.1	8.06	7.28	1.71	LDHC	lactate dehydrogenase C	Coding
TC1200011496.hg.1	5.21	4.43	1.71	DCN	decorin	Multiple_Complex
TC1100007518.hg.1	5.32	4.55	1.71	OR4S1	olfactory receptor, family 4, subfamily S, member 1	Coding
TC1300007925.hg.1	4.73	3.96	1.71	DAOA	D-amino acid oxidase activator	Coding
TC0900007497.hg.1	8.08	7.3	1.71	TJP2	tight junction protein 2	Multiple_Complex
TC2200008920.hg.1	6.58	5.8	1.71	SULT4A1	sulfotransferase family 4A member 1	Multiple_Complex
TC2200007023.hg.1	5.5	4.72	1.71	NEFH	neurofilament, heavy polypeptide	Coding
TC0900009775.hg.1	4.87	4.1	1.71	EQTN	equatorin, sperm acrosome associated	Multiple_Complex
TC1600009689.hg.1	3.86	3.08	1.71	PDZD9	PDZ domain containing 9	Multiple_Complex
TC0100018146.hg.1	6.8	6.03	1.71	ZNF692	zinc finger protein 692	Multiple_Complex
TC0100014403.hg.1	5.4	4.63	1.71	KANK4	KN motif and ankyrin repeat domains 4	Multiple_Complex
TC1100007614.hg.1	5.86	5.09	1.71	OR5D16	olfactory receptor, family 5, subfamily D, member 16	Coding
TC2200007337.hg.1	7.81	7.04	1.71	MAFF	v-maf avian musculoaponeurotic fibrosarcoma oncogene homolog F	Multiple_Complex
TC0500011333.hg.1	12.8	12.02	1.71	TMEM167A	transmembrane protein 167A	Multiple_Complex
TC0400008362.hg.1	11.46	10.68	1.71	OSTC	oligosaccharyltransferase complex subunit (non-catalytic)	Multiple_Complex
TC1200010023.hg.1	5.87	5.09	1.71	ERP27	endoplasmic reticulum protein 27	Multiple_Complex
TC0500011334.hg.1	7.19	6.42	1.71	TMEM167A	Transcript Identified by AceView, Entrez Gene ID(s) 153339	Unassigned
TC1800006655.hg.1	6.11	5.34	1.71	TXNDC2	thioredoxin domain containing 2 (spermatozoa)	Multiple_Complex
TC0300011314.hg.1	6.86	6.09	1.71	C3orf67	chromosome 3 open reading frame 67	Multiple_Complex
TC0300008713.hg.1	12.06	11.29	1.71	SEC61A1	Sec61 translocon alpha 1 subunit	Multiple_Complex
TC0100010252.hg.1	4.26	3.49	1.71	FCER1A	Fc fragment of IgE, high affinity I, receptor for; alpha polypeptide	Coding
TC0300008945.hg.1	6.79	6.02	1.71	MRAS	muscle RAS oncogene homolog	Multiple_Complex
TC0700009061.hg.1	15.13	14.36	1.71	CALU	calumenin	Multiple_Complex
TC0500010490.hg.1	4.25	3.48	1.7	UGT3A1	UDP glycosyltransferase 3 family, polypeptide A1	Multiple_Complex
TC0X00009123.hg.1	4.78	4.02	1.7	ASB11	ankyrin repeat and SOCS box containing 11, E3 ubiquitin protein ligase	Coding
TC1000012161.hg.1	3.72	2.95	1.7	MMP21	matrix metallopeptidase 21	Coding
TC1700012195.hg.1	5.11	4.34	1.7	TBC1D26	TBC1 domain family, member 26	Multiple_Complex
TC0100013189.hg.1	4.87	4.1	1.7	KIF17	kinesin family member 17	Multiple_Complex
TC0700013324.hg.1	10.72	9.95	1.7	GET4	golgi to ER traffic protein 4	Multiple_Complex
TC0500009116.hg.1	5.37	4.6	1.7	GM2A	GM2 ganglioside activator	Multiple_Complex
TC1400006498.hg.1	3.8	3.03	1.7	OR4L1	olfactory receptor, family 4, subfamily L, member 1	Coding
TC0200008468.hg.1	8.44	7.67	1.7	FAHD2A	fumarylacetoacetate hydrolase domain containing 2A	Multiple_Complex
TC2200006793.hg.1	7.1	6.33	1.7	GGTLC2	gamma-glutamyltransferase light chain 2	Multiple_Complex
TC0200014772.hg.1	5.28	4.51	1.7	IFIH1	interferon induced, with helicase C domain 1	Multiple_Complex
TC1700011004.hg.1	5.94	5.18	1.7	HOXB13	homeobox B13	Coding
TC1200006951.hg.1	4.58	3.81	1.7	PDE6H	phosphodiesterase 6H, cGMP-specific, cone, gamma	Coding
TC0800012306.hg.1	6.4	5.63	1.7	MTFR1	mitochondrial fission regulator 1	NonCoding
TC0400009129.hg.1	3.79	3.03	1.7	RXFP1	relaxin/insulin-like family peptide receptor 1	Multiple_Complex
TC0300013945.hg.1	7.89	7.12	1.7	METTL6	methyltransferase like 6	Multiple_Complex
TC2000009360.hg.1	8.57	7.81	1.7	PREX1	Memczak2013 ALT_ACCEPTOR, ALT_DONOR, coding, INTERNAL, intronic best transcript NM_020820	NonCoding
TC0200007132.hg.1	10.43	9.66	1.7	YPEL5	yippee like 5	Multiple_Complex
TC1900012043.hg.1	3.88	3.12	1.7	LILRA4	leukocyte immunoglobulin-like receptor, subfamily A (with TM domain), member 4	Multiple_Complex
TC0400011012.hg.1	5.99	5.23	1.7	PF4	platelet factor 4	Coding
TC0400009935.hg.1	4.8	4.03	1.7	CCDC96	coiled-coil domain containing 96	Coding
TC2000009555.hg.1	3.76	3	1.7	GCNT7	glucosaminyl (N-acetyl) transferase family member 7	Coding
TC1900011847.hg.1	5.36	4.6	1.7	LRG1	leucine-rich alpha-2-glycoprotein 1	Multiple_Complex
TC0100015831.hg.1	3.26	2.5	1.7	FLG2	filaggrin family member 2	Coding
TC0100018416.hg.1	4.11	3.35	1.7	TAS1R2	taste receptor, type 1, member 2	Coding
TC1600007312.hg.1	7.6	6.83	1.7	IL4R	interleukin 4 receptor	Multiple_Complex
TC0300012484.hg.1	4.33	3.57	1.7	SLCO2A1	solute carrier organic anion transporter family, member 2A1	Multiple_Complex
TC0300009301.hg.1	5.66	4.89	1.7	PTX3	pentraxin 3, long	Coding
TC0400012060.hg.1	3.61	2.85	1.7	TTC29	tetratricopeptide repeat domain 29	Multiple_Complex
TC1400007584.hg.1	6.56	5.8	1.7	TTC9	tetratricopeptide repeat domain 9	Coding
TC2000009964.hg.1	5.38	4.62	1.7	SDCBP2	syndecan binding protein (syntenin) 2	Multiple_Complex
TSUnmapped00000762.hg.1	5.05	4.29	1.69	SLC25A26	solute carrier family 25 (S-adenosylmethionine carrier), member 26	Coding
TC1200011699.hg.1	11.36	10.6	1.69	ARL1	ADP-ribosylation factor like GTPase 1	Multiple_Complex
TC0800009579.hg.1	6.51	5.75	1.69	XKR6	X-linked Kx blood group related 6	Coding
TC0300012338.hg.1	3.63	2.87	1.69	DNAJB8	DnaJ (Hsp40) homolog, subfamily B, member 8	Coding
TC0500008466.hg.1	3.2	2.44	1.69	FTMT	ferritin mitochondrial	Coding
TC0X00007999.hg.1	9.35	8.59	1.69	BEX4	brain expressed X-linked 4	Multiple_Complex
TC0100015162.hg.1	4.96	4.21	1.69	NBPF4	neuroblastoma breakpoint family, member 4	Multiple_Complex
TC0500007666.hg.1	10.15	9.39	1.69	CENPH	centromere protein H	Multiple_Complex
TC1500010769.hg.1	5.03	4.27	1.69	GOLGA6C	golgin A6 family, member C	Coding
TC0300012804.hg.1	5.03	4.27	1.69	ERICH6	glutamate rich 6	Multiple_Complex
TC1600009530.hg.1	8.86	8.1	1.69	KIAA0430; MIR6506	KIAA0430; microRNA 6506	Multiple_Complex
TC0400008390.hg.1	5.05	4.29	1.69	LRIT3	leucine-rich repeat, immunoglobulin-like and transmembrane domains 3	Coding
TC0200015607.hg.1	5.31	4.56	1.69	MYL1	myosin light chain 1	Multiple_Complex
TC1000009742.hg.1	7.68	6.93	1.69	KIN	Kin17 DNA and RNA binding protein	Multiple_Complex
TC0100009116.hg.1	7.2	6.44	1.69	RWDD3; TMEM56; TMEM56-RWDD3	RWD domain containing 3; transmembrane protein 56; TMEM56-RWDD3 readthrough	Multiple_Complex
TC1700012402.hg.1	7.27	6.52	1.69	KRT222	keratin 222, type II	Coding
TC1700010797.hg.1	6.25	5.49	1.69	SOST	sclerostin	Coding
TC2000009275.hg.1	3.74	2.99	1.69	OCSTAMP	osteoclast stimulatory transmembrane protein	Coding
TC1200009676.hg.1	6.17	5.42	1.69	AKAP3	A kinase (PRKA) anchor protein 3	Multiple_Complex
TC1900006827.hg.1	3.97	3.22	1.68	ADGRE1	adhesion G protein-coupled receptor E1	Multiple_Complex
TC1500006522.hg.1	4.77	4.02	1.68	GOLGA8DP	golgin A8 family, member D, pseudogene	Multiple_Complex
TC0400006584.hg.1	5.69	4.94	1.68	GRK4	G protein-coupled receptor kinase 4	NonCoding
TC0100016476.hg.1	8.41	7.65	1.68	KIAA0040	KIAA0040	Multiple_Complex
TC0900009424.hg.1	7.05	6.3	1.68	GLIS3	GLIS family zinc finger 3	Multiple_Complex
TC0400008834.hg.1	11.35	10.6	1.68	SCOC	short coiled-coil protein	Coding
TC0800006892.hg.1	5.58	4.83	1.68	NAT2	N-acetyltransferase 2 (arylamine N-acetyltransferase)	Coding
TC0200014332.hg.1	4.47	3.72	1.68	C2orf27B	chromosome 2 open reading frame 27B	Multiple_Complex
TC0200008949.hg.1	4.84	4.09	1.68	IL36RN	interleukin 36 receptor antagonist	Multiple_Complex
TC0700006977.hg.1	8.29	7.55	1.68	NFE2L3	nuclear factor, erythroid 2-like 3	Multiple_Complex
TC1100010833.hg.1	3.56	2.81	1.68	OR5I1	olfactory receptor, family 5, subfamily I, member 1	Coding
TC0100014340.hg.1	4.1	3.35	1.68	TACSTD2	tumor-associated calcium signal transducer 2	Coding
TC0500008307.hg.1	5.19	4.44	1.68	TSLP	thymic stromal lymphopoietin	Multiple_Complex
TSUnmapped00000713.hg.1	4.34	3.59	1.68	FMN1	formin 1	Coding
TC1200012807.hg.1	6.36	5.61	1.68	STAC3	SH3 and cysteine rich domain 3	Multiple_Complex
TSUnmapped00000052.hg.1	5.2	4.45	1.68	HHAT	hedgehog acyltransferase	Coding
TC0700011831.hg.1	4.08	3.34	1.68	PON1	paraoxonase 1	Multiple_Complex
TC0100006907.hg.1	5.16	4.41	1.68	PRAMEF12	PRAME family member 12	Coding
TC0100009959.hg.1	9.53	8.78	1.68	TUFT1	tuftelin 1	Multiple_Complex
TC1000011287.hg.1	6.32	5.57	1.68	GRID1	glutamate receptor, ionotropic, delta 1	Multiple_Complex
TC0800011260.hg.1	5.18	4.43	1.68	SNX31	sorting nexin 31	Multiple_Complex
TC0X00009629.hg.1	7.2	6.45	1.68	HDAC6	Memczak2013 ANTISENSE, CDS, coding, INTERNAL best transcript NM_006044	NonCoding
TC0X00008848.hg.1	5.25	4.51	1.68	CTAG1B; CTAG1A	cancer/testis antigen 1B; cancer/testis antigen 1A	Coding
TC1600009935.hg.1	4.31	3.57	1.68	SPN	Memczak2013 ANTISENSE, CDS, coding, INTERNAL best transcript NM_003123	NonCoding
TC0400009253.hg.1	5.27	4.52	1.68	ANXA10	annexin A10	Multiple_Complex
TC0100009938.hg.1	12.06	11.32	1.68	MLLT11	myeloid/lymphoid or mixed-lineage leukemia; translocated to, 11	Multiple_Complex
TC0900007321.hg.1	5.54	4.79	1.67	SPATA31A5; SPATA31A7	SPATA31 subfamily A, member 5; SPATA31 subfamily A, member 7	Multiple_Complex
TC1700012178.hg.1	5.53	4.79	1.67	WSCD1	WSC domain containing 1	Multiple_Complex
TC1400008462.hg.1	5.68	4.94	1.67	C14orf79	chromosome 14 open reading frame 79	Multiple_Complex
TC0100014605.hg.1	5.4	4.66	1.67	LRRIQ3	leucine-rich repeats and IQ motif containing 3	Multiple_Complex
TSUnmapped00000559.hg.1	5.05	4.31	1.67	FMN1	formin 1	Coding
TC1000008516.hg.1	5.06	4.32	1.67	ACSM6	acyl-CoA synthetase medium-chain family member 6	Coding
TC0800010142.hg.1	5.01	4.27	1.67	GOT1L1	glutamic-oxaloacetic transaminase 1-like 1	Coding
TC0X00007937.hg.1	5.73	4.99	1.67	DRP2	dystrophin related protein 2	Multiple_Complex
TC1000008582.hg.1	3.55	2.8	1.67	C10orf62	chromosome 10 open reading frame 62	Coding
TC0X00007767.hg.1	4.49	3.75	1.67	POU3F4	POU class 3 homeobox 4	Multiple_Complex
TC0700013349.hg.1	5.47	4.73	1.67	GHRHR	growth hormone releasing hormone receptor	NonCoding
TC0400009048.hg.1	4.14	3.4	1.67	TLR2	toll-like receptor 2	Multiple_Complex
TC0600012437.hg.1	6.95	6.21	1.67	SNAP91	synaptosome associated protein 91kDa	Multiple_Complex
TC0900010570.hg.1	5.1	4.36	1.67	FRMD3	FERM domain containing 3	Multiple_Complex
TC1400010628.hg.1	5.88	5.14	1.67	YLPM1	YLP motif containing 1	NonCoding
TC1000012491.hg.1	10.47	9.73	1.67	ENTPD7	ectonucleoside triphosphate diphosphohydrolase 7	Multiple_Complex
TC1700012387.hg.1	4.77	4.03	1.67	SLFN12L	schlafen family member 12-like	Multiple_Complex
TC0100007295.hg.1	8.46	7.72	1.67	EPHB2	EPH receptor B2	Multiple_Complex
TC0100017167.hg.1	6.15	5.41	1.67	LAMB3; MIR4260	laminin, beta 3; microRNA 4260	Multiple_Complex
TC0100012401.hg.1	5.42	4.68	1.67	OR4F29; OR4F3; OR4F16	olfactory receptor, family 4, subfamily F, member 29; olfactory receptor, family 4, subfamily F, member 3; olfactory receptor, family 4, subfamily F, member 16	Coding
TC0100012410.hg.1	5.42	4.68	1.67	OR4F16; OR4F29	olfactory receptor, family 4, subfamily F, member 16; olfactory receptor, family 4, subfamily F, member 29	Coding
TC1900007874.hg.1	4.67	3.93	1.67	UPK1A	uroplakin 1A	Coding
TC1200011495.hg.1	6.46	5.72	1.67	LUM	lumican	Multiple_Complex
TC0200008291.hg.1	8.2	7.46	1.67	KDM3A	lysine (K)-specific demethylase 3A	Multiple_Complex
TC1000010135.hg.1	8.15	7.42	1.67	ARMC4	armadillo repeat containing 4	Multiple_Complex
TC1900010836.hg.1	5.38	4.64	1.67	PSG4	pregnancy specific beta-1-glycoprotein 4	Multiple_Complex
TC0700007345.hg.1	10	9.26	1.66	STK17A	serine/threonine kinase 17a	Multiple_Complex
TC0X00010976.hg.1	5.4	4.67	1.66	SOX3	SRY box 3	Multiple_Complex
TC1000011599.hg.1	5.16	4.42	1.66	CPN1	carboxypeptidase N, polypeptide 1	Coding
TC0500011943.hg.1	5.1	4.36	1.66	C5orf63	chromosome 5 open reading frame 63	Multiple_Complex
TC1700010653.hg.1	7.55	6.82	1.66	KRTAP2-3	keratin associated protein 2-3	Coding
TSUnmapped00000378.hg.1	4.35	3.61	1.66	PADI4	peptidyl arginine deiminase, type IV	Coding
TC1600006492.hg.1	6.05	5.32	1.66	METRN	meteorin, glial cell differentiation regulator	Multiple_Complex
TC1700012193.hg.1	10.35	9.62	1.66	NDEL1	nudE neurodevelopment protein 1-like 1	Multiple_Complex
TC1000006633.hg.1	9.29	8.56	1.66	FAM208B	family with sequence similarity 208, member B	Multiple_Complex
TC1900011653.hg.1	12.31	11.58	1.66	MCOLN1	mucolipin 1	Multiple_Complex
TC0600012539.hg.1	4.53	3.8	1.66	GABRR1	gamma-aminobutyric acid (GABA) A receptor, rho 1	Multiple_Complex
TC1400010767.hg.1	8.83	8.1	1.66	ZFYVE26	zinc finger, FYVE domain containing 26	Multiple_Complex
TC0X00008000.hg.1	7.85	7.12	1.66	TCEAL7	transcription elongation factor A (SII)-like 7	Multiple_Complex
TC1100006517.hg.1	5.07	4.34	1.66	SYT8	synaptotagmin VIII	Multiple_Complex
TC0100011335.hg.1	5.2	4.47	1.66	MFSD4	major facilitator superfamily domain containing 4	Multiple_Complex
TC2200007242.hg.1	4.54	3.81	1.66	APOL1	apolipoprotein L1	Multiple_Complex
TC0500008785.hg.1	8.47	7.74	1.66	EGR1	early growth response 1	Coding
TC0200011886.hg.1	8.14	7.41	1.66	WDR35	WD repeat domain 35	Multiple_Complex
TC1700008946.hg.1	4.92	4.2	1.66	AANAT	aralkylamine N-acetyltransferase	Multiple_Complex
TC1000009841.hg.1	8.51	7.78	1.66	PHYH	phytanoyl-CoA 2-hydroxylase	Multiple_Complex
TC1700008852.hg.1	6.28	5.56	1.66	CD300A	CD300a molecule	Multiple_Complex
TC0500007820.hg.1	3.39	2.66	1.66	SV2C	synaptic vesicle glycoprotein 2C	Multiple_Complex
TC0100012354.hg.1	3.66	2.94	1.65	OR2T4	olfactory receptor, family 2, subfamily T, member 4	Coding
TC0300013833.hg.1	6.76	6.03	1.65	CYB561D2	cytochrome b561 family, member D2	Multiple_Complex
TC1000008054.hg.1	6.58	5.85	1.65	PLAU	plasminogen activator, urokinase	Multiple_Complex
TC1700012476.hg.1	5.71	4.99	1.65	CYGB	cytoglobin	Multiple_Complex
TC1200012767.hg.1	4.92	4.2	1.65	PRB2	proline-rich protein BstNI subfamily 2	Multiple_Complex
TC0400009111.hg.1	4.38	3.66	1.65	GRIA2	Transcript Identified by AceView, Entrez Gene ID(s) 2891	Unassigned
TC1900007850.hg.1	4.19	3.47	1.65	CD22; MIR5196	CD22 molecule; microRNA 5196	Multiple_Complex
TC0600009256.hg.1	6.69	5.96	1.65	DCBLD1	discoidin, CUB and LCCL domain containing 1	Multiple_Complex
TC0600009240.hg.1	9.4	8.67	1.65	KPNA5	karyopherin alpha 5 (importin alpha 6)	Multiple_Complex
TC0600012040.hg.1	12.04	11.31	1.65	TRAM2	translocation associated membrane protein 2	Multiple_Complex
TC0100014201.hg.1	8.02	7.3	1.65	CC2D1B	coiled-coil and C2 domain containing 1B	Multiple_Complex
TC0100016755.hg.1	4.73	4.01	1.65	BRINP3	bone morphogenetic protein/retinoic acid inducible neural-specific 3	Multiple_Complex
TC0600012815.hg.1	6.73	6.01	1.65	PPIL6	peptidylprolyl isomerase (cyclophilin)-like 6	Multiple_Complex
TC0200006969.hg.1	9.29	8.57	1.65	NCOA1	nuclear receptor coactivator 1	Multiple_Complex
TC0400010704.hg.1	5.26	4.53	1.65	LNX1	ligand of numb-protein X 1, E3 ubiquitin protein ligase	Multiple_Complex
TC0X00006686.hg.1	4.17	3.45	1.65	GRPR	gastrin-releasing peptide receptor	Coding
TC0600014273.hg.1	6.63	5.91	1.65	HLA-DRB1	major histocompatibility complex, class II, DR beta 1	Multiple_Complex
TC0600007301.hg.1	8.37	7.64	1.65	BTN3A2	butyrophilin, subfamily 3, member A2	Multiple_Complex
TC0300009353.hg.1	7.9	7.18	1.65	PPM1L	protein phosphatase, Mg2+/Mn2+ dependent, 1L	Multiple_Complex
TSUnmapped00000298.hg.1	5.05	4.33	1.65	TGM4	transglutaminase 4	NonCoding
TC0200013373.hg.1	6.96	6.23	1.65	FOXI3	forkhead box I3	Multiple_Complex
TC0100010526.hg.1	5.94	5.22	1.65	TBX19	T-box 19	Multiple_Complex
TC0200012804.hg.1	8.4	7.68	1.65	VPS54	vacuolar protein sorting 54 homolog (S. cerevisiae)	Multiple_Complex
TC0500009192.hg.1	5.47	4.74	1.65	SGCD	sarcoglycan delta	Multiple_Complex
TC0400007851.hg.1	3.87	3.15	1.65	EPGN	epithelial mitogen	Multiple_Complex
TC1900008533.hg.1	5.77	5.05	1.65	CD37	CD37 molecule	Multiple_Complex
TC0X00007951.hg.1	9.77	9.05	1.65	ARMCX3	armadillo repeat containing, X-linked 3	Multiple_Complex
TC1100012165.hg.1	8.74	8.02	1.65	CASP4	caspase 4	Multiple_Complex
TC1100007273.hg.1	11.47	10.75	1.65	CD44	CD44 molecule (Indian blood group)	Multiple_Complex
TC0600009597.hg.1	8.35	7.63	1.65	TNFAIP3	tumor necrosis factor, alpha-induced protein 3	Multiple_Complex
TC0X00011312.hg.1	9.98	9.26	1.65	ARMCX5	armadillo repeat containing, X-linked 5	Multiple_Complex
TC1300008080.hg.1	6.49	5.77	1.65	TUBGCP3	Memczak2013 ANTISENSE, coding, INTERNAL, intronic best transcript NM_006322	NonCoding
TC0100011788.hg.1	5.39	4.67	1.65	MIXL1	Mix paired-like homeobox	Multiple_Complex
TC1200012813.hg.1	5.06	4.34	1.65	B4GALNT1	beta-1,4-N-acetyl-galactosaminyl transferase 1	Multiple_Complex
TC1600009952.hg.1	9.07	8.36	1.65	YPEL3	yippee like 3	Multiple_Complex
TC0900011769.hg.1	3.42	2.7	1.64	FAM78A	family with sequence similarity 78, member A	Multiple_Complex
TC2000007943.hg.1	5.31	4.59	1.64	CDH26	cadherin 26	Multiple_Complex
TC0200009055.hg.1	6.36	5.64	1.64	MARCO	macrophage receptor with collagenous structure	Multiple_Complex
TC0800009569.hg.1	4.39	3.67	1.64	RP1L1	retinitis pigmentosa 1-like 1	Multiple_Complex
TC0400010694.hg.1	5.7	4.98	1.64	ERVMER34-1	endogenous retrovirus group MER34, member 1	Multiple_Complex
TC0100015629.hg.1	4.97	4.25	1.64	FMO5	flavin containing monooxygenase 5	Multiple_Complex
TC1700012423.hg.1	7.22	6.5	1.64	LRRC37A4P	leucine rich repeat containing 37, member A4, pseudogene	Multiple_Complex
TC2200009252.hg.1	7.02	6.31	1.64	SEC14L2	SEC14-like lipid binding 2	Multiple_Complex
TC0600010901.hg.1	8.08	7.37	1.64	DTNBP1	dystrobrevin binding protein 1	Multiple_Complex
TC0500011160.hg.1	5.94	5.23	1.64	ANKRD31	ankyrin repeat domain 31	Multiple_Complex
TC1100013222.hg.1	5.64	4.93	1.64	CARD16	caspase recruitment domain family, member 16	Multiple_Complex
TC1100012640.hg.1	4.01	3.29	1.64	OR6X1	olfactory receptor, family 6, subfamily X, member 1	Coding
TC0600014357.hg.1	6.94	6.23	1.64	LRP11	LDL receptor related protein 11	Multiple_Complex
TC0600014228.hg.1	4.97	4.26	1.64	FAM217A	family with sequence similarity 217, member A	Multiple_Complex
TC1800007570.hg.1	6.13	5.42	1.64	CDH7	cadherin 7, type 2	Multiple_Complex
TC0X00007382.hg.1	8.38	7.67	1.64	RRAGB	Ras-related GTP binding B	Multiple_Complex
TC0600008078.hg.1	5.98	5.27	1.64	SLC22A7	solute carrier family 22 (organic anion transporter), member 7	Multiple_Complex
TC0100014321.hg.1	5.75	5.03	1.64	C1orf168	chromosome 1 open reading frame 168	Multiple_Complex
TC0X00006460.hg.1	4.39	3.67	1.64	ASMT; AKAP17A	acetylserotonin O-methyltransferase; A kinase (PRKA) anchor protein 17A	Multiple_Complex
TC0Y00007320.hg.1	4.39	3.67	1.64	ASMT; SFRS17AandASMT	Homo sapiens acetylserotonin O-methyltransferase (ASMT), transcript variant 1, mRNA.; Homo sapiens acetylserotonin O-methyltransferase (ASMT), transcript variant 3, mRNA.; acetylserotonin O-methyltransferase [Source:HGNC Symbol;Acc:HGNC:750]; Homo sapiens acetylserotonin O-methyltransferase, mRNA (cDNA clone MGC:2145 IMAGE:3356470), complete cds.; Transcript Identified by AceView, Entrez Gene ID(…	Multiple_Complex
TC0X00011412.hg.1	5.89	5.17	1.64	PNCK	pregnancy up-regulated nonubiquitous CaM kinase	NonCoding
TC0100015931.hg.1	9.65	8.94	1.64	PMVK	phosphomevalonate kinase	Multiple_Complex
TC1400010603.hg.1	4.92	4.2	1.64	TTC6	tetratricopeptide repeat domain 6	Multiple_Complex
TC0200013524.hg.1	4.37	3.66	1.64	NEURL3	neuralized E3 ubiquitin protein ligase 3	Multiple_Complex
TC0700008351.hg.1	7.35	6.64	1.64	GNG11	guanine nucleotide binding protein (G protein), gamma 11	Multiple_Complex
TC0100007666.hg.1	6.67	5.96	1.64	KPNA6	Jeck2013 ALT_ACCEPTOR, ALT_DONOR, coding, INTERNAL, intronic best transcript NM_012316	NonCoding
TC0100006862.hg.1	8	7.29	1.64	FBXO6	F-box protein 6	Multiple_Complex
TC0300013864.hg.1	7.55	6.84	1.64	PDIA5; MIR7110	protein disulfide isomerase family A, member 5; microRNA 7110	Multiple_Complex
TC2100007359.hg.1	6	5.29	1.64	TRPM2	transient receptor potential cation channel, subfamily M, member 2	Multiple_Complex
TC1100007770.hg.1	4.31	3.6	1.64	MS4A5	membrane-spanning 4-domains, subfamily A, member 5	Multiple_Complex
TC0100018473.hg.1	8.27	7.55	1.64	SEC22B	Salzman2013 ALT_ACCEPTOR, CDS, coding, INTERNAL, OVCODE, OVEXON best transcript NM_004892; Salzman2013 ANNOTATED, CDS, coding, OVCODE, OVEXON, UTR3 best transcript NM_004892	Multiple_Complex
TC1700008549.hg.1	9.46	8.75	1.64	TANC2	tetratricopeptide repeat, ankyrin repeat and coiled-coil containing 2	Multiple_Complex
TC0100012093.hg.1	5.47	4.76	1.64	EDARADD	EDAR-associated death domain	Multiple_Complex
TC0100016049.hg.1	4.45	3.74	1.64	FCRL3	Fc receptor-like 3	Multiple_Complex
TC0100009572.hg.1	5.93	5.22	1.64	FAM46C	family with sequence similarity 46, member C	Coding
TC0800007196.hg.1	4.99	4.28	1.64	SMIM18	small integral membrane protein 18	Coding
TC1900009031.hg.1	6.7	5.99	1.64	ZNF274	zinc finger protein 274	Multiple_Complex
TC0100010133.hg.1	11.41	10.7	1.64	MSTO1; MSTO2P	misato 1, mitochondrial distribution and morphology regulator; misato family member 2, pseudogene	Multiple_Complex
TC0400012769.hg.1	5.64	4.93	1.64	BST1	bone marrow stromal cell antigen 1	Multiple_Complex
TC0900011176.hg.1	4.79	4.08	1.64	C9orf152	chromosome 9 open reading frame 152	Multiple_Complex
TC1700012386.hg.1	6.84	6.13	1.64	RFFL	ring finger and FYVE-like domain containing E3 ubiquitin protein ligase	Multiple_Complex
TC1900009625.hg.1	4.4	3.69	1.64	ICAM3	intercellular adhesion molecule 3	Multiple_Complex
TC0300006781.hg.1	4.01	3.3	1.64	KCNH8	potassium channel, voltage gated eag related subfamily H, member 8	Multiple_Complex
TC1700012355.hg.1	4.47	3.76	1.63	KRBA2	KRAB-A domain containing 2	Coding
TSUnmapped00000514.hg.1	7.29	6.58	1.63	ZNF197	zinc finger protein 197	Coding
TC1800007096.hg.1	6.23	5.52	1.63	FHOD3	formin homology 2 domain containing 3	Multiple_Complex
TC0100016629.hg.1	5.81	5.1	1.63	RNASEL	ribonuclease L (2,5-oligoisoadenylate synthetase-dependent)	Coding
TC1600008169.hg.1	5.17	4.46	1.63	PARD6A	par-6 family cell polarity regulator alpha	Multiple_Complex
TC0800009735.hg.1	10.89	10.18	1.63	MTUS1	microtubule associated tumor suppressor 1	Multiple_Complex
TC0300011264.hg.1	6.28	5.57	1.63	IL17RD	interleukin 17 receptor D	Multiple_Complex
TC0200016688.hg.1	6.03	5.33	1.63	RAB11FIP5	RAB11 family interacting protein 5 (class I)	Multiple_Complex
TC0100011552.hg.1	5.33	4.62	1.63	VASH2	vasohibin 2	Multiple_Complex
TC1800008121.hg.1	7.64	6.94	1.63	SPIRE1	spire-type actin nucleation factor 1	Multiple_Complex
TC0300008672.hg.1	3.65	2.94	1.63	CFAP100	cilia and flagella associated protein 100	Multiple_Complex
TC0200010852.hg.1	11.15	10.45	1.63	GMPPA	GDP-mannose pyrophosphorylase A	Multiple_Complex
TC1100007612.hg.1	3.4	2.7	1.63	OR5D18	olfactory receptor, family 5, subfamily D, member 18	Coding
TC1500008114.hg.1	5.46	4.75	1.63	TM6SF1	transmembrane 6 superfamily member 1	Multiple_Complex
TC1500008727.hg.1	3.67	2.96	1.63	NDN	necdin, MAGE family member	Coding
TSUnmapped00000292.hg.1	4.78	4.07	1.63	TGM4	transglutaminase 4	Coding
TC0200010741.hg.1	9.08	8.38	1.63	SMARCAL1	SWI/SNF related, matrix associated, actin dependent regulator of chromatin, subfamily a-like 1	Multiple_Complex
TC1700009544.hg.1	6.9	6.2	1.63	INCA1	inhibitor of CDK, cyclin A1 interacting protein 1	Coding
TC1800007091.hg.1	8.7	8	1.63	ELP2	elongator acetyltransferase complex subunit 2	Multiple_Complex
TC0100015171.hg.1	4.32	3.62	1.63	HENMT1	HEN1 methyltransferase homolog 1 (Arabidopsis)	Multiple_Complex
TC0100016359.hg.1	5.44	4.74	1.63	SELL	selectin L	Multiple_Complex
TC0100015830.hg.1	5.45	4.75	1.63	FLG	filaggrin	Multiple_Complex
TC0500013254.hg.1	4.22	3.52	1.63	POU4F3	POU class 4 homeobox 3	Coding
TC1500009737.hg.1	5.61	4.9	1.63	PPIB	Jeck2013 ALT_ACCEPTOR, ALT_DONOR, coding, INTERNAL, intronic, OVERLAPTX, OVEXON best transcript NM_000942	NonCoding
TC0300011108.hg.1	7.93	7.23	1.63	NPRL2	NPR2-like, GATOR1 complex subunit	Multiple_Complex
TC0X00010098.hg.1	4.53	3.83	1.63	KIAA2022	KIAA2022	Coding
TC2000007498.hg.1	3.75	3.05	1.62	SPINT4	serine peptidase inhibitor, Kunitz type 4	Coding
TC1600011553.hg.1	6.21	5.51	1.62	PSMB10	proteasome subunit beta 10	Multiple_Complex
TC1900009357.hg.1	11.07	10.37	1.62	MYDGF	myeloid-derived growth factor	Multiple_Complex
TC0300010002.hg.1	4.69	3.99	1.62	LINC00885	long intergenic non-protein coding RNA 885	Multiple_Complex
TC0100009608.hg.1	4.24	3.54	1.62	HAO2	hydroxyacid oxidase 2 (long chain)	Multiple_Complex
TC0500011672.hg.1	11.09	10.39	1.62	PJA2	praja ring finger 2, E3 ubiquitin protein ligase	Multiple_Complex
TC0300010852.hg.1	5.34	4.64	1.62	CCDC13	coiled-coil domain containing 13	NonCoding
TC1100008065.hg.1	11.87	11.17	1.62	KLC2	kinesin light chain 2	Multiple_Complex
TC0700010443.hg.1	9.29	8.59	1.62	STEAP1B	STEAP family member 1B	Multiple_Complex
TC0100017358.hg.1	6.16	5.46	1.62	SLC30A10	solute carrier family 30, member 10	Multiple_Complex
TC0100012379.hg.1	5.36	4.66	1.62	PGBD2	piggyBac transposable element derived 2	Multiple_Complex
TC0200014085.hg.1	6.19	5.49	1.62	TFCP2L1	transcription factor CP2-like 1	Multiple_Complex
TC1700010830.hg.1	7.22	6.52	1.62	ITGA2B	integrin alpha 2b	Multiple_Complex
TC0800012363.hg.1	3.38	2.68	1.62	KHDRBS3	KH domain containing, RNA binding, signal transduction associated 3	NonCoding
TC1100009744.hg.1	6.24	5.54	1.62	DUSP8	dual specificity phosphatase 8	Multiple_Complex
TC1400008929.hg.1	8.89	8.19	1.62	PPP2R3C	protein phosphatase 2, regulatory subunit B, gamma	Multiple_Complex
TC0100014522.hg.1	11.69	11	1.62	GNG12	guanine nucleotide binding protein (G protein), gamma 12	Multiple_Complex
TC0500010104.hg.1	10.3	9.61	1.62	DAP	death-associated protein	Multiple_Complex
TC0400009110.hg.1	5.08	4.38	1.62	GRIA2	glutamate receptor, ionotropic, AMPA 2	Multiple_Complex
TC0600007400.hg.1	7.86	7.17	1.62	ZSCAN16	zinc finger and SCAN domain containing 16	Coding
TC1800007392.hg.1	4.54	3.84	1.62	BOD1L2	biorientation of chromosomes in cell division 1-like 2	Coding
TC1900011838.hg.1	5.78	5.09	1.62	JSRP1	junctional sarcoplasmic reticulum protein 1	Multiple_Complex
TC0400012644.hg.1	3.57	2.88	1.62	SORBS2	sorbin and SH3 domain containing 2	Multiple_Complex
TC1000011017.hg.1	4.91	4.22	1.62	CFAP70	cilia and flagella associated protein 70	Multiple_Complex
TC1700007702.hg.1	9.37	8.68	1.62	SOCS7	suppressor of cytokine signaling 7	Multiple_Complex
TC0200008679.hg.1	3.41	2.71	1.62	SLC9A4	solute carrier family 9, subfamily A (NHE4, cation proton antiporter 4), member 4	Multiple_Complex
TC0300009194.hg.1	3.69	2.99	1.62	SUCNR1	succinate receptor 1	Coding
TSUnmapped00000758.hg.1	3.32	2.62	1.62	KIF15	kinesin family member 15	NonCoding
TSUnmapped00000272.hg.1	3.8	3.11	1.62	ZKSCAN7	zinc finger with KRAB and SCAN domains 7	NonCoding
TC0900011441.hg.1	3.44	2.75	1.62	OR1N1	olfactory receptor, family 1, subfamily N, member 1	Coding
TC0600013330.hg.1	3.41	2.72	1.62	PBOV1	prostate and breast cancer overexpressed 1	Coding
TC1200011993.hg.1	8.7	8.01	1.62	SLC8B1	solute carrier family 8 (sodium/lithium/calcium exchanger), member B1	Multiple_Complex
TC0X00011012.hg.1	4.7	4.01	1.62	SLITRK4	SLIT and NTRK-like family, member 4	Multiple_Complex
TC0100010016.hg.1	6.11	5.42	1.61	SPRR4	small proline-rich protein 4	Coding
TC0800009673.hg.1	7.55	6.85	1.61	LONRF1	LON peptidase N-terminal domain and ring finger 1	Multiple_Complex
TC0200007297.hg.1	9.56	8.86	1.61	GEMIN6	gem nuclear organelle associated protein 6	Multiple_Complex
TC1500009846.hg.1	5.37	4.68	1.61	AAGAB	Transcript Identified by AceView, Entrez Gene ID(s) 79719	Unassigned
TC0300013896.hg.1	12.14	11.45	1.61	MFSD1	major facilitator superfamily domain containing 1	Multiple_Complex
TC0300012572.hg.1	8.87	8.18	1.61	CEP70	centrosomal protein 70kDa	Multiple_Complex
TC0200013172.hg.1	4.03	3.34	1.61	REG1B	regenerating islet-derived 1 beta	Multiple_Complex
TC2200006640.hg.1	4.41	3.72	1.61	TRMT2A	Memczak2013 ANTISENSE, CDS, coding, INTERNAL, UTR3 best transcript NM_022727	NonCoding
TC0100018454.hg.1	9.83	9.14	1.61	ARHGAP29	Rho GTPase activating protein 29	Multiple_Complex
TC1000008668.hg.1	8.93	8.24	1.61	SFXN3	sideroflexin 3	Multiple_Complex
TC0800010708.hg.1	4.24	3.55	1.61	CPA6	carboxypeptidase A6	Coding
TC0300013417.hg.1	7.25	6.56	1.61	LIPH	lipase, member H	Multiple_Complex
TC1100007938.hg.1	4.23	3.54	1.61	FERMT3	fermitin family member 3	Multiple_Complex
TC1000009691.hg.1	3.83	3.14	1.61	IL2RA	interleukin 2 receptor, alpha	Coding
TC1600009533.hg.1	6.71	6.02	1.61	MYH11	myosin, heavy chain 11, smooth muscle	Multiple_Complex
TC0200007155.hg.1	7.83	7.15	1.61	EHD3	EH domain containing 3	Coding
TC0600012036.hg.1	6.54	5.85	1.61	IL17F	interleukin 17F	Multiple_Complex
TC1100010288.hg.1	3.97	3.28	1.61	MRGPRX2	MAS-related GPR, member X2	Coding
TC0700012602.hg.1	7.8	7.11	1.61	CEP41	centrosomal protein 41kDa	Multiple_Complex
TC1400006457.hg.1	4.28	3.59	1.61	POTEM; POTEG	POTE ankyrin domain family, member M; POTE ankyrin domain family, member G	Coding
TC0200007096.hg.1	9.01	8.33	1.61	FOSL2	FOS-like antigen 2	Multiple_Complex
TC1700009377.hg.1	9.17	8.48	1.61	INPP5K	inositol polyphosphate-5-phosphatase K	Multiple_Complex
TC0700013163.hg.1	4.52	3.84	1.61	HTR5A-AS1	HTR5A antisense RNA 1	NonCoding
TC0X00011204.hg.1	11.82	11.14	1.61	LAGE3	L antigen family, member 3	Coding
TC1800008474.hg.1	10.72	10.04	1.61	SLC39A6	solute carrier family 39 (zinc transporter), member 6	Multiple_Complex
TC0500012302.hg.1	8.14	7.46	1.61	GNPDA1	glucosamine-6-phosphate deaminase 1	Multiple_Complex
TC1400007899.hg.1	6.98	6.3	1.61	SPATA7	spermatogenesis associated 7	Multiple_Complex
TC0200007399.hg.1	6.85	6.17	1.61	PLEKHH2	pleckstrin homology domain containing, family H (with MyTH4 domain) member 2	Multiple_Complex
TC0200008900.hg.1	7.81	7.12	1.61	TMEM87B	transmembrane protein 87B	Multiple_Complex
TC1300008635.hg.1	6.26	5.57	1.61	CSNK1A1L	casein kinase 1, alpha 1-like	Coding
TSUnmapped00000075.hg.1	8.32	7.63	1.61	ZNF780A	zinc finger protein 780A	Coding
TC0100015193.hg.1	5.59	4.91	1.61	MYBPHL	myosin binding protein H-like	Multiple_Complex
TC1200006721.hg.1	3.41	2.72	1.61	CLEC4D	C-type lectin domain family 4, member D	Coding
TC1200006687.hg.1	4.6	3.92	1.61	NANOGNB	NANOG neighbor homeobox	Coding
TC1000008658.hg.1	4.8	4.12	1.61	PAX2	paired box 2	Multiple_Complex
TC0500011881.hg.1	9.45	8.76	1.61	CEP120	centrosomal protein 120kDa	Multiple_Complex
TC0700012126.hg.1	3.9	3.22	1.61	RELN	reelin	Multiple_Complex
TC0800012392.hg.1	11.55	10.86	1.61	CNOT7	CCR4-NOT transcription complex subunit 7	Multiple_Complex
TC0400010867.hg.1	6.38	5.7	1.6	EPHA5	EPH receptor A5	Coding
TC1100008899.hg.1	8.03	7.35	1.6	CEP126	centrosomal protein 126kDa	Coding
TC2000008110.hg.1	3.1	2.42	1.6	OPRL1	opiate receptor-like 1	Multiple_Complex
TC0100014286.hg.1	3.96	3.28	1.6	USP24	Transcript Identified by AceView, Entrez Gene ID(s) 23358	Unassigned
TC0200008224.hg.1	5.91	5.23	1.6	DNAH6	Transcript Identified by AceView, Entrez Gene ID(s) 1768	Unassigned
TC0400011473.hg.1	5.44	4.76	1.6	SLC9B1	solute carrier family 9, subfamily B (NHA1, cation proton antiporter 1), member 1	Multiple_Complex
TC2000008035.hg.1	11.12	10.44	1.6	GID8	GID complex subunit 8	Multiple_Complex
TC1500007116.hg.1	4.25	3.57	1.6	SLC28A2	solute carrier family 28 (concentrative nucleoside transporter), member 2	Multiple_Complex
TC1000011556.hg.1	6.92	6.24	1.6	AVPI1	arginine vasopressin-induced 1	Multiple_Complex
TC1700006522.hg.1	6.11	5.43	1.6	WDR81	WD repeat domain 81	Multiple_Complex
TC0600014248.hg.1	5.04	4.37	1.6	HIST1H2BB	histone cluster 1, H2bb	Coding
TC1400009568.hg.1	4.02	3.34	1.6	SLC8A3	solute carrier family 8 (sodium/calcium exchanger), member 3	Multiple_Complex
TC0900008487.hg.1	5.12	4.44	1.6	BSPRY	B-box and SPRY domain containing	Multiple_Complex
TC0600012544.hg.1	9.05	8.37	1.6	RRAGD	Ras-related GTP binding D	Multiple_Complex
TC1200012579.hg.1	7.67	7	1.6	NTF3	neurotrophin 3	Multiple_Complex
TSUnmapped00000141.hg.1	6.1	5.43	1.6	HMBS	hydroxymethylbilane synthase	NonCoding
TC1800008952.hg.1	7.39	6.71	1.6	DSEL	dermatan sulfate epimerase-like	Coding
TC1600011582.hg.1	6.07	5.4	1.6	KLHDC4	kelch domain containing 4	Multiple_Complex
TC0100006819.hg.1	9.88	9.21	1.6	APITD1-CORT; CORT; APITD1	APITD1-CORT readthrough; cortistatin; apoptosis-inducing, TAF9-like domain 1	Multiple_Complex
TSUnmapped00000212.hg.1	6.39	5.71	1.6	MLXIP	MLX interacting protein	NonCoding
TC0500006494.hg.1	5.57	4.89	1.6	SLC6A18	solute carrier family 6 (neutral amino acid transporter), member 18	Multiple_Complex
TC1100012510.hg.1	12.8	12.12	1.6	HYOU1	hypoxia up-regulated 1	Multiple_Complex
TC0800009589.hg.1	5.31	4.64	1.6	AF131215.3; XKR6	Memczak2013 ALT_ACCEPTOR, ALT_DONOR, coding, INTERNAL, intronic best transcript NM_173683; novel transcript	Multiple_Complex
TC1400008645.hg.1	5.82	5.14	1.6	OR4E1	olfactory receptor family 4 subfamily E member 1 (gene/pseudogene) [Source:HGNC Symbol;Acc:HGNC:8296]	Pseudogene
TC1700009303.hg.1	5.39	4.72	1.6	DOC2B	double C2-like domains, beta	Multiple_Complex
TC0200015578.hg.1	8.96	8.28	1.6	IDH1	isocitrate dehydrogenase 1 (NADP+)	Multiple_Complex
TC0900012289.hg.1	4.98	4.31	1.59	LCN6	lipocalin 6	Multiple_Complex
TC0600014070.hg.1	7.88	7.2	1.59	SYCP2L	synaptonemal complex protein 2-like	Multiple_Complex
TC0X00010408.hg.1	6.5	5.83	1.59	TCEAL5	transcription elongation factor A (SII)-like 5	Coding
TC0100012167.hg.1	4.01	3.34	1.59	KMO	kynurenine 3-monooxygenase (kynurenine 3-hydroxylase)	Multiple_Complex
TC1800008781.hg.1	7.04	6.36	1.59	ATP8B1	ATPase, aminophospholipid transporter, class I, type 8B, member 1	Multiple_Complex
TC0500012498.hg.1	11.39	10.72	1.59	ANXA6	annexin A6	Multiple_Complex
TSUnmapped00000216.hg.1	4.79	4.12	1.59	ZNF501	zinc finger protein 501 [Source:HGNC Symbol;Acc:HGNC:23717]	NonCoding
TC0600011800.hg.1	4.46	3.79	1.59	PGC	progastricsin (pepsinogen C)	Multiple_Complex
TC1900008081.hg.1	4.77	4.1	1.59	LEUTX	leucine twenty homeobox	Coding
TC0400008668.hg.1	9.39	8.72	1.59	LARP1B	La ribonucleoprotein domain family, member 1B	Multiple_Complex
TC1700010303.hg.1	6.92	6.25	1.59	TEFM	transcription elongation factor, mitochondrial	Multiple_Complex
TC0500010148.hg.1	4	3.33	1.59	DNAH5	dynein, axonemal, heavy chain 5	Multiple_Complex
TSUnmapped00000491.hg.1	5.33	4.66	1.59	ZDHHC3	zinc finger, DHHC-type containing 3	Coding
TC2100006982.hg.1	5.81	5.14	1.59	LINC00649	long intergenic non-protein coding RNA 649	Multiple_Complex
TC0X00008097.hg.1	10.64	9.97	1.59	NXT2	nuclear transport factor 2-like export factor 2	Coding
TC0800011129.hg.1	4.75	4.08	1.59	CDH17	cadherin 17, LI cadherin (liver-intestine)	Coding
TC2200007307.hg.1	10.11	9.45	1.59	GGA1	golgi-associated, gamma adaptin ear containing, ARF binding protein 1	Multiple_Complex
TC1800007610.hg.1	4.13	3.47	1.59	DOK6	docking protein 6	Multiple_Complex
TC0700009215.hg.1	4.76	4.1	1.59	EXOC4	exocyst complex component 4	NonCoding
TC1200008081.hg.1	10.3	9.63	1.59	DYRK2	dual specificity tyrosine-(Y)-phosphorylation regulated kinase 2	Multiple_Complex
TC0X00008747.hg.1	8.7	8.03	1.59	GABRQ	gamma-aminobutyric acid (GABA) A receptor, theta	Coding
TC0700011817.hg.1	4.21	3.54	1.59	COL1A2	Jeck2013 ANTISENSE, CDS, coding, INTERNAL, intronic, OVCODE, OVEXON best transcript NM_000089	NonCoding
TC1100010012.hg.1	3.09	2.42	1.59	OR10A6	olfactory receptor, family 10, subfamily A, member 6 (gene/pseudogene)	Multiple_Complex
TC0200010120.hg.1	4.07	3.41	1.59	PLEKHA3	Transcript Identified by AceView, Entrez Gene ID(s) 65977	Unassigned
TC0200013916.hg.1	3.96	3.3	1.59	IL1B	interleukin 1 beta	Multiple_Complex
TC1500007365.hg.1	4.57	3.9	1.59	LIPC	lipase, hepatic	Multiple_Complex
TC1700009992.hg.1	7.35	6.69	1.59	FAM83G	family with sequence similarity 83, member G	Multiple_Complex
TC0X00011205.hg.1	7.69	7.03	1.59	UBL4A	ubiquitin-like 4A	Multiple_Complex
TC0X00011399.hg.1	11.72	11.06	1.59	FAM127B	family with sequence similarity 127, member B	Multiple_Complex
TC0100007162.hg.1	9.88	9.22	1.58	PQLC2	PQ loop repeat containing 2	Multiple_Complex
TC1900009396.hg.1	9.46	8.8	1.58	LONP1	lon peptidase 1, mitochondrial	Multiple_Complex
TC2200009289.hg.1	8.74	8.08	1.58	TRMU	tRNA 5-methylaminomethyl-2-thiouridylate methyltransferase	Multiple_Complex
TC2200007247.hg.1	5.03	4.37	1.58	MYH9	Memczak2013 ANTISENSE, CDS, coding, INTERNAL best transcript NM_002473	NonCoding
TC0100015856.hg.1	4.86	4.19	1.58	S100A12	S100 calcium binding protein A12	Coding
TC1700010718.hg.1	4.92	4.25	1.58	STAT5B	Transcript Identified by AceView, Entrez Gene ID(s) 6777	Unassigned
TC2200007825.hg.1	6.66	6	1.58	SHANK3	SH3 and multiple ankyrin repeat domains 3	Multiple_Complex
TC0300007485.hg.1	7.63	6.97	1.58	SMIM4	small integral membrane protein 4	Multiple_Complex
TC1100007387.hg.1	5.18	4.52	1.58	ACCS	1-aminocyclopropane-1-carboxylate synthase homolog (inactive)	Multiple_Complex
TC0X00010837.hg.1	10.39	9.72	1.58	MBNL3	muscleblind-like splicing regulator 3	Multiple_Complex
TC0400010609.hg.1	5.44	4.78	1.58	CORIN	corin, serine peptidase	Multiple_Complex
TC0100014191.hg.1	8.27	7.61	1.58	RAB3B	RAB3B, member RAS oncogene family	Multiple_Complex
TC0800007439.hg.1	9.09	8.43	1.58	POLB	polymerase (DNA directed), beta	Multiple_Complex
TC1100013121.hg.1	8.5	7.84	1.58	BET1L	Bet1 golgi vesicular membrane trafficking protein-like	Multiple_Complex
TC0600007627.hg.1	6.59	5.93	1.58	STK19	Homo sapiens serine/threonine kinase 19 (STK19), transcript variant 1, mRNA.; Homo sapiens serine/threonine kinase 19 (STK19), transcript variant 2, mRNA.; Homo sapiens serine/threonine kinase 19 (STK19), transcript variant 3, non-coding RNA.; Homo sapiens serine/threonine kinase 19, mRNA (cDNA clone MGC:117388 IMAGE:5165123), complete cds.	Multiple_Complex
TC0100009468.hg.1	7.36	6.7	1.58	LRIG2	leucine-rich repeats and immunoglobulin-like domains 2	Multiple_Complex
TC0100009102.hg.1	3.61	2.95	1.58	ABCD3	Transcript Identified by AceView, Entrez Gene ID(s) 5825	Unassigned
TC0100018308.hg.1	6.19	5.53	1.58	FCGR2A	Fc fragment of IgG, low affinity IIa, receptor (CD32)	Multiple_Complex
TC1200012111.hg.1	8.14	7.48	1.58	TAOK3	TAO kinase 3	Multiple_Complex
TC0X00007132.hg.1	15.4	14.74	1.58	CDK16	cyclin-dependent kinase 16	Multiple_Complex
TC2200007547.hg.1	8.16	7.51	1.58	TSPO	translocator protein (18kDa)	Multiple_Complex
TC1500009283.hg.1	5.58	4.92	1.58	SHF	Src homology 2 domain containing F	Multiple_Complex
TC0600013299.hg.1	3.8	3.14	1.58	IL22RA2	interleukin 22 receptor, alpha 2	Coding
TC0100011999.hg.1	10.37	9.71	1.58	NTPCR	nucleoside-triphosphatase, cancer-related	Multiple_Complex
TC1800007551.hg.1	4.02	3.36	1.58	SERPINB7	serpin peptidase inhibitor, clade B (ovalbumin), member 7	Multiple_Complex
TC0200016430.hg.1	7.59	6.94	1.58	MORN2	MORN repeat containing 2	Multiple_Complex
TC0600011253.hg.1	4.98	4.33	1.58	ZSCAN12	zinc finger and SCAN domain containing 12	Multiple_Complex
TC0700013382.hg.1	7.32	6.66	1.58	KCTD7	potassium channel tetramerization domain containing 7	Multiple_Complex
TC0200012248.hg.1	7.62	6.96	1.58	FEZ2	fasciculation and elongation protein zeta 2 (zygin II)	Multiple_Complex
TC0200016545.hg.1	5.53	4.87	1.58	RIF1	replication timing regulatory factor 1	NonCoding
TC0900010126.hg.1	6.12	5.47	1.58	FOXD4L6	forkhead box D4-like 6	Coding
TC0900007489.hg.1	9.33	8.68	1.58	FAM122A	family with sequence similarity 122A	Coding
TC2100008526.hg.1	6.12	5.46	1.57	SLC37A1	solute carrier family 37 (glucose-6-phosphate transporter), member 1	Multiple_Complex
TC0100007954.hg.1	12.15	11.5	1.57	SMAP2	small ArfGAP2	Multiple_Complex
TC0600009262.hg.1	8.19	7.54	1.57	SLC35F1	solute carrier family 35, member F1	Coding
TC0200012189.hg.1	5.98	5.33	1.57	NLRC4	NLR family, CARD domain containing 4	Coding
TC1400006508.hg.1	3.59	2.94	1.57	OR11H6	olfactory receptor, family 11, subfamily H, member 6	Coding
TC0100018230.hg.1	4.6	3.95	1.57	CYP4B1	cytochrome P450, family 4, subfamily B, polypeptide 1	Multiple_Complex
TC0X00007183.hg.1	3.98	3.32	1.57	SSX4B; SSX4	synovial sarcoma, X breakpoint 4B; synovial sarcoma, X breakpoint 4	Coding
TC0900009948.hg.1	8.55	7.9	1.57	ARHGEF39	Rho guanine nucleotide exchange factor 39	Multiple_Complex
TC1800009112.hg.1	5.02	4.37	1.57	MBP	myelin basic protein	Multiple_Complex
TC0200011743.hg.1	6.6	5.95	1.57	FLJ33534; AC062028.1	uncharacterized LOC285150; uncharacterized LOC285150 [Source:EntrezGene;Acc:285150]; novel transcript	Multiple_Complex
TC1100012775.hg.1	7.56	6.91	1.57	ETS1	v-ets avian erythroblastosis virus E26 oncogene homolog 1	Multiple_Complex
TC0X00010366.hg.1	9.11	8.46	1.57	ARMCX6	armadillo repeat containing, X-linked 6	Multiple_Complex
TC0500010780.hg.1	5.97	5.32	1.57	SLC38A9	Transcript Identified by AceView, Entrez Gene ID(s) 153129	Unassigned
TC1200006959.hg.1	4.95	4.3	1.57	PTPRO	Transcript Identified by AceView, Entrez Gene ID(s) 5800	Unassigned
TC0300012212.hg.1	7.23	6.58	1.57	MYLK	myosin light chain kinase	Multiple_Complex
TC0500008917.hg.1	8.14	7.49	1.57	KIAA0141	KIAA0141	Multiple_Complex
TC0700008274.hg.1	4.48	3.83	1.57	ZNF804B	zinc finger protein 804B	Coding
TC0200013376.hg.1	8.65	8	1.57	EIF2AK3	eukaryotic translation initiation factor 2-alpha kinase 3	Multiple_Complex
TC1500006645.hg.1	4.16	3.51	1.57	GABRG3	gamma-aminobutyric acid (GABA) A receptor, gamma 3	Multiple_Complex
TC2200007087.hg.1	5.19	4.54	1.57	RNF185	Transcript Identified by AceView, Entrez Gene ID(s) 91445	Unassigned
TC0500009304.hg.1	3.49	2.84	1.57	GABRG2	gamma-aminobutyric acid (GABA) A receptor, gamma 2	Coding
TC0700013442.hg.1	5.28	4.63	1.57	LSMEM1	leucine-rich single-pass membrane protein 1	Multiple_Complex
TC2200009257.hg.1	6.24	5.59	1.57	TCN2	transcobalamin II	Multiple_Complex
TC1400006691.hg.1	10.27	9.62	1.57	THTPA	thiamine triphosphatase	Multiple_Complex
TC0X00011367.hg.1	4.74	4.09	1.57	SSX7	synovial sarcoma, X breakpoint 7	Coding
TC0700010005.hg.1	8.45	7.81	1.57	ZFAND2A	zinc finger, AN1-type domain 2A	Multiple_Complex
TC0600014251.hg.1	4.61	3.97	1.57	ZBED9	zinc finger, BED-type containing 9	NonCoding
TC0500008702.hg.1	11.14	10.5	1.57	CAMLG	calcium modulating ligand	Multiple_Complex
TC0100010112.hg.1	8.97	8.32	1.57	SLC50A1	solute carrier family 50 (sugar efflux transporter), member 1	Multiple_Complex
TC0200015538.hg.1	7.27	6.62	1.57	KLF7	Kruppel-like factor 7 (ubiquitous)	Multiple_Complex
TSUnmapped00000749.hg.1	4.09	3.44	1.56	RPS6KA1	ribosomal protein S6 kinase, 90kDa, polypeptide 1	NonCoding
TC1000007272.hg.1	10.86	10.21	1.56	CREM	cAMP responsive element modulator	Multiple_Complex
TC1700006855.hg.1	4.4	3.75	1.56	CFAP52	cilia and flagella associated protein 52	Multiple_Complex
TC1200009921.hg.1	4.19	3.55	1.56	TAS2R13	taste receptor, type 2, member 13	Coding
TC0800011243.hg.1	4.4	3.76	1.56	FBXO43	F-box protein 43	Multiple_Complex
TC1000008272.hg.1	6.22	5.57	1.56	RGR	retinal G protein coupled receptor	Multiple_Complex
TC0200006537.hg.1	5.32	4.67	1.56	COLEC11	collectin subfamily member 11	Multiple_Complex
TC1900007025.hg.1	8.94	8.29	1.56	PLPPR2	phospholipid phosphatase related 2	Multiple_Complex
TC1700009830.hg.1	6.33	5.69	1.56	CDRT15	CMT1A duplicated region transcript 15	Coding
TC0200007717.hg.1	10	9.35	1.56	AHSA2	AHA1, activator of heat shock 90kDa protein ATPase homolog 2 (yeast)	Multiple_Complex
TC1600007143.hg.1	10.28	9.63	1.56	LYRM1	LYR motif containing 1	Multiple_Complex
TC1600008126.hg.1	5.95	5.3	1.56	CMTM2	CKLF-like MARVEL transmembrane domain containing 2	Multiple_Complex
TC0400007023.hg.1	9.48	8.84	1.56	PACRGL	PARK2 co-regulated like	Multiple_Complex
TC0500008700.hg.1	11.24	10.6	1.56	SEC24A	SEC24 homolog A, COPII coat complex component	Multiple_Complex
TC0300008142.hg.1	11.28	10.64	1.56	TBC1D23	TBC1 domain family, member 23	Multiple_Complex
TC0900007977.hg.1	9.52	8.88	1.56	CARD19	caspase recruitment domain family, member 19	Multiple_Complex
TC1500006791.hg.1	4.27	3.62	1.56	FMN1	Jeck2013 ANTISENSE, coding, INTERNAL, intronic best transcript NM_001103184	NonCoding
TC0700007997.hg.1	6.62	5.97	1.56	LIMK1	LIM domain kinase 1	Multiple_Complex
TC0400009592.hg.1	5.6	4.95	1.56	TRIML1	tripartite motif family like 1	Multiple_Complex
TC1900011965.hg.1	3.98	3.34	1.56	PSG2	pregnancy specific beta-1-glycoprotein 2	Multiple_Complex
TC1100009944.hg.1	4.78	4.14	1.56	OR52N1	olfactory receptor, family 52, subfamily N, member 1	Coding
TC0100012897.hg.1	5.06	4.41	1.56	NPPA	natriuretic peptide A	Multiple_Complex
TC2100008520.hg.1	4.84	4.2	1.56	B3GALT5	UDP-Gal:betaGlcNAc beta 1,3-galactosyltransferase 5	NonCoding
TC1900010481.hg.1	5.78	5.14	1.56	TMEM147-AS1	TMEM147 antisense RNA 1	NonCoding
TC1200012793.hg.1	3.93	3.29	1.56	KRT83	keratin 83, type II	Multiple_Complex
TC0100013804.hg.1	5.49	4.85	1.56	BMP8B	bone morphogenetic protein 8b	Coding
TC0600013527.hg.1	7.72	7.08	1.56	KATNA1	katanin p60 (ATPase containing) subunit A 1	Multiple_Complex
TC0500007396.hg.1	6.91	6.27	1.56	SNX18	sorting nexin 18	Coding
TC0800006663.hg.1	9.08	8.44	1.56	ERI1	exoribonuclease 1	Multiple_Complex
TC0600014135.hg.1	4.14	3.5	1.56	ADGRF2	adhesion G protein-coupled receptor F2	Coding
TC0300007020.hg.1	5.29	4.64	1.56	ARPP21	Transcript Identified by AceView, Entrez Gene ID(s) 10777	Unassigned
TC1100006704.hg.1	4.5	3.86	1.56	OR52N4	olfactory receptor, family 52, subfamily N, member 4 (gene/pseudogene)	Coding
TC0600013775.hg.1	3.99	3.35	1.56	SLC22A2	solute carrier family 22 (organic cation transporter), member 2	Multiple_Complex
TC0400009037.hg.1	9.07	8.43	1.56	MND1	meiotic nuclear divisions 1	Multiple_Complex
TC0700010348.hg.1	4.9	4.26	1.56	SOSTDC1	sclerostin domain containing 1	Coding
TC0700009689.hg.1	3.86	3.22	1.56	NOS3	Transcript Identified by AceView, Entrez Gene ID(s) 4846	Coding
TC1700009470.hg.1	4.41	3.77	1.56	OR1D2	olfactory receptor, family 1, subfamily D, member 2	Coding
TC0800008300.hg.1	6.77	6.13	1.56	CPQ	carboxypeptidase Q	Multiple_Complex
TC0X00007535.hg.1	4.69	4.05	1.56	ARR3	arrestin 3, retinal (X-arrestin)	Multiple_Complex
TC0100011621.hg.1	9.57	8.93	1.56	TGFB2; TGFB2-OT1	transforming growth factor beta 2; TGFB2 overlapping transcript 1	Multiple_Complex
TC0200007805.hg.1	11.88	11.24	1.56	AFTPH	aftiphilin	Multiple_Complex
TC1600011322.hg.1	8.86	8.22	1.56	FAM195A	family with sequence similarity 195, member A	Multiple_Complex
TC1100006760.hg.1	5.38	4.74	1.56	PPFIBP2	PTPRF interacting protein, binding protein 2 (liprin beta 2)	Multiple_Complex
TC0100010301.hg.1	7.72	7.09	1.56	VANGL2	VANGL planar cell polarity protein 2	Multiple_Complex
TC2100008467.hg.1	5.41	4.77	1.56	C21orf58	chromosome 21 open reading frame 58	Multiple_Complex
TC1900007675.hg.1	5.34	4.7	1.56	VSTM2B	V-set and transmembrane domain containing 2B	Coding
TC0200008285.hg.1	10.31	9.67	1.56	MRPL35	mitochondrial ribosomal protein L35	Multiple_Complex
TC1900007115.hg.1	11.95	11.32	1.56	NFIX	nuclear factor I/X (CCAAT-binding transcription factor)	Multiple_Complex
TC1900007888.hg.1	6.22	5.58	1.56	APLP1	amyloid beta (A4) precursor-like protein 1	Multiple_Complex
TC0300013963.hg.1	4.32	3.68	1.56	ANO10	anoctamin 10	NonCoding
TC0X00011414.hg.1	6.68	6.05	1.56	ARHGAP4	Rho GTPase activating protein 4	Multiple_Complex
TC0100008588.hg.1	7.32	6.69	1.55	EFCAB7; DLEU2L	EF-hand calcium binding domain 7; deleted in lymphocytic leukemia 2-like	Multiple_Complex
TC0800011241.hg.1	3.37	2.73	1.55	RGS22	regulator of G-protein signaling 22	Multiple_Complex
TC0700013347.hg.1	5.89	5.26	1.55	AQP1	aquaporin 1 (Colton blood group)	Multiple_Complex
TC0700010510.hg.1	8.7	8.07	1.55	C7orf31	chromosome 7 open reading frame 31	Multiple_Complex
TC2200007427.hg.1	5.14	4.5	1.55	TNRC6B	Transcript Identified by AceView, Entrez Gene ID(s) 23112	Unassigned
TC1900007899.hg.1	4.42	3.78	1.55	SDHAF1	succinate dehydrogenase complex assembly factor 1	Coding
TC1900009022.hg.1	7.72	7.08	1.55	ZNF135	zinc finger protein 135	Multiple_Complex
TC0600008716.hg.1	4.39	3.75	1.55	HTR1E	5-hydroxytryptamine (serotonin) receptor 1E, G protein-coupled	Coding
TC1000008045.hg.1	10.85	10.21	1.55	SEC24C	SEC24 homolog C, COPII coat complex component	Multiple_Complex
TC0100016678.hg.1	8.4	7.76	1.55	FAM129A	family with sequence similarity 129, member A	Multiple_Complex
TC1000006907.hg.1	5.95	5.31	1.55	STAM	Memczak2013 ALT_ACCEPTOR, ALT_DONOR, INTERNAL, intronic, ncRNA best transcript NR_037774	NonCoding
TC1700008598.hg.1	5.12	4.49	1.55	MILR1	mast cell immunoglobulin-like receptor 1	Multiple_Complex
TC1000011973.hg.1	3.99	3.36	1.55	PRLHR	prolactin releasing hormone receptor	Coding
TC1200010968.hg.1	6.81	6.18	1.55	DDIT3	DNA-damage-inducible transcript 3	Coding
TC2000007297.hg.1	6.13	5.49	1.55	VSTM2L	V-set and transmembrane domain containing 2 like	Coding
TC0300010038.hg.1	6.47	5.84	1.55	SENP5	Transcript Identified by AceView, Entrez Gene ID(s) 205564	Unassigned
TC1200012766.hg.1	5.23	4.6	1.55	PRB1	proline-rich protein BstNI subfamily 1	Coding
TC0600012363.hg.1	9.99	9.35	1.55	HMGN3	high mobility group nucleosomal binding domain 3	Multiple_Complex
TC2000009921.hg.1	5.27	4.64	1.55	L3MBTL1	l(3)mbt-like 1 (Drosophila)	Multiple_Complex
TC1700009744.hg.1	4.14	3.51	1.55	MYH1	myosin, heavy chain 1, skeletal muscle, adult	Coding
TC0200008507.hg.1	8.34	7.71	1.55	ARID5A	AT rich interactive domain 5A (MRF1-like)	Multiple_Complex
TC1500010885.hg.1	3.78	3.15	1.55	RPL4	ribosomal protein L4	NonCoding
TC0400010519.hg.1	9.64	9.01	1.55	APBB2	amyloid beta (A4) precursor protein-binding, family B, member 2	Multiple_Complex
TC0800006475.hg.1	5.79	5.16	1.55	DLGAP2	discs, large (Drosophila) homolog-associated protein 2	Multiple_Complex
TC1100011611.hg.1	7.18	6.55	1.55	PGM2L1	phosphoglucomutase 2-like 1	Multiple_Complex
TC1400006495.hg.1	3.65	3.02	1.55	OR4Q2	olfactory receptor, family 4, subfamily Q, member 2 (gene/pseudogene)	Pseudogene
TC0100010331.hg.1	6.88	6.25	1.55	KLHDC9	kelch domain containing 9	Multiple_Complex
TC0500013363.hg.1	2.94	2.31	1.55	DCANP1	dendritic cell-associated nuclear protein	Coding
TC0300013996.hg.1	8.04	7.4	1.55	TMEM110-MUSTN1; TMEM110	TMEM110-MUSTN1 readthrough; transmembrane protein 110	Multiple_Complex
TC0300013933.hg.1	8.7	8.06	1.55	THUMPD3-AS1	THUMPD3 antisense RNA 1	Multiple_Complex
TC1200007796.hg.1	3.29	2.66	1.55	OR6C68	olfactory receptor, family 6, subfamily C, member 68	Coding
TC0100007745.hg.1	4.62	3.99	1.55	GJB5	gap junction protein beta 5	Multiple_Complex
TC1200008028.hg.1	9.66	9.03	1.55	MSRB3	methionine sulfoxide reductase B3	Multiple_Complex
TC1100009746.hg.1	5.85	5.22	1.55	KRTAP5-2	keratin associated protein 5-2	Coding
TC0200015695.hg.1	5.19	4.56	1.55	DIRC3	disrupted in renal carcinoma 3	Multiple_Complex
TC0X00010990.hg.1	7.6	6.97	1.55	SPANXC; SPANXD	SPANX family, member C; SPANX family, member D	Coding
TC0100011333.hg.1	6.01	5.38	1.55	CDK18	cyclin-dependent kinase 18	Multiple_Complex
TC0100015774.hg.1	6.93	6.3	1.55	LYSMD1	LysM, putative peptidoglycan-binding, domain containing 1	Multiple_Complex
TC1800006882.hg.1	11.37	10.74	1.55	CABLES1	Cdk5 and Abl enzyme substrate 1	Multiple_Complex
TC0100015434.hg.1	10.83	10.2	1.55	GDAP2	ganglioside induced differentiation associated protein 2	Multiple_Complex
TC0300008804.hg.1	5.56	4.93	1.55	TRH	thyrotropin-releasing hormone	Coding
TC2000007139.hg.1	4.67	4.04	1.55	BPIFB6	BPI fold containing family B, member 6	Coding
TC1500008955.hg.1	5.34	4.71	1.55	FMN1	formin 1	Multiple_Complex
TC0500010680.hg.1	6.42	5.8	1.55	PARP8	Memczak2013 ANTISENSE, CDS, coding, INTERNAL, intronic best transcript NM_001178056	NonCoding
TC0800012322.hg.1	4.85	4.22	1.55	CA13	carbonic anhydrase XIII	NonCoding
TC0X00006758.hg.1	9.48	8.85	1.54	CNKSR2	connector enhancer of kinase suppressor of Ras 2	Multiple_Complex
TC1000012144.hg.1	5.61	4.99	1.54	CTBP2	Transcript Identified by AceView, Entrez Gene ID(s) 1488	Unassigned
TC1000012485.hg.1	4.45	3.82	1.54	CC2D2B	coiled-coil and C2 domain containing 2B	Coding
TC1900009676.hg.1	4.85	4.23	1.54	CCDC151	coiled-coil domain containing 151	Multiple_Complex
TC0X00006614.hg.1	8.2	7.57	1.54	MSL3	male-specific lethal 3 homolog (Drosophila)	Multiple_Complex
TC1400007201.hg.1	11.89	11.27	1.54	CDKN3	cyclin-dependent kinase inhibitor 3	Multiple_Complex
TC0300011043.hg.1	6.85	6.23	1.54	WDR6	Memczak2013 ANTISENSE, CDS, coding, INTERNAL best transcript NM_018031	NonCoding
TC1300009670.hg.1	4.67	4.04	1.54	METTL21C	methyltransferase like 21C	Coding
TC1600009865.hg.1	10.79	10.17	1.54	NUPR1	nuclear protein 1, transcriptional regulator	Multiple_Complex
TC1100007584.hg.1	4.22	3.6	1.54	OR4A16	olfactory receptor, family 4, subfamily A, member 16	Coding
TC0600012432.hg.1	11.1	10.48	1.54	PGM3	phosphoglucomutase 3	Multiple_Complex
TC0500013239.hg.1	5.83	5.21	1.54	PCDHB3	protocadherin beta 3	Coding
TC0100017446.hg.1	6.55	5.93	1.54	SUSD4	sushi domain containing 4	Multiple_Complex
TC0200008569.hg.1	7.91	7.28	1.54	INPP4A	inositol polyphosphate-4-phosphatase type I A	Multiple_Complex
TC1400008019.hg.1	10.57	9.94	1.54	GOLGA5	golgin A5	Multiple_Complex
TC0700011813.hg.1	10.26	9.63	1.54	BET1	Bet1 golgi vesicular membrane trafficking protein	Multiple_Complex
TC0300008487.hg.1	5.57	4.95	1.54	MAATS1	MYCBP-associated, testis expressed 1	Multiple_Complex
TC1600010215.hg.1	5.76	5.14	1.54	ABCC12	ATP binding cassette subfamily C member 12	Multiple_Complex
TC0100015234.hg.1	6.76	6.14	1.54	SLC16A4	solute carrier family 16, member 4	Multiple_Complex
TC0X00011364.hg.1	6.12	5.49	1.54	ZNF630	zinc finger protein 630	Multiple_Complex
TC0600014086.hg.1	8.18	7.56	1.54	ZNF391	zinc finger protein 391	Multiple_Complex
TC0100009846.hg.1	4.69	4.07	1.54	PDE4DIP	Transcript Identified by AceView, Entrez Gene ID(s) 9659	Unassigned
TC0300006784.hg.1	13.36	12.74	1.54	RAB5A	RAB5A, member RAS oncogene family	Multiple_Complex
TC1500010698.hg.1	3.84	3.21	1.54	SNRPN; SNURF; SNORD107; PWARSN	small nuclear ribonucleoprotein polypeptide N; SNRPN upstream reading frame; small nucleolar RNA, C/D box 107; Prader Willi/Angelman region RNA, SNRPN neighbor	Multiple_Complex
TC0700009649.hg.1	8.13	7.51	1.54	ATP6V0E2	ATPase, H+ transporting V0 subunit e2	Multiple_Complex
TC1200012623.hg.1	5.34	4.72	1.54	TUBA1C	tubulin, alpha 1c	NonCoding
TC0700012798.hg.1	7.33	6.7	1.54	KDM7A	lysine (K)-specific demethylase 7A	Multiple_Complex
TC0100010243.hg.1	5.51	4.89	1.54	PYHIN1	pyrin and HIN domain family, member 1	Multiple_Complex
TC0200013594.hg.1	9.08	8.46	1.54	COA5	cytochrome c oxidase assembly factor 5	Multiple_Complex
TC2000007227.hg.1	12.48	11.86	1.54	ROMO1	reactive oxygen species modulator 1	Multiple_Complex
TC0200016680.hg.1	6.03	5.41	1.54	SERTAD2	SERTA domain containing 2	NonCoding
TC0200011138.hg.1	3.65	3.02	1.54	UGT1A1; UGT1A6; UGT1A4; UGT1A10; UGT1A8; UGT1A7; UGT1A5; UGT1A3; UGT1A9	UDP glucuronosyltransferase 1 family, polypeptide A1; UDP glucuronosyltransferase 1 family, polypeptide A6; UDP glucuronosyltransferase 1 family, polypeptide A4; UDP glucuronosyltransferase 1 family, polypeptide A10; UDP glucuronosyltransferase 1 family, polypeptide A8; UDP glucuronosyltransferase 1 family, polypeptide A7; UDP glucuronosyltransferase 1 family, polypeptide A5; UDP glucuronosyltran…	Multiple_Complex
TC0600008505.hg.1	6.25	5.62	1.54	RIMS1	regulating synaptic membrane exocytosis 1	Multiple_Complex
TC2200009269.hg.1	4.14	3.51	1.54	APOBEC3A	apolipoprotein B mRNA editing enzyme, catalytic polypeptide-like 3A	Multiple_Complex
TC1600007373.hg.1	6.32	5.7	1.54	CD19	CD19 molecule	Multiple_Complex
TC1100013164.hg.1	4.47	3.85	1.54	PRG2	proteoglycan 2, bone marrow (natural killer cell activator, eosinophil granule major basic protein)	Multiple_Complex
TC0400011616.hg.1	7.03	6.41	1.54	TIFA	TRAF-interacting protein with forkhead-associated domain	Coding
TC0300007083.hg.1	10.11	9.49	1.54	WDR48	WD repeat domain 48	Multiple_Complex
TC0100009646.hg.1	10.39	9.77	1.54	NBPF26	neuroblastoma breakpoint family, member 26	Coding
TC0600008981.hg.1	5.61	4.99	1.54	AIM1	absent in melanoma 1	Multiple_Complex
TC0900009958.hg.1	4.02	3.4	1.54	FAM221B	family with sequence similarity 221, member B	Multiple_Complex
TC1000010367.hg.1	6.03	5.41	1.54	ZNF25	zinc finger protein 25	Multiple_Complex
TC1100010661.hg.1	6.81	6.19	1.54	CHST1	carbohydrate (keratan sulfate Gal-6) sulfotransferase 1	Multiple_Complex
TC1000008686.hg.1	10.9	10.28	1.54	DPCD	deleted in primary ciliary dyskinesia homolog (mouse)	Multiple_Complex
TC0100012113.hg.1	8.74	8.13	1.54	RYR2	ryanodine receptor 2 (cardiac)	Multiple_Complex
TC2200009317.hg.1	8.42	7.81	1.54	KLHL22	kelch-like family member 22	Multiple_Complex
TC0400006472.hg.1	7.55	6.93	1.54	MYL5	myosin light chain 5	Multiple_Complex
TC0700011518.hg.1	7.73	7.11	1.54	GTF2IRD2; GTF2IRD2B	GTF2I repeat domain containing 2; GTF2I repeat domain containing 2B	Multiple_Complex
TC1000009863.hg.1	7.45	6.83	1.54	FAM107B	family with sequence similarity 107, member B	Multiple_Complex
TC1000011215.hg.1	4.3	3.68	1.53	DYDC1	DPY30 domain containing 1	Multiple_Complex
TC0200006476.hg.1	6.15	5.54	1.53	SNTG2	syntrophin, gamma 2	Multiple_Complex
TC0300013836.hg.1	5.11	4.5	1.53	IQCF4; IQCF3	IQ motif containing F5 pseudogene; Transcript Identified by AceView, Entrez Gene ID(s) 401067	Multiple_Complex
TC0100017849.hg.1	8.86	8.24	1.53	ERO1B	endoplasmic reticulum oxidoreductase beta	Multiple_Complex
TC0900006597.hg.1	7.67	7.05	1.53	KDM4C	lysine (K)-specific demethylase 4C	Multiple_Complex
TC0400006810.hg.1	4.97	4.35	1.53	USP17L23	ubiquitin specific peptidase 17-like family member 23 [Source:HGNC Symbol;Acc:HGNC:44451]	Coding
TC0500009629.hg.1	11.93	11.31	1.53	TMED9	transmembrane p24 trafficking protein 9	Multiple_Complex
TC1600010041.hg.1	5.64	5.02	1.53	VN1R3	vomeronasal 1 receptor 3 (gene/pseudogene)	Multiple_Complex
TC1600008239.hg.1	9.75	9.13	1.53	WWP2	WW domain containing E3 ubiquitin protein ligase 2	Multiple_Complex
TC1500008454.hg.1	3.2	2.58	1.53	SPATA8	spermatogenesis associated 8	Multiple_Complex
TC1000010843.hg.1	4.94	4.32	1.53	PBLD	phenazine biosynthesis-like protein domain containing	Multiple_Complex
TC0400008287.hg.1	11.87	11.25	1.53	CISD2	CDGSH iron sulfur domain 2	Coding
TC0X00006581.hg.1	9.18	8.56	1.53	TBL1X	transducin (beta)-like 1X-linked	Multiple_Complex
TC0700011954.hg.1	5.38	4.76	1.53	CYP3A7; CYP3A7-CYP3A51P	cytochrome P450, family 3, subfamily A, polypeptide 7; CYP3A7-CYP3A51P readthrough	Multiple_Complex
TC0300006446.hg.1	3.86	3.25	1.53	CNTN6	contactin 6	Multiple_Complex
TC1100013103.hg.1	6.19	5.58	1.53	TTC36	tetratricopeptide repeat domain 36	Coding
TC0200016528.hg.1	4.59	3.97	1.53	ARHGEF4	Rho guanine nucleotide exchange factor 4	NonCoding
TC0700006984.hg.1	7.5	6.88	1.53	SNX10	sorting nexin 10	Multiple_Complex
TC0100018521.hg.1	4.14	3.53	1.53	TSTD1	thiosulfate sulfurtransferase (rhodanese)-like domain containing 1	Multiple_Complex
TC1900011931.hg.1	4.72	4.1	1.53	SYNE4	spectrin repeat containing, nuclear envelope family member 4	Multiple_Complex
TC0300014065.hg.1	10.74	10.12	1.53	SERP1	stress-associated endoplasmic reticulum protein 1	Coding
TC0700006662.hg.1	9.84	9.23	1.53	C1GALT1	core 1 synthase, glycoprotein-N-acetylgalactosamine 3-beta-galactosyltransferase 1	Multiple_Complex
TC1800007360.hg.1	6.99	6.38	1.53	RAB27B	RAB27B, member RAS oncogene family	Multiple_Complex
TC0100010082.hg.1	4.38	3.76	1.53	TDRD10	tudor domain containing 10	Multiple_Complex
TC0600008473.hg.1	11.63	11.02	1.53	SMAP1	small ArfGAP 1	Multiple_Complex
TC0100010332.hg.1	9.04	8.43	1.53	NIT1	nitrilase 1	Multiple_Complex
TC1100013133.hg.1	3.64	3.02	1.53	HBG2; HBG1	hemoglobin, gamma G; hemoglobin, gamma A	Multiple_Complex
TC0200007855.hg.1	4.12	3.5	1.53	MEIS1	Transcript Identified by AceView, Entrez Gene ID(s) 4211	Unassigned
TC0200008249.hg.1	8.03	7.42	1.53	ELMOD3	Transcript Identified by AceView, Entrez Gene ID(s) 84173	Unassigned
TC0800007389.hg.1	5.36	4.74	1.53	C8orf4	chromosome 8 open reading frame 4	Coding
TC1900008075.hg.1	4.68	4.06	1.53	LGALS16	lectin, galactoside-binding, soluble, 16	Coding
TC0600011927.hg.1	8.36	7.75	1.53	SUPT3H	SPT3 homolog, SAGA and STAGA complex component	Multiple_Complex
TC1500010856.hg.1	4.66	4.05	1.53	EPB42	erythrocyte membrane protein band 4.2	NonCoding
TC0700013013.hg.1	4.4	3.79	1.53	ZNF467	zinc finger protein 467	Coding
TC1200010050.hg.1	4.8	4.19	1.53	LMO3	LIM domain only 3 (rhombotin-like 2)	Multiple_Complex
TC0100016930.hg.1	4.92	4.3	1.53	LMOD1	leiomodin 1 (smooth muscle)	Coding
TC1100007941.hg.1	12.11	11.5	1.53	FKBP2	FK506 binding protein 2	Multiple_Complex
TC1900011747.hg.1	8.05	7.44	1.53	ZNF576	zinc finger protein 576	Multiple_Complex
TC2000008134.hg.1	6.18	5.57	1.53	TCF15	transcription factor 15 (basic helix-loop-helix)	Coding
TC0300012170.hg.1	10.74	10.13	1.53	GOLGB1	golgin B1	Multiple_Complex
TC1200009705.hg.1	6.07	5.46	1.53	VWF	von Willebrand factor	Multiple_Complex
TC0100007555.hg.1	8.11	7.5	1.53	MED18	mediator complex subunit 18	Multiple_Complex
TC2200008186.hg.1	11.78	11.17	1.53	CHCHD10	coiled-coil-helix-coiled-coil-helix domain containing 10	Multiple_Complex
TC0900011065.hg.1	3.1	2.49	1.53	OR13C3	olfactory receptor, family 13, subfamily C, member 3	Coding
TC1800008487.hg.1	4.08	3.47	1.53	CELF4	CUGBP, Elav-like family member 4	Multiple_Complex
TC0800011132.hg.1	6.2	5.59	1.53	GEM	GTP binding protein overexpressed in skeletal muscle	Multiple_Complex
TC0200008059.hg.1	10.77	10.16	1.53	STAMBP	STAM binding protein	Multiple_Complex
TC1200009734.hg.1	9.6	8.99	1.53	VAMP1	vesicle associated membrane protein 1	Multiple_Complex
TC1600011468.hg.1	7.71	7.1	1.53	PKMYT1	protein kinase, membrane associated tyrosine/threonine 1	Multiple_Complex
TC0700013394.hg.1	4.51	3.9	1.53	CCDC146	coiled-coil domain containing 146	Multiple_Complex
TC1400010717.hg.1	6.02	5.41	1.53	PPP1R3E	protein phosphatase 1, regulatory subunit 3E	Multiple_Complex
TC0100018105.hg.1	3.79	3.18	1.53	OR13G1	olfactory receptor, family 13, subfamily G, member 1	Coding
TC0300007336.hg.1	8.99	8.38	1.53	ATRIP; TREX1	ATR interacting protein; three prime repair exonuclease 1	Multiple_Complex
TC2200007489.hg.1	6.31	5.7	1.53	C22orf46	chromosome 22 open reading frame 46	Multiple_Complex
TC0200013061.hg.1	9.01	8.4	1.53	PRADC1	protease-associated domain containing 1	Multiple_Complex
TC0900008320.hg.1	3.21	2.6	1.53	TAL2	T-cell acute lymphocytic leukemia 2	Coding
TC0400008424.hg.1	10.89	10.28	1.53	C4orf32	chromosome 4 open reading frame 32	Coding
TC0100007361.hg.1	5.63	5.02	1.53	GRHL3	grainyhead-like transcription factor 3	Multiple_Complex
TC1600009677.hg.1	5.77	5.16	1.53	CRYM	crystallin mu	Multiple_Complex
TC0100011162.hg.1	4.97	4.36	1.52	IGFN1	immunoglobulin-like and fibronectin type III domain containing 1	Multiple_Complex
TC0200012164.hg.1	5.21	4.6	1.52	GALNT14	Memczak2013 ALT_ACCEPTOR, ALT_DONOR, INTERNAL, intronic, ncRNA best transcript NR_045602	NonCoding
TC1000008806.hg.1	4.49	3.88	1.52	CFAP58	cilia and flagella associated protein 58	Coding
TC1000010870.hg.1	5.24	4.64	1.52	SRGN	Memczak2013 ANTISENSE, coding, INTERNAL, UTR3 best transcript NM_002727	NonCoding
TC1600010811.hg.1	4.13	3.52	1.52	PMFBP1	polyamine modulated factor 1 binding protein 1	Multiple_Complex
TC0500013332.hg.1	3.96	3.35	1.52	DMGDH	dimethylglycine dehydrogenase	Multiple_Complex
TC1200010755.hg.1	4.55	3.94	1.52	KRT75	keratin 75, type II	Multiple_Complex
TC0800008540.hg.1	3.62	3.01	1.52	TRHR	thyrotropin-releasing hormone receptor	Coding
TC1300008609.hg.1	5.54	4.93	1.52	DCLK1	doublecortin-like kinase 1	Multiple_Complex
TC0700013455.hg.1	4.05	3.45	1.52	HYAL4	hyaluronoglucosaminidase 4	Coding
TC1200012609.hg.1	3.08	2.47	1.52	SSPN	sarcospan	NonCoding
TC0300008766.hg.1	11.78	11.18	1.52	COPG1	coatomer protein complex subunit gamma 1	Multiple_Complex
TC1200006718.hg.1	4.31	3.7	1.52	CLEC6A	C-type lectin domain family 6, member A	Multiple_Complex
TC0X00010484.hg.1	5.15	4.54	1.52	COL4A6	collagen, type IV, alpha 6	Multiple_Complex
TSUnmapped00000683.hg.1	8.26	7.65	1.52	MLXIP	MLX interacting protein	NonCoding
TC1400006571.hg.1	5.34	4.73	1.52	OR4E2	olfactory receptor, family 4, subfamily E, member 2	Coding
TC0X00011180.hg.1	3.98	3.37	1.52	RENBP	renin binding protein	Multiple_Complex
TC1700006612.hg.1	8.12	7.52	1.52	CYB5D2	Transcript Identified by AceView, Entrez Gene ID(s) 124936	Unassigned
TC1900011414.hg.1	4.22	3.62	1.52	LAIR1	leukocyte-associated immunoglobulin-like receptor 1	Multiple_Complex
TC1700012450.hg.1	4.82	4.21	1.52	GH1	growth hormone 1	Multiple_Complex
TC1400009585.hg.1	6.15	5.55	1.52	MAP3K9	mitogen-activated protein kinase kinase kinase 9	Multiple_Complex
TC1200008113.hg.1	11.37	10.76	1.52	NUP107	nucleoporin 107kDa	Multiple_Complex
TC0800010282.hg.1	6.16	5.56	1.52	DKK4	dickkopf WNT signaling pathway inhibitor 4	Coding
TC1000007703.hg.1	9.01	8.41	1.52	BICC1	BicC family RNA binding protein 1	Multiple_Complex
TC0600008104.hg.1	3.98	3.37	1.52	RSPH9	radial spoke head 9 homolog (Chlamydomonas)	Coding
TC0200012608.hg.1	11.18	10.58	1.52	PSME4	proteasome activator subunit 4	Multiple_Complex
TC0300009855.hg.1	8.92	8.32	1.52	IL1RAP	interleukin 1 receptor accessory protein	Multiple_Complex
TC1200009177.hg.1	7.64	7.04	1.52	TMEM120B	transmembrane protein 120B	Multiple_Complex
TC1500009451.hg.1	5.55	4.95	1.52	BCL2L10	BCL2-like 10 (apoptosis facilitator)	Coding
TC1500010906.hg.1	6.03	5.43	1.52	RP11-351M8.2; MESDC2; RP11-351M8.1	Transcript Identified by AceView, Entrez Gene ID(s) 23184; novel transcript, antisense to CEMIP	Multiple_Complex
TC1900009759.hg.1	10.85	10.25	1.52	GADD45GIP1	growth arrest and DNA-damage-inducible, gamma interacting protein 1	Multiple_Complex
TC1800008456.hg.1	4.39	3.78	1.52	ZSCAN30	zinc finger and SCAN domain containing 30	Multiple_Complex
TC1000007895.hg.1	6.73	6.12	1.52	TSPAN15	tetraspanin 15	Multiple_Complex
TC1700011774.hg.1	6.92	6.32	1.52	TRIM47	tripartite motif containing 47	Multiple_Complex
TC0100015850.hg.1	4.74	4.14	1.52	SPRR2B	small proline-rich protein 2B	Coding
TC1500006666.hg.1	7.57	6.97	1.52	GOLGA8F; GOLGA8G	golgin A8 family, member F; golgin A8 family, member G	Multiple_Complex
TC0400012796.hg.1	6.27	5.67	1.52	PDGFRA	platelet-derived growth factor receptor, alpha polypeptide	Multiple_Complex
TC0900011039.hg.1	5.42	4.82	1.52	PPP3R2	protein phosphatase 3, regulatory subunit B, beta	Coding
TC1200012832.hg.1	3.6	3	1.52	PAH	phenylalanine hydroxylase	Multiple_Complex
TC1100010398.hg.1	5.15	4.55	1.52	CCDC34	Transcript Identified by AceView, Entrez Gene ID(s) 91057	Unassigned
TSUnmapped00000211.hg.1	7.81	7.21	1.52	SERTAD4	SERTA domain containing 4	NonCoding
TC0500013369.hg.1	9.74	9.14	1.52	SIL1	SIL1 nucleotide exchange factor	Multiple_Complex
TC0400011414.hg.1	10.11	9.51	1.52	TRMT10A	tRNA methyltransferase 10A	Multiple_Complex
TC0100013374.hg.1	4.94	4.34	1.52	TRIM63	tripartite motif containing 63, E3 ubiquitin protein ligase	Multiple_Complex
TC0500009023.hg.1	3.14	2.54	1.52	JAKMIP2-AS1	JAKMIP2 antisense RNA 1	Multiple_Complex
TC1100010976.hg.1	11.01	10.41	1.52	OSBP	oxysterol binding protein	Multiple_Complex
TSUnmapped00000345.hg.1	3.75	3.15	1.52	SAG	S-antigen; retina and pineal gland (arrestin)	Coding
TC0900010854.hg.1	6.41	5.81	1.52	NUTM2F	NUT family member 2F	Coding
TC0200008923.hg.1	7.59	6.99	1.51	POLR1B	polymerase (RNA) I polypeptide B	Multiple_Complex
TC0100016492.hg.1	8.68	8.08	1.51	RFWD2	ring finger and WD repeat domain 2, E3 ubiquitin protein ligase	Multiple_Complex
TC0600009102.hg.1	9.97	9.37	1.51	FIG4	FIG4 phosphoinositide 5-phosphatase	Multiple_Complex
TC0600012314.hg.1	9.47	8.87	1.51	COL12A1	collagen, type XII, alpha 1	Multiple_Complex
TC1400008762.hg.1	5.18	4.59	1.51	CTSG	cathepsin G	Multiple_Complex
TSUnmapped00000208.hg.1	5.28	4.68	1.51	ZDHHC3	zinc finger, DHHC-type containing 3	NonCoding
TC1000008046.hg.1	7.92	7.32	1.51	FUT11	fucosyltransferase 11 (alpha (1,3) fucosyltransferase)	Multiple_Complex
TC1900010032.hg.1	8.88	8.28	1.51	CERS1; GDF1	ceramide synthase 1; growth differentiation factor 1	Multiple_Complex
TC0300012482.hg.1	8.98	8.38	1.51	RAB6B	RAB6B, member RAS oncogene family	Multiple_Complex
TC1000009983.hg.1	5.74	5.14	1.51	NEBL	nebulette	Multiple_Complex
TC1700010959.hg.1	5.13	4.53	1.51	OSBPL7	oxysterol binding protein-like 7	Multiple_Complex
TC2100008417.hg.1	6.47	5.87	1.51	COL18A1-AS1	COL18A1 antisense RNA 1	Multiple_Complex
TC0100010078.hg.1	6.08	5.48	1.51	IL6R	interleukin 6 receptor	Multiple_Complex
TC1500010692.hg.1	3.84	3.24	1.51	MKRN3	makorin ring finger protein 3	Coding
TC0100014566.hg.1	11.16	10.56	1.51	ANKRD13C	ankyrin repeat domain 13C	Multiple_Complex
TC1900009491.hg.1	5.2	4.6	1.51	FCER2	Fc fragment of IgE, low affinity II, receptor for (CD23)	Multiple_Complex
TC0400008106.hg.1	9.23	8.63	1.51	HERC5	HECT and RLD domain containing E3 ubiquitin protein ligase 5	Multiple_Complex
TC0900006560.hg.1	4.09	3.49	1.51	PDCD1LG2	programmed cell death 1 ligand 2	Multiple_Complex
TC1200012818.hg.1	11.47	10.87	1.51	LLPH	LLP homolog, long-term synaptic facilitation (Aplysia)	Coding
TC0400010612.hg.1	8.78	8.18	1.51	NFXL1	nuclear transcription factor, X-box binding-like 1	Multiple_Complex
TC0100012734.hg.1	6.74	6.14	1.51	TNFRSF9	tumor necrosis factor receptor superfamily, member 9	Coding
TC1200011054.hg.1	7.05	6.46	1.51	PPM1H	protein phosphatase, Mg2+/Mn2+ dependent, 1H	Multiple_Complex
TC1200008005.hg.1	8.91	8.32	1.51	RASSF3	Ras association (RalGDS/AF-6) domain family member 3	Multiple_Complex
TC1200010111.hg.1	4.07	3.48	1.51	ABCC9	ATP binding cassette subfamily C member 9	Coding
TC0100018510.hg.1	10.05	9.46	1.51	GLMP	glycosylated lysosomal membrane protein	Multiple_Complex
TC0300009350.hg.1	4.32	3.73	1.51	ARL14	ADP-ribosylation factor like GTPase 14	Coding
TSUnmapped00000065.hg.1	6.86	6.27	1.51	MLXIP	MLX interacting protein	NonCoding
TC0X00010954.hg.1	10.37	9.78	1.51	FGF13; LINC00889	fibroblast growth factor 13; long intergenic non-protein coding RNA 889	Multiple_Complex
TSUnmapped00000083.hg.1	4.11	3.52	1.51	BCL2L14	BCL2-like 14 (apoptosis facilitator)	NonCoding
TC1000007936.hg.1	9.04	8.45	1.51	SGPL1	sphingosine-1-phosphate lyase 1	Multiple_Complex
TC0100009355.hg.1	3.46	2.86	1.51	GPR61	G protein-coupled receptor 61	Multiple_Complex
TC1400007688.hg.1	10.46	9.87	1.51	FCF1	FCF1 rRNA-processing protein	Multiple_Complex
TC0100007784.hg.1	7.03	6.43	1.51	AGO4	argonaute RISC catalytic component 4	Multiple_Complex
TC0500008620.hg.1	4.85	4.26	1.51	CSF2	colony stimulating factor 2 (granulocyte-macrophage)	Coding
TC0100018481.hg.1	8.81	8.22	1.51	NOTCH2NL	notch 2 N-terminal like	Coding
TC1100011128.hg.1	10.04	9.45	1.51	ATL3	atlastin GTPase 3	Multiple_Complex
TC2000008967.hg.1	4.38	3.79	1.51	FAM83C	family with sequence similarity 83, member C	Coding
TC0900006451.hg.1	5.06	4.47	1.51	DMRT1	doublesex and mab-3 related transcription factor 1	Multiple_Complex
TC1200009111.hg.1	5.26	4.67	1.51	CCDC64	coiled-coil domain containing 64	Multiple_Complex
TC0300012118.hg.1	11.42	10.83	1.51	TMEM39A	transmembrane protein 39A	Multiple_Complex
TC0700010945.hg.1	5.11	4.52	1.51	NACAD	NAC alpha domain containing	Multiple_Complex
TC0200009067.hg.1	7.52	6.93	1.51	TMEM37	transmembrane protein 37	Multiple_Complex
TC2200008592.hg.1	8.05	7.46	1.51	APOL2	apolipoprotein L, 2	Multiple_Complex
TC0900011256.hg.1	5.12	4.53	1.5	RNF183	ring finger protein 183	Multiple_Complex
TC0200016446.hg.1	6.03	5.44	1.5	ACYP2	acylphosphatase 2, muscle type	Multiple_Complex
TC1900011984.hg.1	7.1	6.51	1.5	DMPK	dystrophia myotonica-protein kinase	Multiple_Complex
TC1400009402.hg.1	3.84	3.26	1.5	ESR2	estrogen receptor 2 (ER beta)	Multiple_Complex
TC0600011945.hg.1	6.57	5.98	1.5	RCAN2	regulator of calcineurin 2	Coding
TC1900007732.hg.1	5.15	4.56	1.5	THEG5; AC011525.4; pleysey	testis highly expressed protein 5; novel transcript; Transcript Identified by AceView	Multiple_Complex
TC0900010352.hg.1	10.23	9.65	1.5	PTAR1	protein prenyltransferase alpha subunit repeat containing 1	Multiple_Complex
TC0400008854.hg.1	10.02	9.43	1.5	ZNF330	zinc finger protein 330	Multiple_Complex
TC1100013156.hg.1	3.99	3.4	1.5	DCDC1	doublecortin domain containing 1	NonCoding
TC0600010383.hg.1	5.26	4.67	1.5	HUS1B	HUS1 checkpoint clamp component B	Coding
TC1600007240.hg.1	4.67	4.08	1.5	PRKCB	protein kinase C, beta	Multiple_Complex
TC0X00007153.hg.1	5.97	5.38	1.5	UXT-AS1	UXT antisense RNA 1	NonCoding
TC1000010482.hg.1	7.14	6.55	1.5	C10orf10	chromosome 10 open reading frame 10	Multiple_Complex
TC0200010729.hg.1	7.73	7.14	1.5	XRCC5	Transcript Identified by AceView, Entrez Gene ID(s) 7520	Unassigned
TC0300012589.hg.1	3.85	3.26	1.5	PRR23A	proline rich 23A	Coding
TC2000008894.hg.1	10.28	9.69	1.5	E2F1	E2F transcription factor 1	Multiple_Complex
TC0900009453.hg.1	4.37	3.79	1.5	INSL6	insulin-like 6	Multiple_Complex
TC0100007669.hg.1	7.62	7.03	1.5	CCDC28B	coiled-coil domain containing 28B	Multiple_Complex
TC1200012704.hg.1	9.88	9.3	1.5	TCHP	trichoplein, keratin filament binding	Multiple_Complex
TC0500010199.hg.1	6.18	5.59	1.5	FAM134B	family with sequence similarity 134, member B	Multiple_Complex
TC0900009456.hg.1	5.02	4.43	1.5	RLN2	relaxin 2	Multiple_Complex
TC2200008680.hg.1	5.4	4.81	1.5	BAIAP2L2	BAI1-associated protein 2-like 2	Multiple_Complex
TC1100007670.hg.1	4.95	4.36	1.5	P2RX3	purinergic receptor P2X, ligand gated ion channel, 3	Multiple_Complex
TC0200013878.hg.1	11.56	10.98	1.5	BUB1	BUB1 mitotic checkpoint serine/threonine kinase	Multiple_Complex
TC0600014190.hg.1	3.96	3.37	1.5	ZC2HC1B	zinc finger, C2HC-type containing 1B	Multiple_Complex
TC0X00007690.hg.1	5.52	4.93	1.5	MAGEE1	MAGE family member E1	Multiple_Complex
TC0500012491.hg.1	7.9	7.31	1.5	ZNF300	zinc finger protein 300	Coding
TC1800007198.hg.1	3.68	3.09	1.5	SLC14A1	solute carrier family 14 (urea transporter), member 1 (Kidd blood group)	Multiple_Complex
TC0500010639.hg.1	5.34	4.75	1.5	CCL28	chemokine (C-C motif) ligand 28	Multiple_Complex
TC0300010862.hg.1	10.16	9.58	1.5	POMGNT2	protein O-linked mannose N-acetylglucosaminyltransferase 2 (beta 1,4-)	Multiple_Complex
TC1900009607.hg.1	4.98	4.4	1.5	ANGPTL6	angiopoietin like 6	Multiple_Complex
TC0500012378.hg.1	4.35	3.77	1.5	GPR151	G protein-coupled receptor 151	Coding
TSUnmapped00000113.hg.1	4.35	3.76	1.5	PADI4	peptidyl arginine deiminase, type IV	Coding
TC1200008877.hg.1	5.07	4.49	1.5	SH2B3	Transcript Identified by AceView, Entrez Gene ID(s) 10019	Unassigned
TC0100016685.hg.1	10.35	9.76	1.5	TRMT1L	tRNA methyltransferase 1 like	Multiple_Complex
TC0600009710.hg.1	5.9	5.32	1.5	STX11	syntaxin 11	Coding
TC0400008547.hg.1	10.68	10.09	1.5	METTL14	methyltransferase like 14	Multiple_Complex
TC0100009837.hg.1	7.71	7.13	1.5	PDE4DIP	phosphodiesterase 4D interacting protein	Multiple_Complex
TC0X00011209.hg.1	7.72	7.14	1.5	FAM3A	family with sequence similarity 3, member A	Multiple_Complex
TC1700007993.hg.1	4.35	3.77	1.5	RUNDC3A	RUN domain containing 3A	Multiple_Complex
TC0400008504.hg.1	4.72	4.13	1.5	MTRNR2L13	MT-RNR2-like 13	Coding
TC0600011534.hg.1	10.75	10.17	1.5	WDR46; MIR6873	WD repeat domain 46; microRNA 6873	Multiple_Complex
TC0X00007668.hg.1	9.84	9.26	1.5	UPRT	uracil phosphoribosyltransferase (FUR1) homolog (S. cerevisiae)	Multiple_Complex
TC1100010284.hg.1	3.44	2.86	1.5	MRGPRX1	MAS-related GPR, member X1	Multiple_Complex
TC1800007316.hg.1	9.17	8.59	1.5	SKA1	spindle and kinetochore associated complex subunit 1	Multiple_Complex
TC0900009461.hg.1	7.51	6.93	1.5	PLGRKT	plasminogen receptor, C-terminal lysine transmembrane protein	Multiple_Complex
TC1600007538.hg.1	5.63	5.05	1.5	SLC5A2	solute carrier family 5 (sodium/glucose cotransporter), member 2	Multiple_Complex
TC0200007261.hg.1	11.11	10.53	1.5	QPCT	glutaminyl-peptide cyclotransferase	Multiple_Complex
TC0X00009095.hg.1	3.14	2.56	1.5	ATXN3L	ataxin 3-like	Coding
TSUnmapped00000706.hg.1	8.69	8.11	1.5	HYOU1	hypoxia up-regulated 1	NonCoding
TC0200008669.hg.1	4.31	3.73	1.5	IL1RL2	interleukin 1 receptor-like 2	Multiple_Complex
TC2000006756.hg.1	3.5	2.92	1.5	MACROD2; RPS3P1	MACRO domain containing 2; ribosomal protein S3 pseudogene 1	Multiple_Complex
TC0600011948.hg.1	7.09	6.51	1.5	CYP39A1	cytochrome P450, family 39, subfamily A, polypeptide 1	Multiple_Complex
TC0200010193.hg.1	6.63	6.05	1.5	ZNF804A	zinc finger protein 804A	Coding
TC0900010200.hg.1	8.98	8.4	1.5	LOC102724238; LOC554249; RP11-111F5.4	Homo sapiens uncharacterized LOC102724238 (LOC102724238), long non-coding RNA.; Homo sapiens uncharacterized LOC554249 (LOC554249), long non-coding RNA.; Homo sapiens hypothetical LOC554249, mRNA (cDNA clone MGC:99799 IMAGE:6378300), complete cds.; novel transcript	Multiple_Complex
TC0100008450.hg.1	9.43	8.85	1.49	PRKAA2	protein kinase, AMP-activated, alpha 2 catalytic subunit	Multiple_Complex
TC1400010648.hg.1	5.2	4.62	1.49	BDKRB1	bradykinin receptor B1	Multiple_Complex
TC1100006744.hg.1	4.34	3.76	1.49	OR2AG1	olfactory receptor, family 2, subfamily AG, member 1 (gene/pseudogene)	Multiple_Complex
TC0100011267.hg.1	10.28	9.7	1.49	ATP2B4	ATPase, Ca++ transporting, plasma membrane 4	Multiple_Complex
TC0500010592.hg.1	3.69	3.11	1.49	C6	complement component 6	Multiple_Complex
TC1100011052.hg.1	10.49	9.91	1.49	FADS3	fatty acid desaturase 3	Multiple_Complex
TC1600011568.hg.1	8.38	7.8	1.49	TMEM231	transmembrane protein 231	Multiple_Complex
TC2000006844.hg.1	4.2	3.63	1.49	SCP2D1	SCP2 sterol-binding domain containing 1	Coding
TC0100018393.hg.1	9.25	8.67	1.49	FAAP20	Fanconi anemia core complex associated protein 20	Multiple_Complex
TC0300008385.hg.1	5.79	5.21	1.49	TIGIT	T-cell immunoreceptor with Ig and ITIM domains	Multiple_Complex
TC2200008741.hg.1	6.74	6.16	1.49	PDGFB	platelet-derived growth factor beta polypeptide	Coding
TC0200011509.hg.1	4.96	4.38	1.49	MYT1L	myelin transcription factor 1-like	Multiple_Complex
TC0100016963.hg.1	10.51	9.93	1.49	KDM5B	lysine (K)-specific demethylase 5B	Multiple_Complex
TC0200006671.hg.1	5.33	4.75	1.49	GRHL1	grainyhead-like transcription factor 1	Multiple_Complex
TC0400010449.hg.1	3.98	3.4	1.49	TLR10	toll-like receptor 10	Multiple_Complex
TC0500007249.hg.1	12.77	12.19	1.49	C5orf51	chromosome 5 open reading frame 51	Multiple_Complex
TC1000008431.hg.1	10.75	10.17	1.49	PCGF5	polycomb group ring finger 5	Multiple_Complex
TC0200009470.hg.1	7.29	6.71	1.49	HNMT	histamine N-methyltransferase	Multiple_Complex
TC1200012749.hg.1	6.77	6.2	1.49	CD163	CD163 molecule	Multiple_Complex
TC0500008602.hg.1	10.89	10.31	1.49	LYRM7	LYR motif containing 7	Multiple_Complex
TC1800006905.hg.1	7.61	7.03	1.49	CABYR	calcium binding tyrosine-(Y)-phosphorylation regulated	Multiple_Complex
TC1100006748.hg.1	4.27	3.69	1.49	OR2D3	olfactory receptor, family 2, subfamily D, member 3	Coding
TC0400010961.hg.1	3.72	3.14	1.49	JCHAIN	joining chain of multimeric IgA and IgM	Multiple_Complex
TC0900006603.hg.1	5.97	5.4	1.49	KDM4C	Transcript Identified by AceView, Entrez Gene ID(s) 23081	Unassigned
TC1100012420.hg.1	7.05	6.47	1.49	APOA5	apolipoprotein A-V	Coding
TC2000008242.hg.1	8.48	7.91	1.49	RNF24	ring finger protein 24	Multiple_Complex
TC0800009891.hg.1	5.6	5.02	1.49	STC1	stanniocalcin 1	Multiple_Complex
TC0800012324.hg.1	5.4	4.82	1.49	LRRC69; MIR4661	leucine rich repeat containing 69; microRNA 4661	Multiple_Complex
TC2000007239.hg.1	8.25	7.67	1.49	EPB41L1	erythrocyte membrane protein band 4.1-like 1	Multiple_Complex
TC1200010229.hg.1	7.72	7.14	1.49	PTHLH	parathyroid hormone-like hormone	Multiple_Complex
TC0100012332.hg.1	3.5	2.92	1.49	OR2L13	olfactory receptor, family 2, subfamily L, member 13	Coding
TC1900009584.hg.1	4.89	4.32	1.49	ZNF560	zinc finger protein 560	Multiple_Complex
TC0700009122.hg.1	9.53	8.95	1.49	KLHDC10	kelch domain containing 10	Multiple_Complex
TC0X00008054.hg.1	10.31	9.73	1.49	RNF128	ring finger protein 128, E3 ubiquitin protein ligase	Multiple_Complex
TC0100016556.hg.1	3.96	3.38	1.49	NPHS2	nephrosis 2, idiopathic, steroid-resistant (podocin)	Coding
TC1200010845.hg.1	4.96	4.38	1.49	LACRT	lacritin	Multiple_Complex
TC0400011618.hg.1	4.49	3.91	1.49	NEUROG2	neurogenin 2	Coding
TSUnmapped00000517.hg.1	9.24	8.66	1.49	HYOU1	hypoxia up-regulated 1	Coding
TC0400012940.hg.1	13.16	12.58	1.49	SEC31A	SEC31 homolog A, COPII coat complex component	Multiple_Complex
TC0700006820.hg.1	4.61	4.04	1.49	HDAC9	Jeck2013 ALT_ACCEPTOR, ALT_DONOR, coding, INTERNAL, intronic best transcript NM_178423	NonCoding
TC0200013192.hg.1	3.67	3.09	1.49	LRRTM1	leucine rich repeat transmembrane neuronal 1	Coding
TC0200015754.hg.1	3.07	2.5	1.49	FEV	FEV (ETS oncogene family)	Multiple_Complex
TC0200016676.hg.1	7.31	6.73	1.49	WDPCP	WD repeat containing planar cell polarity effector	Multiple_Complex
TC0500008054.hg.1	9.2	8.62	1.49	POLR3G	polymerase (RNA) III (DNA directed) polypeptide G (32kD)	Multiple_Complex
TC1200006686.hg.1	5.25	4.68	1.49	DPPA3	developmental pluripotency associated 3	Coding
TC2100006852.hg.1	12.02	11.45	1.49	USP16	ubiquitin specific peptidase 16	Multiple_Complex
TC1200008789.hg.1	4.32	3.75	1.49	DAO	D-amino-acid oxidase	Multiple_Complex
TC0700010565.hg.1	6.09	5.51	1.49	HOXA11	homeobox A11	Coding
TC0600010305.hg.1	9.67	9.1	1.49	C6orf120	chromosome 6 open reading frame 120	Coding
TC1700012397.hg.1	4.64	4.07	1.49	KRT25	keratin 25, type I	Coding
TC1700010456.hg.1	4.38	3.81	1.49	CCL23	chemokine (C-C motif) ligand 23	Coding
TC2200007331.hg.1	9.33	8.76	1.49	PICK1	protein interacting with PRKCA 1	Multiple_Complex
TC0300013882.hg.1	8.9	8.33	1.49	CHST2	carbohydrate (N-acetylglucosamine-6-O) sulfotransferase 2	Coding
TC0600010960.hg.1	12.03	11.45	1.49	TPMT	thiopurine S-methyltransferase	Multiple_Complex
TC0100015478.hg.1	5.07	4.49	1.49	NBPF7	neuroblastoma breakpoint family, member 7	Multiple_Complex
TC2000007450.hg.1	6.92	6.35	1.49	R3HDML	R3H domain containing-like	Coding
TC1900010701.hg.1	10.59	10.02	1.49	C19orf47	chromosome 19 open reading frame 47	Multiple_Complex
TC0500007731.hg.1	4.28	3.71	1.49	CARTPT	CART prepropeptide	Multiple_Complex
TC0700009079.hg.1	8.52	7.95	1.49	TSPAN33	tetraspanin 33	Multiple_Complex
TC0100018137.hg.1	4.51	3.94	1.49	OR14I1	olfactory receptor, family 14, subfamily I, member 1	Coding
TC0700007471.hg.1	5.19	4.62	1.49	LINC00525	long intergenic non-protein coding RNA 525	Multiple_Complex
TC0700006783.hg.1	9.7	9.13	1.49	TSPAN13	tetraspanin 13	Multiple_Complex
TC1000007591.hg.1	3.38	2.81	1.49	C10orf53	chromosome 10 open reading frame 53	Coding
TC1100009191.hg.1	4.73	4.16	1.48	IL10RA	interleukin 10 receptor, alpha	Multiple_Complex
TC1500010751.hg.1	5.03	4.46	1.48	FOXB1	forkhead box B1	NonCoding
TC1000012574.hg.1	6.69	6.12	1.48	ADIRF-AS1; RP11-96C23.15; MMRN2	ADIRF antisense RNA 1 [Source:HGNC Symbol;Acc:HGNC:45127]; Transcript Identified by AceView, Entrez Gene ID(s) 79812; ADIRF antisense RNA 1; novel transcript, antisense to ADIRF	NonCoding
TC0100009339.hg.1	8.68	8.11	1.48	TMEM167B	transmembrane protein 167B	Multiple_Complex
TC0100017733.hg.1	10.66	10.09	1.48	TSNAX	Memczak2013 ANTISENSE, CDS, coding, INTERNAL, UTR3 best transcript NM_005999	NonCoding
TC0500013155.hg.1	12.35	11.78	1.48	BASP1	brain abundant, membrane attached signal protein 1	Coding
TC0800010940.hg.1	4.14	3.57	1.48	FABP12	fatty acid binding protein 12	Coding
TC1100011812.hg.1	3.3	2.73	1.48	DLG2	discs, large homolog 2 (Drosophila)	Multiple_Complex
TC1900007851.hg.1	8.74	8.17	1.48	FFAR1	free fatty acid receptor 1	Multiple_Complex
TC1400007445.hg.1	6.46	5.89	1.48	PLEKHG3	pleckstrin homology domain containing, family G (with RhoGef domain) member 3	Multiple_Complex
TC0X00006725.hg.1	4.91	4.35	1.48	PPEF1	protein phosphatase, EF-hand calcium binding domain 1	Multiple_Complex
TC1600009664.hg.1	4.33	3.76	1.48	ACSM1	acyl-CoA synthetase medium-chain family member 1	Multiple_Complex
TC1500007396.hg.1	3.75	3.18	1.48	LDHAL6B	lactate dehydrogenase A-like 6B	Coding
TC0700008875.hg.1	9.31	8.74	1.48	MET	MET proto-oncogene, receptor tyrosine kinase	Multiple_Complex
TC0700013579.hg.1	4.39	3.82	1.48	SEMA3A	sema domain, immunoglobulin domain (Ig), short basic domain, secreted, (semaphorin) 3A	NonCoding
TC1100007996.hg.1	12.56	11.99	1.48	ZFPL1	zinc finger protein-like 1	Multiple_Complex
TC0400007055.hg.1	9.8	9.24	1.48	CDC42	Transcript Identified by AceView, Entrez Gene ID(s) 998	Unassigned
TC0X00008415.hg.1	4.58	4.01	1.48	ARHGAP36	Rho GTPase activating protein 36	Coding
TSUnmapped00000322.hg.1	10.79	10.23	1.48	HYOU1	hypoxia up-regulated 1	Coding
TC1300009637.hg.1	6.13	5.56	1.48	GGACT	gamma-glutamylamine cyclotransferase	Multiple_Complex
TC22_KI270734v1_random00006434.hg.1	6.99	6.42	1.48	DGCR6; LOC102724770	Homo sapiens DiGeorge syndrome critical region gene 6 (DGCR6), mRNA.; protein DGCR6; Homo sapiens DiGeorge syndrome critical region gene 6, mRNA (cDNA clone MGC:54086 IMAGE:5229172), complete cds.; Protein DGCR6 [Source:UniProtKB/Swiss-Prot;Acc:Q14129]	Coding
TC0600007657.hg.1	4.82	4.26	1.48	HLA-DQA1	major histocompatibility complex, class II, DQ alpha 1	Multiple_Complex
TC0200013063.hg.1	4.67	4.1	1.48	EGR4	early growth response 4	Coding
TC0500008202.hg.1	10.73	10.16	1.48	FAM174A	family with sequence similarity 174, member A	Multiple_Complex
TC0700007975.hg.1	5.71	5.14	1.48	FKBP6	FK506 binding protein 6	Multiple_Complex
TC0X00006697.hg.1	11.23	10.67	1.48	SYAP1	synapse associated protein 1	Multiple_Complex
TC0600007203.hg.1	11.76	11.19	1.48	ACOT13	acyl-CoA thioesterase 13	Multiple_Complex
TC0600011600.hg.1	10.13	9.56	1.48	TAF11	TAF11 RNA polymerase II, TATA box binding protein (TBP)-associated factor, 28kDa	Multiple_Complex
TC1600008607.hg.1	6.93	6.36	1.48	PLCG2	phospholipase C, gamma 2 (phosphatidylinositol-specific)	Multiple_Complex
TC1900006916.hg.1	5.56	4.99	1.48	MBD3L1	methyl-CpG binding domain protein 3-like 1	Coding
TC1900007442.hg.1	7.1	6.53	1.48	CILP2	cartilage intermediate layer protein 2	Multiple_Complex
TC0500011529.hg.1	9.94	9.37	1.48	RIOK2	RIO kinase 2	Multiple_Complex
TC0100013161.hg.1	6.35	5.79	1.48	PLA2G2E	phospholipase A2, group IIE	Coding
TC0200007054.hg.1	3.47	2.91	1.48	ABHD1	abhydrolase domain containing 1	Multiple_Complex
TC0400011580.hg.1	5.13	4.56	1.48	CFI	complement factor I	Multiple_Complex
TC1400007500.hg.1	7.96	7.39	1.48	ARG2	arginase 2	Multiple_Complex
TC0100006624.hg.1	5.68	5.12	1.48	SMIM1	small integral membrane protein 1 (Vel blood group)	Multiple_Complex
TC1200012876.hg.1	9.24	8.67	1.48	CHFR	checkpoint with forkhead and ring finger domains, E3 ubiquitin protein ligase	Multiple_Complex
TC1700010762.hg.1	12.24	11.68	1.48	VAT1	vesicle amine transport 1	Multiple_Complex
TC1700011263.hg.1	5.14	4.57	1.48	TEX14	testis expressed 14	Multiple_Complex
TC0900011429.hg.1	4.26	3.69	1.48	NDUFA8	Transcript Identified by AceView, Entrez Gene ID(s) 4702	Unassigned
TC0700008677.hg.1	4.58	4.02	1.48	LHFPL3	lipoma HMGIC fusion partner-like 3	Coding
TC0Y00007319.hg.1	9.11	8.55	1.48	AKAP17A; SFRS17A	Homo sapiens A kinase (PRKA) anchor protein 17A (AKAP17A), transcript variant 1, mRNA.; Homo sapiens A kinase (PRKA) anchor protein 17A (AKAP17A), transcript variant 2, non-coding RNA.; A kinase (PRKA) anchor protein 17A [Source:HGNC Symbol;Acc:HGNC:18783]; Homo sapiens splicing factor, arginine/serine-rich 17A, mRNA (cDNA clone MGC:39904 IMAGE:5217247), complete cds.; Homo sapiens splicing facto…	Multiple_Complex
TC0X00006631.hg.1	12.39	11.83	1.48	TMSB4X	thymosin beta 4, X-linked	Multiple_Complex
TC1100006722.hg.1	5.41	4.85	1.48	CCKBR	cholecystokinin B receptor	Multiple_Complex
TC1900009754.hg.1	9.42	8.86	1.48	DNASE2	deoxyribonuclease II, lysosomal	Multiple_Complex
TC0100018208.hg.1	6.85	6.28	1.48	ZBTB8B	zinc finger and BTB domain containing 8B	Coding
TC0700012044.hg.1	7.57	7.01	1.48	FIS1	fission, mitochondrial 1	Multiple_Complex
TC1200008629.hg.1	8.41	7.84	1.48	DRAM1	DNA-damage regulated autophagy modulator 1	Multiple_Complex
TC0X00010875.hg.1	8.61	8.04	1.48	PLAC1	placenta specific 1	Multiple_Complex
TC1600006790.hg.1	3.44	2.88	1.48	A2BP1	Transcript Identified by AceView, Entrez Gene ID(s) 54715	Unassigned
TC0100018312.hg.1	5.91	5.34	1.48	C1orf226	chromosome 1 open reading frame 226	Coding
TC0200016428.hg.1	13	12.44	1.48	CEBPZOS	CEBPZ opposite strand	Multiple_Complex
TC2000007687.hg.1	4.32	3.75	1.48	LINC01270	long intergenic non-protein coding RNA 1270	Multiple_Complex
TC1200011727.hg.1	6.15	5.59	1.48	IGF1	insulin-like growth factor 1 (somatomedin C)	Multiple_Complex
TC1900007382.hg.1	6.49	5.93	1.48	PGPEP1	pyroglutamyl-peptidase I	Multiple_Complex
TC0400012949.hg.1	9.7	9.14	1.48	SLC39A8	solute carrier family 39 (zinc transporter), member 8	Multiple_Complex
TC0100014988.hg.1	5.23	4.67	1.48	F3	coagulation factor III (thromboplastin, tissue factor)	Multiple_Complex
TC1700007408.hg.1	5.47	4.9	1.48	PIPOX	pipecolic acid oxidase	Multiple_Complex
TC1200010156.hg.1	4.47	3.91	1.48	CASC1	cancer susceptibility candidate 1	Multiple_Complex
TC0500012670.hg.1	4.56	4	1.48	GABRB2	gamma-aminobutyric acid (GABA) A receptor, beta 2	Multiple_Complex
TC0400007923.hg.1	10.53	9.97	1.48	MRPL1	mitochondrial ribosomal protein L1	Multiple_Complex
TC0100017058.hg.1	5.66	5.1	1.48	TMEM81	transmembrane protein 81	Coding
TC1900008137.hg.1	4.55	3.99	1.48	CYP2A13	cytochrome P450, family 2, subfamily A, polypeptide 13	Coding
TC2100006442.hg.1	6.31	5.75	1.47	SIK1	salt-inducible kinase 1	Multiple_Complex
TC1900011496.hg.1	4.54	3.98	1.47	NLRP13	NLR family, pyrin domain containing 13	Coding
TC0500011705.hg.1	9.02	8.46	1.47	NREP	neuronal regeneration related protein	Multiple_Complex
TC0300012897.hg.1	14	13.44	1.47	SSR3	signal sequence receptor, gamma (translocon-associated protein gamma)	Multiple_Complex
TC1000011376.hg.1	3.83	3.27	1.47	CH25H	cholesterol 25-hydroxylase	Coding
TC1200007882.hg.1	6.67	6.11	1.47	GLI1	GLI family zinc finger 1	Multiple_Complex
TC0200007071.hg.1	6.14	5.59	1.47	GCKR	Transcript Identified by AceView, Entrez Gene ID(s) 2646	Unassigned
TSUnmapped00000355.hg.1	3.51	2.95	1.47	LEUTX	leucine twenty homeobox	Coding
TC1400010784.hg.1	4.08	3.52	1.47	SYNE3	spectrin repeat containing, nuclear envelope family member 3	Multiple_Complex
TC1000011649.hg.1	7.83	7.28	1.47	POLL	polymerase (DNA directed), lambda	Multiple_Complex
TC1100008109.hg.1	4.75	4.19	1.47	C11orf86	chromosome 11 open reading frame 86	Coding
TC1600010667.hg.1	3.26	2.7	1.47	LOC100131303; CTC-479C5.6	uncharacterized LOC100131303; novel transcript, antisense to DUS2L	Multiple_Complex
TC0600007756.hg.1	5.05	4.49	1.47	PACSIN1	protein kinase C and casein kinase substrate in neurons 1	Multiple_Complex
TC1800007797.hg.1	9.72	9.16	1.47	ATP9B	ATPase, class II, type 9B	Multiple_Complex
TC1600011474.hg.1	7.82	7.26	1.47	ANKS3	ankyrin repeat and sterile alpha motif domain containing 3	Multiple_Complex
TC1100012308.hg.1	4.01	3.45	1.47	CRYAB	crystallin alpha B	Coding
TC0600012731.hg.1	9.83	9.27	1.47	ATG5	autophagy related 5	Multiple_Complex
TC0300014063.hg.1	5.61	5.06	1.47	ANKUB1	ankyrin repeat and ubiquitin domain containing 1	NonCoding
TC0X00007138.hg.1	4.53	3.97	1.47	ZNF157	zinc finger protein 157	Coding
TC1100012753.hg.1	4.04	3.48	1.47	KIRREL3	Jeck2013 ALT_ACCEPTOR, ALT_DONOR, coding, INTERNAL, intronic best transcript NM_032531	NonCoding
TC0600008006.hg.1	9.51	8.95	1.47	FOXP4; MIR4641	forkhead box P4; microRNA 4641	Multiple_Complex
TC1900008987.hg.1	4.63	4.08	1.47	AURKC	aurora kinase C	Coding
TC0700013043.hg.1	5.33	4.77	1.47	GIMAP6	GTPase, IMAP family member 6	Multiple_Complex
TC0100018267.hg.1	5.44	4.89	1.47	KCNC4	potassium channel, voltage gated Shaw related subfamily C, member 4	Multiple_Complex
TC1400008749.hg.1	10.84	10.28	1.47	RABGGTA	Rab geranylgeranyltransferase, alpha subunit	Multiple_Complex
TC0500012354.hg.1	12.22	11.66	1.47	YIPF5	Yip1 domain family member 5	Multiple_Complex
TC0500009095.hg.1	5.49	4.93	1.47	NDST1	N-deacetylase/N-sulfotransferase (heparan glucosaminyl) 1	Multiple_Complex
TC0800012110.hg.1	4.77	4.22	1.47	LY6H	lymphocyte antigen 6 complex, locus H	Multiple_Complex
TC1900011030.hg.1	5.92	5.36	1.47	SLC8A2	solute carrier family 8 (sodium/calcium exchanger), member 2	Multiple_Complex
TC0100011262.hg.1	4.12	3.57	1.47	PRELP	proline/arginine-rich end leucine-rich repeat protein	Coding
TC0100009324.hg.1	10.38	9.82	1.47	FAM102B	family with sequence similarity 102, member B	Multiple_Complex
TC1200010609.hg.1	6.02	5.47	1.47	DDN	dendrin	Coding
TC0300013911.hg.1	12.14	11.58	1.47	DNAJB11	DnaJ (Hsp40) homolog, subfamily B, member 11	Multiple_Complex
TC0500011255.hg.1	8.46	7.9	1.47	MTX3	metaxin 3	Multiple_Complex
TC0600007306.hg.1	7.01	6.46	1.47	BTN3A3	butyrophilin, subfamily 3, member A3	Multiple_Complex
TC0600014129.hg.1	10.78	10.23	1.47	RRP36	ribosomal RNA processing 36	Multiple_Complex
TC1200011965.hg.1	7.69	7.13	1.47	NAA25	N(alpha)-acetyltransferase 25, NatB auxiliary subunit	Multiple_Complex
TSUnmapped00000520.hg.1	3.57	3.02	1.47	SAG	S-antigen; retina and pineal gland (arrestin)	NonCoding
TC1500010854.hg.1	5.88	5.33	1.47	GPR176	G protein-coupled receptor 176	Multiple_Complex
TC0700013182.hg.1	5.39	4.83	1.47	CNPY1	canopy FGF signaling regulator 1	Multiple_Complex
TC1700009713.hg.1	11.64	11.08	1.47	STX8	syntaxin 8	Multiple_Complex
TC0200007257.hg.1	10.03	9.47	1.47	NDUFAF7	NADH dehydrogenase (ubiquinone) complex I, assembly factor 7	Multiple_Complex
TC1700008256.hg.1	7.62	7.07	1.47	RSAD1	radical S-adenosyl methionine domain containing 1	Multiple_Complex
TC0300013972.hg.1	7.24	6.69	1.47	SLC26A6; MIR6824	solute carrier family 26 (anion exchanger), member 6; microRNA 6824	Multiple_Complex
TC0X00008421.hg.1	4.92	4.37	1.47	OR13H1	olfactory receptor, family 13, subfamily H, member 1	Coding
TC2200008036.hg.1	9.04	8.49	1.47	USP41	ubiquitin specific peptidase 41	Multiple_Complex
TC0300009795.hg.1	4.56	4.01	1.47	RTP1	receptor (chemosensory) transporter protein 1	Coding
TC1100006437.hg.1	6.02	5.47	1.47	ODF3	outer dense fiber of sperm tails 3	Multiple_Complex
TSUnmapped00000244.hg.1	11.08	10.53	1.47	HYOU1	hypoxia up-regulated 1	Coding
TC1700012229.hg.1	7.25	6.7	1.47	RHBDL3	rhomboid, veinlet-like 3 (Drosophila)	Multiple_Complex
TC0200011890.hg.1	6.22	5.66	1.47	LAPTM4A	Memczak2013 ALT_ACCEPTOR, ALT_DONOR, coding, INTERNAL, intronic best transcript NM_014713	NonCoding
TC0300007677.hg.1	5.52	4.96	1.47	C3orf49	chromosome 3 open reading frame 49	Multiple_Complex
TC1900007155.hg.1	3.86	3.31	1.47	MIR1199	microRNA 1199	Multiple_Complex
TC0500011125.hg.1	7.98	7.43	1.47	ANKRA2	ankyrin repeat, family A (RFXANK-like), 2	Multiple_Complex
TC0100011197.hg.1	3.77	3.22	1.47	SHISA4	shisa family member 4	Multiple_Complex
TC0100017519.hg.1	11.17	10.62	1.47	ACBD3	acyl-CoA binding domain containing 3	Multiple_Complex
TC1400007441.hg.1	6.36	5.8	1.46	AKAP5	A kinase (PRKA) anchor protein 5	Coding
TC1100013135.hg.1	3.93	3.38	1.46	OR51B5	olfactory receptor, family 51, subfamily B, member 5	Multiple_Complex
TC1900010074.hg.1	6.21	5.66	1.46	GMIP	GEM interacting protein	Multiple_Complex
TC0900007563.hg.1	4.95	4.4	1.46	TMC1	transmembrane channel like 1	Multiple_Complex
TC0Y00007255.hg.1	3.25	2.7	1.46	BPY2C	basic charge, Y-linked, 2C	Multiple_Complex
TC1600011422.hg.1	6.33	5.78	1.46	CLEC18A	C-type lectin domain family 18, member A	Multiple_Complex
TC0200009700.hg.1	8.85	8.3	1.46	GALNT13	polypeptide N-acetylgalactosaminyltransferase 13	Multiple_Complex
TC1400010635.hg.1	6.74	6.19	1.46	TMEM63C	transmembrane protein 63C	Multiple_Complex
TC0100010674.hg.1	5.79	5.24	1.46	GPR52	G protein-coupled receptor 52	Coding
TC0400007734.hg.1	4.94	4.39	1.46	TMPRSS11E	transmembrane protease, serine 11E	Coding
TC0100007017.hg.1	5.26	4.71	1.46	C1orf64	chromosome 1 open reading frame 64	Coding
TC1500006890.hg.1	3.95	3.4	1.46	TMCO5A	transmembrane and coiled-coil domains 5A	Multiple_Complex
TC0600012009.hg.1	4.35	3.8	1.46	DEFB114	defensin, beta 114	Multiple_Complex
TC0600013796.hg.1	6.29	5.75	1.46	AGPAT4	Transcript Identified by AceView, Entrez Gene ID(s) 56895	Unassigned
TC0800006978.hg.1	11.33	10.78	1.46	POLR3D	polymerase (RNA) III (DNA directed) polypeptide D, 44kDa	Multiple_Complex
TC0X00009375.hg.1	4.26	3.71	1.46	FTH1P18	ferritin, heavy polypeptide 1 pseudogene 18	Multiple_Complex
TC0400012854.hg.1	7.83	7.28	1.46	TMEM144	transmembrane protein 144	Multiple_Complex
TC0200008499.hg.1	6.22	5.67	1.46	STARD7-AS1	STARD7 antisense RNA 1	Multiple_Complex
TC0100013724.hg.1	4.41	3.86	1.46	CSF3R	colony stimulating factor 3 receptor	Multiple_Complex
TC1700007399.hg.1	11.11	10.56	1.46	ERAL1	Era-like 12S mitochondrial rRNA chaperone 1	Multiple_Complex
TC1600009008.hg.1	4.75	4.2	1.46	C1QTNF8	C1q and tumor necrosis factor related protein 8	Coding
TC0800009166.hg.1	3.58	3.03	1.46	GML	glycosylphosphatidylinositol anchored molecule like	Coding
TC1900011858.hg.1	5.91	5.36	1.46	ZNF846	zinc finger protein 846	Multiple_Complex
TC0400010171.hg.1	5.22	4.68	1.46	LCORL	Transcript Identified by AceView, Entrez Gene ID(s) 254251	Coding
TC0700006795.hg.1	12.74	12.19	1.46	AHR	aryl hydrocarbon receptor	Multiple_Complex
TC0400011348.hg.1	3.88	3.34	1.46	HPGDS	hematopoietic prostaglandin D synthase	Multiple_Complex
TC1200010046.hg.1	3.74	3.2	1.46	SLC15A5	solute carrier family 15, member 5	Coding
TC1100009904.hg.1	3.85	3.3	1.46	OR51A2	olfactory receptor, family 51, subfamily A, member 2	Coding
TC0500008539.hg.1	6.84	6.3	1.46	GRAMD3	GRAM domain containing 3	Multiple_Complex
TC0X00010751.hg.1	4.06	3.52	1.46	DCAF12L2	DDB1 and CUL4 associated factor 12-like 2	Coding
TC1000007641.hg.1	5.77	5.22	1.46	DKK1	dickkopf WNT signaling pathway inhibitor 1	Multiple_Complex
TC0200016097.hg.1	3.02	2.48	1.46	DNAJB3	DnaJ (Hsp40) homolog, subfamily B, member 3	Multiple_Complex
TSUnmapped00000484.hg.1	11.32	10.78	1.46	HYOU1	hypoxia up-regulated 1	Coding
TC1100010818.hg.1	4.83	4.29	1.46	OR4C46	olfactory receptor, family 4, subfamily C, member 46	Coding
TC1800007685.hg.1	9.67	9.13	1.46	ZNF407	zinc finger protein 407	Multiple_Complex
TC0700006779.hg.1	5.11	4.56	1.46	LRRC72	leucine rich repeat containing 72	Multiple_Complex
TC0700006928.hg.1	9.66	9.12	1.46	CCDC126	coiled-coil domain containing 126	Multiple_Complex
TC0X00008031.hg.1	4.5	3.96	1.46	IL1RAPL2	interleukin 1 receptor accessory protein-like 2	Multiple_Complex
TC0300008148.hg.1	8.36	7.81	1.46	TMEM45A	transmembrane protein 45A	Multiple_Complex
TSUnmapped00000674.hg.1	6.19	5.64	1.46	CYP2D6	cytochrome P450, family 2, subfamily D, polypeptide 6	Coding
TC0500010540.hg.1	10.68	10.14	1.46	LIFR	leukemia inhibitory factor receptor alpha	Multiple_Complex
TC1600011372.hg.1	8.72	8.17	1.46	SULT1A4; SULT1A3	sulfotransferase family 1A member 4; sulfotransferase family 1A member 3	Multiple_Complex
TC1700007626.hg.1	4.74	4.2	1.46	CCL4L2; CCL4L1	chemokine (C-C motif) ligand 4-like 2; chemokine (C-C motif) ligand 4-like 1	Multiple_Complex
TC0200007048.hg.1	8.24	7.69	1.46	MAPRE3	microtubule-associated protein, RP/EB family, member 3	Multiple_Complex
TC2100007897.hg.1	4.3	3.76	1.46	KRTAP19-4	keratin associated protein 19-4	Coding
TC1400007321.hg.1	6.41	5.86	1.46	DACT1	Transcript Identified by AceView, Entrez Gene ID(s) 51339	Unassigned
TC0700012970.hg.1	6.61	6.06	1.46	ZNF786	zinc finger protein 786	Multiple_Complex
TC1900010597.hg.1	12.34	11.79	1.46	YIF1B	Yip1 interacting factor homolog B (S. cerevisiae)	Multiple_Complex
TC0200010511.hg.1	6.42	5.88	1.46	NBEAL1	neurobeachin like 1	Multiple_Complex
TC1900007268.hg.1	7.55	7.01	1.46	AP1M1	Memczak2013 ALT_ACCEPTOR, ALT_DONOR, coding, INTERNAL, intronic best transcript NM_032493	NonCoding
TC1200012530.hg.1	4.5	3.95	1.46	LRCOL1	leucine rich colipase-like 1	Multiple_Complex
TC1200008795.hg.1	7.1	6.56	1.46	ACACB	acetyl-CoA carboxylase beta	Multiple_Complex
TC0100010577.hg.1	3.73	3.19	1.46	MROH9	maestro heat-like repeat family member 9	Coding
TC2200006654.hg.1	5.78	5.23	1.46	ZNF74	zinc finger protein 74	Multiple_Complex
TC1600010168.hg.1	11.25	10.71	1.46	SHCBP1	SHC SH2-domain binding protein 1	Multiple_Complex
TC0500011712.hg.1	7.34	6.8	1.46	EPB41L4A	erythrocyte membrane protein band 4.1 like 4A	Multiple_Complex
TC0800007641.hg.1	4.73	4.18	1.46	RGS20	regulator of G-protein signaling 20	Multiple_Complex
TC1400006714.hg.1	4.63	4.09	1.46	CPNE6	copine VI (neuronal)	Multiple_Complex
TC1900009311.hg.1	2.9	2.35	1.46	ZFR2	zinc finger RNA binding protein 2	Multiple_Complex
TC0600006967.hg.1	5.46	4.91	1.46	EDN1	endothelin 1	Multiple_Complex
TC2000007114.hg.1	10.01	9.47	1.46	KIF3B	kinesin family member 3B	Multiple_Complex
TC1900011464.hg.1	4.32	3.78	1.46	TMEM150B	transmembrane protein 150B	Multiple_Complex
TC0800010506.hg.1	8.76	8.22	1.46	PLAG1	pleiomorphic adenoma gene 1	Multiple_Complex
TC0600010777.hg.1	9.57	9.02	1.46	TFAP2A	transcription factor AP-2 alpha (activating enhancer binding protein 2 alpha)	Multiple_Complex
TC0700012190.hg.1	6	5.46	1.46	CCDC71L	coiled-coil domain containing 71-like	Multiple_Complex
TC1200008142.hg.1	10.26	9.72	1.46	FRS2	fibroblast growth factor receptor substrate 2	Multiple_Complex
TC1700006575.hg.1	4.18	3.64	1.46	OR1E3	olfactory receptor, family 1, subfamily E, member 3 (gene/pseudogene)	Pseudogene
TC0200013111.hg.1	5.34	4.8	1.46	DQX1	DEAQ box RNA-dependent ATPase 1	Multiple_Complex
TC1900007067.hg.1	8.24	7.7	1.46	ZNF136	zinc finger protein 136	Multiple_Complex
TC0200015764.hg.1	9.73	9.19	1.46	CNPPD1	cyclin Pas1/PHO80 domain containing 1	Multiple_Complex
TC1200011367.hg.1	9.25	8.71	1.46	PPP1R12A	protein phosphatase 1, regulatory subunit 12A	Multiple_Complex
TC0100008341.hg.1	5.31	4.77	1.45	PODN	podocan	Multiple_Complex
TC1800007984.hg.1	4.46	3.92	1.45	LINC00668	long intergenic non-protein coding RNA 668	Multiple_Complex
TC1400010774.hg.1	8.76	8.22	1.45	FOXN3	forkhead box N3	Multiple_Complex
TC1600010561.hg.1	4.67	4.13	1.45	CDH11	cadherin 11, type 2, OB-cadherin (osteoblast)	Multiple_Complex
TC0100017100.hg.1	10.95	10.41	1.45	EIF2D	eukaryotic translation initiation factor 2D	Multiple_Complex
TC0100018502.hg.1	11.4	10.86	1.45	GBA	glucosidase, beta, acid	Multiple_Complex
TC0200013101.hg.1	5.02	4.48	1.45	C2orf81	chromosome 2 open reading frame 81	Multiple_Complex
TC1000012227.hg.1	4.4	3.86	1.45	CLRN3	clarin 3	Coding
TC0900008674.hg.1	3.59	3.05	1.45	OR1L4	olfactory receptor, family 1, subfamily L, member 4	Coding
TC2100007910.hg.1	4.31	3.77	1.45	KRTAP21-2	keratin associated protein 21-2	Coding
TC0700012010.hg.1	6.83	6.29	1.45	TFR2	transferrin receptor 2	Multiple_Complex
TC0X00007292.hg.1	4.52	3.98	1.45	SSX8	synovial sarcoma, X breakpoint 8	Multiple_Complex
TC2000006507.hg.1	5.72	5.18	1.45	LOC388780; RP11-128M1.1	uncharacterized LOC388780; putative novel transcript	Multiple_Complex
TC1900007438.hg.1	4.35	3.82	1.45	GATAD2A	Jeck2013 ALT_ACCEPTOR, ALT_DONOR, coding, INTERNAL, intronic best transcript NM_017660	NonCoding
TC0500012526.hg.1	3.61	3.08	1.45	GLRA1	glycine receptor alpha 1	Multiple_Complex
TC1200007861.hg.1	8.51	7.98	1.45	LRP1	LDL receptor related protein 1	Multiple_Complex
TC1700009706.hg.1	4.02	3.48	1.45	MFSD6L	major facilitator superfamily domain containing 6-like	Coding
TC1100009953.hg.1	3.79	3.25	1.45	OR56A4	olfactory receptor, family 56, subfamily A, member 4	Coding
TC1700006464.hg.1	7.99	7.45	1.45	FAM57A	family with sequence similarity 57, member A	Multiple_Complex
TC1500009393.hg.1	4.68	4.14	1.45	USP50	ubiquitin specific peptidase 50	Multiple_Complex
TC1600009992.hg.1	8.58	8.05	1.45	BCL7C	B-cell CLL/lymphoma 7C	Multiple_Complex
TC1000008492.hg.1	6.63	6.1	1.45	SLC35G1	solute carrier family 35, member G1	Coding
TC0100010793.hg.1	9.11	8.57	1.45	CEP350	centrosomal protein 350kDa	Multiple_Complex
TC1400007259.hg.1	9.46	8.92	1.45	PELI2	pellino E3 ubiquitin protein ligase family member 2	Multiple_Complex
TC0300011016.hg.1	8.89	8.35	1.45	NME6	NME/NM23 nucleoside diphosphate kinase 6	Multiple_Complex
TC1400009345.hg.1	4.63	4.09	1.45	C14orf39	chromosome 14 open reading frame 39	Coding
TC0600008087.hg.1	7.45	6.91	1.45	ABCC10	ATP binding cassette subfamily C member 10	Multiple_Complex
TC0100006650.hg.1	3.77	3.24	1.45	AJAP1	adherens junctions associated protein 1	Multiple_Complex
TC0700008786.hg.1	9.02	8.49	1.45	DNAJB9	DnaJ (Hsp40) homolog, subfamily B, member 9	Multiple_Complex
TC0600013204.hg.1	4.41	3.87	1.45	VNN3	vanin 3	Multiple_Complex
TC0600011402.hg.1	6.17	5.64	1.45	CDSN	corneodesmosin	Coding
TC0700011962.hg.1	5.39	4.85	1.45	AZGP1	alpha-2-glycoprotein 1, zinc-binding	Multiple_Complex
TC0100013925.hg.1	10.29	9.76	1.45	MED8	mediator complex subunit 8	Multiple_Complex
TC0800008243.hg.1	11.51	10.98	1.45	PDP1	pyruvate dehyrogenase phosphatase catalytic subunit 1	Multiple_Complex
TC0800007221.hg.1	8.3	7.77	1.45	NRG1	neuregulin 1	Multiple_Complex
TC0800009828.hg.1	5.02	4.48	1.45	HR	hair growth associated	Multiple_Complex
TC1000011546.hg.1	5.89	5.35	1.45	FRAT2	frequently rearranged in advanced T-cell lymphomas 2	Coding
TC1200012657.hg.1	12.99	12.46	1.45	CAND1	cullin-associated and neddylation-dissociated 1	Multiple_Complex
TC1300008091.hg.1	4.2	3.66	1.45	ATP11A	Transcript Identified by AceView, Entrez Gene ID(s) 23250	Unassigned
TC0100016631.hg.1	6.19	5.66	1.45	RGS16	regulator of G-protein signaling 16	Coding
TC1100009940.hg.1	6.26	5.73	1.45	TRIM5	tripartite motif containing 5	Multiple_Complex
TC0200009091.hg.1	9.12	8.58	1.45	RALB	v-ral simian leukemia viral oncogene homolog B	Multiple_Complex
TC1700012330.hg.1	5.23	4.7	1.45	OR3A2	olfactory receptor, family 3, subfamily A, member 2	Coding
TC1600006561.hg.1	10.05	9.52	1.45	MAPK8IP3	mitogen-activated protein kinase 8 interacting protein 3	Multiple_Complex
TC0200009344.hg.1	8.56	8.03	1.45	CCDC74A	coiled-coil domain containing 74A	Multiple_Complex
TC1000010276.hg.1	5.22	4.68	1.45	NRP1	Transcript Identified by AceView, Entrez Gene ID(s) 8829	Unassigned
TC1400010563.hg.1	3.81	3.28	1.45	MIR5195; IGHV5-78	microRNA 5195; immunoglobulin heavy variable 5-78 (pseudogene)	Multiple_Complex
TC0900008130.hg.1	5.15	4.62	1.45	NUTM2G	NUT family member 2G	Coding
TC0400011643.hg.1	10.55	10.01	1.45	CAMK2D	calcium/calmodulin-dependent protein kinase II delta	Multiple_Complex
TC0100015417.hg.1	4.94	4.41	1.45	VTCN1	V-set domain containing T cell activation inhibitor 1	Multiple_Complex
TC0700013397.hg.1	9.28	8.75	1.45	CDK14	cyclin-dependent kinase 14	Multiple_Complex
TC1200009375.hg.1	8.21	7.68	1.45	GLT1D1	glycosyltransferase 1 domain containing 1	Multiple_Complex
TC0100015049.hg.1	7.4	6.87	1.45	FRRS1	ferric-chelate reductase 1	Multiple_Complex
TC0500008849.hg.1	11.52	10.99	1.45	CYSTM1	cysteine-rich transmembrane module containing 1	Multiple_Complex
TC0300012048.hg.1	8.41	7.88	1.45	ZBTB20; MIR568	zinc finger and BTB domain containing 20; microRNA 568	Multiple_Complex
TC1800008743.hg.1	5.99	5.45	1.45	CCDC68	coiled-coil domain containing 68	Multiple_Complex
TC0100015803.hg.1	8.01	7.48	1.45	TDRKH	tudor and KH domain containing	Multiple_Complex
TC0300008530.hg.1	4.21	3.68	1.45	ARGFX	arginine-fifty homeobox	Coding
TC0700013471.hg.1	4.42	3.89	1.45	MGAM	maltase-glucoamylase	NonCoding
TC0X00007206.hg.1	6.27	5.74	1.45	ERAS	ES cell expressed Ras	Coding
TC0600009261.hg.1	13.29	12.75	1.44	NUS1	NUS1 dehydrodolichyl diphosphate synthase subunit	Multiple_Complex
TC0700008868.hg.1	11.58	11.05	1.44	TES	testin LIM domain protein	Multiple_Complex
TC0600011564.hg.1	4.69	4.16	1.44	MLN	motilin	Coding
TC0100006908.hg.1	3.46	2.93	1.44	PRAMEF1	PRAME family member 1	Multiple_Complex
TC0100018209.hg.1	8.11	7.58	1.44	ZBTB8A	zinc finger and BTB domain containing 8A	Multiple_Complex
TC1600007345.hg.1	5.02	4.49	1.44	APOBR	apolipoprotein B receptor	Coding
TC1400008688.hg.1	6.66	6.13	1.44	C14orf93	chromosome 14 open reading frame 93	Multiple_Complex
TC2100006881.hg.1	5	4.47	1.44	KRTAP20-4	keratin associated protein 20-4	Multiple_Complex
TC1100012318.hg.1	4.37	3.84	1.44	IL18	interleukin 18	Multiple_Complex
TC0400010596.hg.1	4.29	3.76	1.44	GABRG1	gamma-aminobutyric acid (GABA) A receptor, gamma 1	Coding
TC0600008262.hg.1	8.91	8.38	1.44	TMEM14A	transmembrane protein 14A	Multiple_Complex
TC1700010214.hg.1	6.83	6.3	1.44	FAM222B	family with sequence similarity 222, member B	Multiple_Complex
TC0200006524.hg.1	9.32	8.79	1.44	TRAPPC12	trafficking protein particle complex 12	Multiple_Complex
TC0600013427.hg.1	11.76	11.23	1.44	FUCA2	fucosidase, alpha-L- 2, plasma	Multiple_Complex
TC1200012748.hg.1	4.25	3.72	1.44	CD163L1	CD163 molecule-like 1	Multiple_Complex
TC0300009120.hg.1	3.74	3.21	1.44	CPB1	carboxypeptidase B1 (tissue)	Multiple_Complex
TC0X00009677.hg.1	5.33	4.81	1.44	AKAP4	A kinase (PRKA) anchor protein 4	Multiple_Complex
TC0600011379.hg.1	10.73	10.2	1.44	MDC1	mediator of DNA-damage checkpoint 1	Multiple_Complex
TSUnmapped00000486.hg.1	10.57	10.04	1.44	MLXIP	MLX interacting protein	Coding
TC0300008948.hg.1	5.35	4.82	1.44	ESYT3	extended synaptotagmin-like protein 3	Multiple_Complex
TC0100010024.hg.1	4.93	4.41	1.44	LELP1	late cornified envelope-like proline-rich 1	Coding
TC0100015333.hg.1	4.48	3.96	1.44	PTPN22	protein tyrosine phosphatase, non-receptor type 22 (lymphoid)	Multiple_Complex
TC0400007282.hg.1	3.78	3.25	1.44	KLB	klotho beta	Coding
TC0X00011198.hg.1	9.37	8.85	1.44	DNASE1L1	deoxyribonuclease I-like 1	Multiple_Complex
TC1000006975.hg.1	8.61	8.08	1.44	MLLT10	myeloid/lymphoid or mixed-lineage leukemia; translocated to, 10	Multiple_Complex
TC2000008747.hg.1	5.29	4.76	1.44	NINL	Zhang2013 ALT_ACCEPTOR, ALT_DONOR, coding, INTERNAL, intronic best transcript NM_025176	NonCoding
TC0200011129.hg.1	4.56	4.03	1.44	SAG	S-antigen; retina and pineal gland (arrestin)	Multiple_Complex
TC0200007053.hg.1	7.94	7.41	1.44	KHK	ketohexokinase	Multiple_Complex
TC0200016739.hg.1	5.13	4.61	1.44	ARL5A	ADP-ribosylation factor like GTPase 5A	NonCoding
TC0200013261.hg.1	9.82	9.29	1.44	RETSAT	retinol saturase (all-trans-retinol 13,14-reductase)	Multiple_Complex
TC0700006488.hg.1	4.18	3.65	1.44	GPER1	G protein-coupled estrogen receptor 1	Coding
TC0100014904.hg.1	6.41	5.89	1.44	HFM1	HFM1, ATP-dependent DNA helicase homolog	Multiple_Complex
TC0900011389.hg.1	3.14	2.61	1.44	PHF19	Transcript Identified by AceView, Entrez Gene ID(s) 26147	Unassigned
TC1900011812.hg.1	7.94	7.41	1.44	ZNF547; TRAPPC2B; TRAPPC2	zinc finger protein 547; trafficking protein particle complex 2B; trafficking protein particle complex 2	Multiple_Complex
TSUnmapped00000661.hg.1	4.05	3.52	1.44	INPP5D	inositol polyphosphate-5-phosphatase D	Coding
TSUnmapped00000135.hg.1	5.6	5.07	1.44	INPP5D	inositol polyphosphate-5-phosphatase D	Coding
TC2000009674.hg.1	7.13	6.61	1.44	PPP1R3D	protein phosphatase 1, regulatory subunit 3D	Coding
TC1800007446.hg.1	9.5	8.98	1.44	SEC11C	SEC11 homolog C, signal peptidase complex subunit	Multiple_Complex
TC0300013819.hg.1	5.67	5.14	1.44	ZKSCAN7	zinc finger with KRAB and SCAN domains 7	Multiple_Complex
TC0600014177.hg.1	9.54	9.02	1.44	DSE	dermatan sulfate epimerase	Multiple_Complex
TC0300008839.hg.1	3.46	2.94	1.44	ACPP	acid phosphatase, prostate	Multiple_Complex
TC0500011804.hg.1	8.88	8.35	1.44	DTWD2	DTW domain containing 2	Multiple_Complex
TC0100016833.hg.1	8.18	7.66	1.44	ZBTB41	zinc finger and BTB domain containing 41	Multiple_Complex
TC1100013080.hg.1	4.31	3.79	1.44	FOLH1B	folate hydrolase 1B	Multiple_Complex
TC0400012777.hg.1	4.79	4.26	1.44	SOD3	superoxide dismutase 3, extracellular	NonCoding
TC0200006714.hg.1	5.77	5.24	1.44	C2orf50	chromosome 2 open reading frame 50	Coding
TC0400012798.hg.1	8.87	8.34	1.44	ADGRL3	adhesion G protein-coupled receptor L3	Multiple_Complex
TC0200008666.hg.1	4.32	3.79	1.44	IL1R1	interleukin 1 receptor, type I	Multiple_Complex
TC1400010765.hg.1	9.29	8.76	1.44	RDH11	retinol dehydrogenase 11 (all-trans/9-cis/11-cis)	Multiple_Complex
TC0X00008798.hg.1	12	11.48	1.44	SSR4	signal sequence receptor, delta	Multiple_Complex
TC0X00009036.hg.1	5.49	4.97	1.44	FAM9B	family with sequence similarity 9, member B	Multiple_Complex
TC0700008190.hg.1	5.69	5.16	1.44	CD36	CD36 molecule (thrombospondin receptor)	Multiple_Complex
TC2200007811.hg.1	10.51	9.99	1.44	NCAPH2	non-SMC condensin II complex subunit H2	Multiple_Complex
TC0Y00006495.hg.1	4.02	3.5	1.44	TGIF2LY	TGFB-induced factor homeobox 2-like, Y-linked	Coding
TC0500007415.hg.1	9.18	8.66	1.44	GPX8	glutathione peroxidase 8 (putative)	Multiple_Complex
TC0400007879.hg.1	13.76	13.24	1.44	USO1	USO1 vesicle transport factor	Multiple_Complex
TC0300013520.hg.1	8.15	7.62	1.44	CLDN1	claudin 1	Multiple_Complex
TC1500008175.hg.1	6.44	5.91	1.44	PDE8A	phosphodiesterase 8A	Multiple_Complex
TC0X00010481.hg.1	4.71	4.18	1.44	TEX13B	testis expressed 13B	Coding
TC0800009621.hg.1	4.73	4.2	1.44	CTSB	Jeck2013 ALT_DONOR, coding, INTERNAL, intronic best transcript NM_147780	NonCoding
TC1800007014.hg.1	10.31	9.79	1.44	DSG2	desmoglein 2	Multiple_Complex
TC1200008041.hg.1	10.08	9.55	1.44	HMGA2	high mobility group AT-hook 2	Multiple_Complex
TC2000009996.hg.1	4.74	4.21	1.44	DUSP15	dual specificity phosphatase 15	Coding
TC1000011070.hg.1	4.13	3.6	1.44	DUPD1	dual specificity phosphatase and pro isomerase domain containing 1	Coding
TC1400008619.hg.1	7.1	6.57	1.44	ZNF219	zinc finger protein 219	Multiple_Complex
TC0200015525.hg.1	4.49	3.97	1.44	DYTN	dystrotelin	Multiple_Complex
TC0X00010459.hg.1	11.2	10.67	1.44	MORC4	MORC family CW-type zinc finger 4	Multiple_Complex
TC0500009076.hg.1	8.44	7.92	1.44	SLC26A2	solute carrier family 26 (anion exchanger), member 2	Multiple_Complex
TC1900011907.hg.1	4.07	3.55	1.44	PDE4C	phosphodiesterase 4C, cAMP-specific	Multiple_Complex
TC2100006627.hg.1	8.53	8.01	1.44	MIR99AHG	mir-99a-let-7c cluster host gene	Multiple_Complex
TC1000007461.hg.1	5.2	4.68	1.44	RASSF4	Ras association (RalGDS/AF-6) domain family member 4	Multiple_Complex
TC0400012943.hg.1	5.16	4.64	1.44	C4orf36	chromosome 4 open reading frame 36	NonCoding
TC0X00010482.hg.1	12.36	11.84	1.44	PSMD10	proteasome 26S subunit, non-ATPase 10	Multiple_Complex
TC0X00008387.hg.1	3.31	2.79	1.44	XPNPEP2	X-prolyl aminopeptidase (aminopeptidase P) 2, membrane-bound	Coding
TC1000009454.hg.1	5.88	5.36	1.44	ADAM8	Memczak2013 ANTISENSE, CDS, coding, INTERNAL best transcript NM_001109	NonCoding
TC0400011159.hg.1	5.5	4.98	1.43	PRKG2	protein kinase, cGMP-dependent, type II	Multiple_Complex
TC1600007829.hg.1	8.08	7.56	1.43	CYLD	cylindromatosis (turban tumor syndrome)	Multiple_Complex
TC1400008382.hg.1	8.11	7.59	1.43	TNFAIP2	tumor necrosis factor, alpha-induced protein 2	Multiple_Complex
TC1200011121.hg.1	6.42	5.9	1.43	LOC100129940; flanu; RP11-366L20.2	uncharacterized LOC100129940; Transcript Identified by AceView; novel transcript, antisense to HMGA2	Multiple_Complex
TC1900009079.hg.1	5.17	4.65	1.43	MIER2	Zhang2013 ALT_ACCEPTOR, ALT_DONOR, coding, INTERNAL, intronic, OVERLAPTX best transcript NM_017550	NonCoding
TC1600008005.hg.1	3.47	2.95	1.43	ADGRG1	adhesion G protein-coupled receptor G1	Multiple_Complex
TC2000009960.hg.1	7.52	7	1.43	SRXN1	sulfiredoxin 1	Coding
TC1500010680.hg.1	4.54	4.02	1.43	OR4F4; OR4F17	olfactory receptor, family 4, subfamily F, member 4; olfactory receptor, family 4, subfamily F, member 17	Coding
TC1600008845.hg.1	10.47	9.95	1.43	CDT1	chromatin licensing and DNA replication factor 1	Multiple_Complex
TC0X00006935.hg.1	5.27	4.75	1.43	MAGEB16	MAGE family member B16	Coding
TC1500007185.hg.1	5.22	4.7	1.43	FGF7	fibroblast growth factor 7	Multiple_Complex
TC1600010837.hg.1	4.64	4.12	1.43	C16orf47	chromosome 16 open reading frame 47	Multiple_Complex
TC0X00009541.hg.1	7.47	6.95	1.43	SLC9A7	solute carrier family 9, subfamily A (NHE7, cation proton antiporter 7), member 7	Multiple_Complex
TC0100009936.hg.1	4.97	4.45	1.43	BNIPL	BCL2/adenovirus E1B 19kD interacting protein like	Multiple_Complex
TC1900006588.hg.1	12.02	11.5	1.43	GADD45B	growth arrest and DNA-damage-inducible, beta	Multiple_Complex
TC0100017171.hg.1	6.37	5.86	1.43	C1orf74	chromosome 1 open reading frame 74	Coding
TC1600006616.hg.1	5.48	4.96	1.43	NTN3	netrin 3	Coding
TC0900007318.hg.1	8.51	7.99	1.43	SPATA31A7; SPATA31A5	SPATA31 subfamily A, member 7; SPATA31 subfamily A, member 5	Multiple_Complex
TC1100012473.hg.1	8.25	7.73	1.43	MPZL3	myelin protein zero-like 3	Multiple_Complex
TC0100007290.hg.1	4.95	4.43	1.43	C1QA	complement component 1, q subcomponent, A chain	Coding
TC0500012390.hg.1	8.96	8.44	1.43	JAKMIP2	janus kinase and microtubule interacting protein 2	Multiple_Complex
TC1700012057.hg.1	6.13	5.61	1.43	OXLD1	oxidoreductase-like domain containing 1	Multiple_Complex
TC0X00007936.hg.1	10.42	9.9	1.43	CENPI	centromere protein I	Multiple_Complex
TC1500008309.hg.1	7.4	6.88	1.43	ZNF774	zinc finger protein 774	Multiple_Complex
TC1000007024.hg.1	5.9	5.38	1.43	KIAA1217	KIAA1217	Multiple_Complex
TC1700009877.hg.1	7.85	7.33	1.43	ZSWIM7	zinc finger, SWIM-type containing 7	Multiple_Complex
TC1400009190.hg.1	13.19	12.67	1.43	GNPNAT1	glucosamine-phosphate N-acetyltransferase 1	Multiple_Complex
TC1600011060.hg.1	11.62	11.1	1.43	COTL1	coactosin-like F-actin binding protein 1	Multiple_Complex
TC1500008202.hg.1	4.06	3.54	1.43	AGBL1	ATP/GTP binding protein-like 1	Multiple_Complex
TC2000006508.hg.1	5.91	5.39	1.43	TGM3	transglutaminase 3	Multiple_Complex
TC2000008500.hg.1	4.51	3.99	1.43	RRBP1	Zhang2013 ALT_ACCEPTOR, ALT_DONOR, coding, INTERNAL, intronic best transcript NM_001042576	NonCoding
TC1900011807.hg.1	8.53	8.01	1.43	ZNF583	zinc finger protein 583	Multiple_Complex
TC0100016052.hg.1	5.03	4.51	1.43	FCRL1	Fc receptor-like 1	Multiple_Complex
TC2000006444.hg.1	7.43	6.91	1.43	TRIB3	tribbles pseudokinase 3	Multiple_Complex
TC0700011655.hg.1	5.6	5.08	1.43	PCLO	piccolo presynaptic cytomatrix protein	Multiple_Complex
TC1100009097.hg.1	4.45	3.93	1.43	HTR3B	5-hydroxytryptamine (serotonin) receptor 3B, ionotropic	Coding
TC0300013824.hg.1	5.27	4.76	1.43	TDGF1	teratocarcinoma-derived growth factor 1	Multiple_Complex
TC1600006459.hg.1	4.05	3.53	1.43	RPL23AP5	ribosomal protein L23a pseudogene 5	Multiple_Complex
TC0X00006835.hg.1	5.18	4.67	1.43	MAGEB18	MAGE family member B18	Coding
TC0700007271.hg.1	9.25	8.73	1.43	RALA	v-ral simian leukemia viral oncogene homolog A (ras related)	Multiple_Complex
TC0100011920.hg.1	9.98	9.47	1.43	GALNT2	polypeptide N-acetylgalactosaminyltransferase 2	Multiple_Complex
TSUnmapped00000431.hg.1	6.15	5.63	1.43	HMBS	hydroxymethylbilane synthase	NonCoding
TC1400007547.hg.1	8.61	8.09	1.43	EXD2	exonuclease 3-5 domain containing 2	Multiple_Complex
TC0600014328.hg.1	8.88	8.36	1.43	OSTM1	osteopetrosis associated transmembrane protein 1	Multiple_Complex
TC0X00009537.hg.1	9.05	8.53	1.43	ZNF674	zinc finger protein 674	Multiple_Complex
TC0200014164.hg.1	5.16	4.65	1.43	CYP27C1	cytochrome P450, family 27, subfamily C, polypeptide 1	Coding
TC1100007774.hg.1	3.71	3.2	1.43	MS4A13	membrane-spanning 4-domains, subfamily A, member 13	Coding
TC1000007533.hg.1	5.49	4.98	1.43	PTPN20	protein tyrosine phosphatase, non-receptor type 20	Multiple_Complex
TC0200008458.hg.1	6.81	6.3	1.43	ZNF2	zinc finger protein 2	Coding
TC0100016366.hg.1	10.8	10.28	1.43	KIFAP3	kinesin-associated protein 3	Multiple_Complex
TC0100010623.hg.1	8.28	7.76	1.43	SUCO	SUN domain containing ossification factor	Multiple_Complex
TC1900011194.hg.1	4.8	4.29	1.43	KCNC3	potassium channel, voltage gated Shaw related subfamily C, member 3	Multiple_Complex
TC1100007619.hg.1	5.2	4.69	1.43	TRIM51	tripartite motif-containing 51	Coding
TC0600007677.hg.1	10.24	9.73	1.43	HLA-DPB1	major histocompatibility complex, class II, DP beta 1	Multiple_Complex
TC1400010649.hg.1	9.84	9.33	1.43	VRK1	vaccinia related kinase 1	Multiple_Complex
TC0400011994.hg.1	5.1	4.58	1.43	INPP4B	inositol polyphosphate-4-phosphatase type II B	Multiple_Complex
TC0800011445.hg.1	3.22	2.71	1.43	ANGPT1	angiopoietin 1	Multiple_Complex
TC0500010579.hg.1	9.19	8.68	1.43	TTC33	tetratricopeptide repeat domain 33	Multiple_Complex
TSUnmapped00000395.hg.1	5.74	5.23	1.43	ATG16L1	autophagy related 16-like 1	Coding
TC2200008446.hg.1	5.02	4.51	1.43	GAL3ST1	galactose-3-O-sulfotransferase 1	Multiple_Complex
TC0100016147.hg.1	4.43	3.92	1.43	ITLN1	intelectin 1 (galactofuranose binding)	Multiple_Complex
TC1800006891.hg.1	8.92	8.41	1.43	C18orf8	chromosome 18 open reading frame 8	Multiple_Complex
TC0400012880.hg.1	5.65	5.14	1.43	DUX4	double homeobox 4	Multiple_Complex
TC0300010304.hg.1	5.68	5.17	1.43	TMEM40	transmembrane protein 40	Multiple_Complex
TC2200008641.hg.1	6.42	5.9	1.43	RAC2	ras-related C3 botulinum toxin substrate 2 (rho family, small GTP binding protein Rac2)	Multiple_Complex
TC1600010626.hg.1	5.43	4.91	1.43	KCTD19	potassium channel tetramerization domain containing 19	Multiple_Complex
TC0800008658.hg.1	4.91	4.4	1.43	COLEC10	collectin sub-family member 10 (C-type lectin)	Multiple_Complex
TC1700007425.hg.1	6.19	5.68	1.43	TP53I13	tumor protein p53 inducible protein 13	Multiple_Complex
TC1600011349.hg.1	6.02	5.51	1.43	RBFOX1	RNA binding protein, fox-1 homolog (C. elegans) 1	Multiple_Complex
TC2000007016.hg.1	11.65	11.14	1.43	GINS1	GINS complex subunit 1 (Psf1 homolog)	Multiple_Complex
TC0600012299.hg.1	7.91	7.39	1.43	SLC17A5	solute carrier family 17 (acidic sugar transporter), member 5	Multiple_Complex
TC0100018207.hg.1	5.79	5.28	1.42	TSSK3	testis-specific serine kinase 3	Coding
TC0900007069.hg.1	5.07	4.56	1.42	C9orf131	chromosome 9 open reading frame 131	Coding
TC1300008645.hg.1	4.87	4.36	1.42	TRPC4	transient receptor potential cation channel, subfamily C, member 4	Multiple_Complex
TC1200008597.hg.1	11.25	10.73	1.42	GAS2L3	growth arrest-specific 2 like 3	Multiple_Complex
TC1600011389.hg.1	5.3	4.79	1.42	TP53TG3C	TP53 target 3C	Multiple_Complex
TC1100013203.hg.1	6.24	5.73	1.42	ALG1L9P	asparagine-linked glycosylation 1-like 9, pseudogene	Multiple_Complex
TC0300007044.hg.1	10.07	9.56	1.42	GOLGA4	golgin A4	Multiple_Complex
TC1200012659.hg.1	10.86	10.35	1.42	SLC35E3	solute carrier family 35, member E3	Multiple_Complex
TC0700010604.hg.1	10.11	9.6	1.42	CPVL	carboxypeptidase, vitellogenic-like	Multiple_Complex
TC1200012855.hg.1	5.25	4.74	1.42	VSIG10	V-set and immunoglobulin domain containing 10	Multiple_Complex
TC1700006602.hg.1	4.96	4.45	1.42	ATP2A3	Memczak2013 ANTISENSE, CDS, coding, INTERNAL best transcript NM_174956	NonCoding
TC0100016112.hg.1	14.42	13.91	1.42	TAGLN2	transgelin 2	Multiple_Complex
TC0200012256.hg.1	9.29	8.78	1.42	HEATR5B	HEAT repeat containing 5B	Multiple_Complex
TC0700007996.hg.1	5.66	5.15	1.42	ELN	elastin	Multiple_Complex
TC2000007161.hg.1	6.21	5.7	1.42	C20orf144	chromosome 20 open reading frame 144	Multiple_Complex
TC1200012702.hg.1	7.86	7.35	1.42	FICD	FIC domain containing	Coding
TC1900011266.hg.1	4.24	3.73	1.42	SIGLEC14; SIGLEC5	sialic acid binding Ig-like lectin 14; sialic acid binding Ig-like lectin 5	Multiple_Complex
TC2000008232.hg.1	8.15	7.64	1.42	CENPB	centromere protein B	Multiple_Complex
TC2200007277.hg.1	7.24	6.73	1.42	MPST	mercaptopyruvate sulfurtransferase	Multiple_Complex
TC0200008281.hg.1	11.94	11.43	1.42	PTCD3	pentatricopeptide repeat domain 3	Multiple_Complex
TC0500013204.hg.1	12.5	12	1.42	CAST	calpastatin	Multiple_Complex
TC1000012429.hg.1	8.32	7.81	1.42	PRPF18	pre-mRNA processing factor 18	Multiple_Complex
TC0900010618.hg.1	4.98	4.48	1.42	C9orf153	chromosome 9 open reading frame 153	Multiple_Complex
TC0500008919.hg.1	12.28	11.77	1.42	RNF14	ring finger protein 14	Multiple_Complex
TC1200012663.hg.1	11.89	11.39	1.42	RAB3IP	RAB3A interacting protein	Multiple_Complex
TC0300009686.hg.1	4.24	3.73	1.42	HTR3C	5-hydroxytryptamine (serotonin) receptor 3C, ionotropic	Coding
TC1600008147.hg.1	5.61	5.1	1.42	NOL3	nucleolar protein 3 (apoptosis repressor with CARD domain)	Multiple_Complex
TC0100012348.hg.1	4.57	4.06	1.42	OR2M5	olfactory receptor, family 2, subfamily M, member 5	Coding
TC1100012187.hg.1	4.94	4.43	1.42	KBTBD3	kelch repeat and BTB (POZ) domain containing 3	Multiple_Complex
TC0500007831.hg.1	7.87	7.36	1.42	F2R	coagulation factor II (thrombin) receptor	Multiple_Complex
TC1900006914.hg.1	4.45	3.94	1.42	OR2Z1	olfactory receptor, family 2, subfamily Z, member 1	Coding
TC0700012590.hg.1	8.89	8.38	1.42	ZC3HC1	zinc finger, C3HC-type containing 1	Multiple_Complex
TC0200015424.hg.1	4.46	3.96	1.42	ALS2CR12	amyotrophic lateral sclerosis 2 chromosome region candidate 12	Multiple_Complex
TC2100006991.hg.1	3.25	2.75	1.42	KCNE2	potassium channel, voltage gated subfamily E regulatory beta subunit 2	Coding
TC1700010451.hg.1	8.32	7.82	1.42	RDM1	RAD52 motif containing 1	Multiple_Complex
TC0100007791.hg.1	7.41	6.91	1.42	ADPRHL2	ADP-ribosylhydrolase like 2	Multiple_Complex
TC2000008516.hg.1	6.22	5.72	1.42	SNX5	Zhang2013 ALT_ACCEPTOR, ALT_DONOR, coding, INTERNAL, intronic best transcript NM_152227	NonCoding
TC1000010827.hg.1	9.13	8.62	1.42	DNAJC12	DnaJ (Hsp40) homolog, subfamily C, member 12	Multiple_Complex
TC0200010790.hg.1	4.53	4.03	1.42	GPBAR1	G protein-coupled bile acid receptor 1	Coding
TC2100008565.hg.1	4.49	3.99	1.42	RUNX1	runt-related transcription factor 1	NonCoding
TC0600014279.hg.1	10.01	9.5	1.42	DAXX	death-domain associated protein	Multiple_Complex
TSUnmapped00000018.hg.1	8.67	8.17	1.42	ZNF35	zinc finger protein 35	Coding
TSUnmapped00000461.hg.1	9.71	9.2	1.42	ZNF35	zinc finger protein 35	Coding
TC1100008354.hg.1	4.72	4.21	1.42	LINC01537	long intergenic non-protein coding RNA 1537	NonCoding
TC1900007830.hg.1	4.35	3.84	1.42	SCN1B	sodium channel, voltage gated, type I beta subunit	Multiple_Complex
TC1900009970.hg.1	9.36	8.86	1.42	BST2	bone marrow stromal cell antigen 2	Multiple_Complex
TC0200013865.hg.1	5.35	4.84	1.42	LINC00116	long intergenic non-protein coding RNA 116	Multiple_Complex
TC0200011837.hg.1	6.19	5.68	1.42	FAM49A	family with sequence similarity 49, member A	Multiple_Complex
TC0400008236.hg.1	3.94	3.44	1.42	C4orf17	chromosome 4 open reading frame 17	Multiple_Complex
TC0X00010369.hg.1	9.87	9.37	1.42	ARMCX2	armadillo repeat containing, X-linked 2	Multiple_Complex
TC1600011290.hg.1	5.54	5.04	1.42	VPS9D1	VPS9 domain containing 1	Multiple_Complex
TC0300008818.hg.1	4.19	3.69	1.42	COL6A5	collagen, type VI, alpha 5	Multiple_Complex
TC1200011597.hg.1	6.13	5.62	1.42	CCDC38	coiled-coil domain containing 38	Multiple_Complex
TC1000012612.hg.1	8.05	7.55	1.42	STK32C	serine/threonine kinase 32C	Coding
TC1700011088.hg.1	6.16	5.65	1.42	COL1A1	collagen, type I, alpha 1	Multiple_Complex
TC1900007900.hg.1	6.18	5.68	1.42	LOC101927572; AC002116.7; CLIP3	uncharacterized LOC101927572; Memczak2013 ANTISENSE, CDS, coding, INTERNAL, intronic best transcript NM_015526; novel transcript, antisense to CLIP3 and THAP8	Multiple_Complex
TC0500009031.hg.1	5.5	5	1.42	SPINK5	serine peptidase inhibitor, Kazal type 5	Multiple_Complex
TC1300007312.hg.1	4.95	4.44	1.42	PCDH17	protocadherin 17	Coding
TC0X00010099.hg.1	11.19	10.69	1.42	ABCB7	ATP binding cassette subfamily B member 7	Multiple_Complex
TC0600012521.hg.1	7.08	6.58	1.42	CNR1	cannabinoid receptor 1 (brain)	Multiple_Complex
TC0300012881.hg.1	10.1	9.6	1.42	SLC33A1	solute carrier family 33 (acetyl-CoA transporter), member 1	Multiple_Complex
TC1600010623.hg.1	7.79	7.29	1.42	FHOD1	formin homology 2 domain containing 1	Multiple_Complex
TC0300012924.hg.1	5.82	5.32	1.42	VEPH1	ventricular zone expressed PH domain containing 1	Multiple_Complex
TC0600008074.hg.1	4.82	4.32	1.42	CUL9	cullin 9	Multiple_Complex
TSUnmapped00000794.hg.1	5.09	4.59	1.42	PRAMEF9		Coding
TC0100011871.hg.1	11.03	10.53	1.42	HIST3H2BB	histone cluster 3, H2bb	Coding
TSUnmapped00000080.hg.1	6.19	5.69	1.42	ATG16L1	autophagy related 16-like 1	NonCoding
TC1100012574.hg.1	4.01	3.51	1.42	SORL1	Memczak2013 ANTISENSE, CDS, coding, INTERNAL best transcript NM_003105	NonCoding
TC0100018349.hg.1	7.06	6.56	1.42	CNIH3	cornichon family AMPA receptor auxiliary protein 3	Multiple_Complex
TC0100011200.hg.1	11.19	10.69	1.42	TIMM17A	translocase of inner mitochondrial membrane 17 homolog A (yeast)	Multiple_Complex
TC0200009109.hg.1	5.47	4.97	1.42	GLI2	Jeck2013 ALT_ACCEPTOR, ALT_DONOR, coding, INTERNAL, intronic best transcript NM_005270	NonCoding
TC1900011894.hg.1	5.43	4.93	1.42	CACNA1A	calcium channel, voltage-dependent, P/Q type, alpha 1A subunit	Multiple_Complex
TC0500009221.hg.1	3.87	3.37	1.41	C5orf52	chromosome 5 open reading frame 52	Coding
TC0X00010813.hg.1	10.01	9.51	1.41	ENOX2	ecto-NOX disulfide-thiol exchanger 2	Multiple_Complex
TC0100014995.hg.1	13.97	13.47	1.41	CNN3	calponin 3, acidic	Multiple_Complex
TC1700012271.hg.1	9.64	9.14	1.41	GOSR2	golgi SNAP receptor complex member 2	Multiple_Complex
TC0200016747.hg.1	7.29	6.79	1.41	TTC21B	tetratricopeptide repeat domain 21B	Multiple_Complex
TSUnmapped00000331.hg.1	4.56	4.06	1.41	MANSC1	MANSC domain containing 1	Coding
TC2000009458.hg.1	6.17	5.67	1.41	NFATC2	nuclear factor of activated T-cells, cytoplasmic, calcineurin-dependent 2	Multiple_Complex
TC1900011127.hg.1	6.42	5.92	1.41	HRC	histidine rich calcium binding protein	Multiple_Complex
TC0600014277.hg.1	6.79	6.29	1.41	HLA-DMA	major histocompatibility complex, class II, DM alpha	Multiple_Complex
TC1700008441.hg.1	6.43	5.93	1.41	PPM1E	Transcript Identified by AceView, Entrez Gene ID(s) 22843	Unassigned
TC0100010381.hg.1	11.98	11.48	1.41	UAP1	UDP-N-acetylglucosamine pyrophosphorylase 1	Multiple_Complex
TC0100018172.hg.1	4.81	4.31	1.41	PRAMEF33P	PRAME family member 33, pseudogene	Multiple_Complex
TC1200008182.hg.1	14.66	14.16	1.41	RAB21	RAB21, member RAS oncogene family	Multiple_Complex
TC2200008383.hg.1	5.36	4.86	1.41	C22orf31	chromosome 22 open reading frame 31	Coding
TC0600010790.hg.1	5.25	4.75	1.41	C6orf52	chromosome 6 open reading frame 52	Multiple_Complex
TC0600011536.hg.1	8.75	8.25	1.41	TAPBP	TAP binding protein (tapasin)	Multiple_Complex
TC0X00010385.hg.1	3.58	3.08	1.41	NXF2B; TCP11X2	nuclear RNA export factor 2B; t-complex 11 family, X-linked 2	Multiple_Complex
TC0X00009101.hg.1	8.44	7.95	1.41	GPM6B	glycoprotein M6B	Multiple_Complex
TC0200009903.hg.1	4.96	4.46	1.41	G6PC2	glucose-6-phosphatase, catalytic, 2	Multiple_Complex
TC0300009258.hg.1	6.14	5.64	1.41	MME	membrane metallo-endopeptidase	Multiple_Complex
TC1600011047.hg.1	9.1	8.6	1.41	HSDL1	hydroxysteroid dehydrogenase like 1	Multiple_Complex
TC0300010760.hg.1	5.89	5.39	1.41	SCN5A	sodium channel, voltage gated, type V alpha subunit	Multiple_Complex
TC0400007500.hg.1	6.14	5.64	1.41	SPATA18	spermatogenesis associated 18	Multiple_Complex
TC0800012343.hg.1	5.16	4.67	1.41	ZFPM2	zinc finger protein, FOG family member 2	NonCoding
TC1900011714.hg.1	10.27	9.78	1.41	LIN37	lin-37 DREAM MuvB core complex component	Multiple_Complex
TC1700011250.hg.1	6.02	5.52	1.41	BZRAP1	benzodiazepine receptor (peripheral) associated protein 1	Multiple_Complex
TC0700010716.hg.1	11.6	11.1	1.41	DPY19L1	dpy-19-like 1 (C. elegans)	Multiple_Complex
TC1000011490.hg.1	3.78	3.29	1.41	SORBS1	Transcript Identified by AceView, Entrez Gene ID(s) 10580	Coding
TC1900012058.hg.1	12.03	11.53	1.41	ZNF417	zinc finger protein 417	Multiple_Complex
TC1000008995.hg.1	9.95	9.45	1.41	ATRNL1	attractin-like 1	Multiple_Complex
TC1900007063.hg.1	4.15	3.65	1.41	ZNF788	zinc finger family member 788	Multiple_Complex
TC0600009080.hg.1	9	8.5	1.41	CEP57L1	centrosomal protein 57kDa-like 1	Multiple_Complex
TC1900008337.hg.1	10.43	9.93	1.41	EML2-AS1	EML2 antisense RNA 1	Multiple_Complex
TC0400012437.hg.1	3.4	2.91	1.41	SCRG1	stimulator of chondrogenesis 1	Coding
TC0700008011.hg.1	4.9	4.41	1.41	NCF1	neutrophil cytosolic factor 1	Multiple_Complex
TC1400010718.hg.1	4.56	4.06	1.41	AP1G2	adaptor-related protein complex 1, gamma 2 subunit	Multiple_Complex
TC1900007826.hg.1	7.2	6.7	1.41	ZNF30	zinc finger protein 30	Multiple_Complex
TC0400012641.hg.1	6.98	6.48	1.41	PDLIM3	PDZ and LIM domain 3	Multiple_Complex
TC1600011415.hg.1	5.57	5.08	1.41	NRN1L	neuritin 1-like	Multiple_Complex
TC0X00010198.hg.1	8.31	7.81	1.41	HDX	highly divergent homeobox	Multiple_Complex
TC0100009373.hg.1	5.88	5.39	1.41	SLC6A17	solute carrier family 6 (neutral amino acid transporter), member 17	Multiple_Complex
TC2200008442.hg.1	3.9	3.4	1.41	SEC14L3	SEC14-like lipid binding 3	Coding
TC1000009589.hg.1	12.54	12.04	1.41	PITRM1	pitrilysin metallopeptidase 1	Multiple_Complex
TC0X00009356.hg.1	7.32	6.82	1.41	TMEM47	transmembrane protein 47	Coding
TSUnmapped00000372.hg.1	4.93	4.43	1.41	SLC16A1	solute carrier family 16 (monocarboxylate transporter), member 1	Coding
TC0600014140.hg.1	7.8	7.3	1.41	PRIM2	Salzman2013 ANNOTATED, CDS, coding, OVCODE, OVEXON, UTR3 best transcript NM_000947	NonCoding
TC1100012170.hg.1	3.98	3.48	1.41	CARD18	caspase recruitment domain family, member 18	Coding
TC2100007506.hg.1	5.03	4.53	1.41	C21orf140	chromosome 21 open reading frame 140	Multiple_Complex
TC2100008025.hg.1	5.03	4.53	1.41	C21orf140	chromosome 21 open reading frame 140	Coding
TC2200009206.hg.1	10.07	9.58	1.41	BMS1P20; IGLV1-51; IGLV5-52	BMS1 ribosome biogenesis factor pseudogene 20; immunoglobulin lambda variable 1-51; immunoglobulin lambda variable 5-52	Multiple_Complex
TC0900009458.hg.1	4.94	4.44	1.41	RLN1	relaxin 1	Multiple_Complex
TC0500011408.hg.1	10.51	10.01	1.41	TMEM161B	transmembrane protein 161B	Multiple_Complex
TC0100011382.hg.1	8.11	7.62	1.41	DYRK3	dual specificity tyrosine-(Y)-phosphorylation regulated kinase 3	Multiple_Complex
TC0200008790.hg.1	5.59	5.09	1.41	RGPD4	RANBP2-like and GRIP domain containing 4	Multiple_Complex
TC1400009679.hg.1	6.5	6.01	1.41	FAM161B	family with sequence similarity 161, member B	Multiple_Complex
TC0100016044.hg.1	3.18	2.69	1.41	FCRL5	Fc receptor-like 5	Multiple_Complex
TC0X00011010.hg.1	7.74	7.24	1.41	SPANXN3	SPANX family, member N3	Coding
TC0200015329.hg.1	9.95	9.46	1.41	GTF3C3	general transcription factor IIIC subunit 3	Multiple_Complex
TC0200015574.hg.1	3.87	3.37	1.41	CRYGA	crystallin gamma A	Coding
TC0900007288.hg.1	4.98	4.49	1.41	SPATA31A6	SPATA31 subfamily A, member 6	Multiple_Complex
TC0500008568.hg.1	11.39	10.9	1.41	SLC12A2	solute carrier family 12 (sodium/potassium/chloride transporter), member 2	Multiple_Complex
TC0700013596.hg.1	5.79	5.3	1.41	TSC22D4	TSC22 domain family, member 4	Multiple_Complex
TC1900010625.hg.1	5.63	5.13	1.41	LGALS4	lectin, galactoside-binding, soluble, 4	Multiple_Complex
TC1900011099.hg.1	3.5	3	1.41	HSD17B14	hydroxysteroid (17-beta) dehydrogenase 14	Multiple_Complex
TC1700008344.hg.1	3.64	3.15	1.41	ANKFN1	ankyrin-repeat and fibronectin type III domain containing 1	Multiple_Complex
TC0700008974.hg.1	3.47	2.98	1.41	SPAM1	sperm adhesion molecule 1 (PH-20 hyaluronidase, zona pellucida binding)	Coding
TC1100012976.hg.1	13.77	13.27	1.41	NUCB2	nucleobindin 2	Multiple_Complex
TC0X00008833.hg.1	9.96	9.47	1.41	FAM50A	family with sequence similarity 50, member A	Multiple_Complex
TC0300012155.hg.1	4.48	3.99	1.41	HGD	homogentisate 1,2-dioxygenase	Multiple_Complex
TC1400010760.hg.1	9.12	8.63	1.41	ATP6V1D	ATPase, H+ transporting, lysosomal 34kDa, V1 subunit D	Multiple_Complex
TC1600008680.hg.1	3.19	2.69	1.41	LINC00311	long intergenic non-protein coding RNA 311	Multiple_Complex
TC1400008767.hg.1	7.51	7.02	1.41	STXBP6	syntaxin binding protein 6 (amisyn)	Multiple_Complex
TC2200007505.hg.1	7.46	6.97	1.41	2019-09-03	septin 3	Multiple_Complex
TC1000012599.hg.1	5.16	4.67	1.41	CUZD1	CUB and zona pellucida-like domains 1	Multiple_Complex
TC0200007821.hg.1	8.24	7.75	1.41	SLC1A4	solute carrier family 1 (glutamate/neutral amino acid transporter), member 4	Multiple_Complex
TC1600010740.hg.1	9.57	9.08	1.41	PDXDC2P	pyridoxal-dependent decarboxylase domain containing 2, pseudogene	Multiple_Complex
TC1900007087.hg.1	8.75	8.26	1.41	WDR83	WD repeat domain 83	Multiple_Complex
TC1700008175.hg.1	12.13	11.64	1.41	CALCOCO2	calcium binding and coiled-coil domain 2	Multiple_Complex
TC0500011352.hg.1	9.45	8.96	1.41	EDIL3	EGF-like repeats and discoidin I-like domains 3	Multiple_Complex
TC1000007889.hg.1	12.27	11.78	1.41	SUPV3L1	SUV3-like helicase	Multiple_Complex
TSUnmapped00000622.hg.1	5.79	5.3	1.41	GREM1	gremlin 1, DAN family BMP antagonist [Source:HGNC Symbol;Acc:HGNC:2001]	Coding
TC0100008549.hg.1	3.86	3.37	1.41	L1TD1	LINE-1 type transposase domain containing 1	Multiple_Complex
TC0200007976.hg.1	7.09	6.6	1.41	ATP6V1B1	ATPase, H+ transporting, lysosomal 56/58kDa, V1 subunit B1	Multiple_Complex
TC1500007788.hg.1	4.04	3.54	1.41	TMEM202	transmembrane protein 202	Coding
TC0800007269.hg.1	3.7	3.21	1.41	UNC5D	unc-5 netrin receptor D	Multiple_Complex
TC0600007412.hg.1	4.49	4	1.41	NKAPL	NFKB activating protein-like	Coding
TC1100013109.hg.1	8.81	8.32	1.41	GRAMD1B	GRAM domain containing 1B	Multiple_Complex
TC0200016751.hg.1	4.73	4.24	1.41	LOC100130691; AC074286.1; NFE2L2	uncharacterized LOC100130691; Transcript Identified by AceView, Entrez Gene ID(s) 100130691; 4780, RefSeq ID(s) NR_026966; novel transcript	NonCoding
TC0200011551.hg.1	11.22	10.73	1.41	ADI1	acireductone dioxygenase 1	Multiple_Complex
TC0500012514.hg.1	5.24	4.75	1.41	FAT2	FAT atypical cadherin 2	Multiple_Complex
TC1000007483.hg.1	12.83	12.34	1.41	FAM21C	family with sequence similarity 21, member C	Multiple_Complex
TC1800007355.hg.1	7.7	7.21	1.41	C18orf54	chromosome 18 open reading frame 54	Multiple_Complex
TC1200006475.hg.1	5.51	5.02	1.41	LRTM2	leucine-rich repeats and transmembrane domains 2	Multiple_Complex
TC1900006605.hg.1	9.51	9.02	1.41	ZNF57	zinc finger protein 57	Coding
TC0300006565.hg.1	7.69	7.2	1.41	IL17RC	interleukin 17 receptor C	Multiple_Complex
TC1800008828.hg.1	4.54	4.05	1.41	CCBE1	Jeck2013 ALT_ACCEPTOR, ALT_DONOR, coding, INTERNAL, intronic best transcript NM_133459	NonCoding
TC0300007065.hg.1	3.55	3.06	1.41	DLEC1	deleted in lung and esophageal cancer 1	Multiple_Complex
TC0100006920.hg.1	5.1	4.61	1.41	PRAMEF9	PRAME family member 9	Coding
TC0700012443.hg.1	5.84	5.35	1.41	FEZF1	FEZ family zinc finger 1	Coding
TC0900009905.hg.1	5.11	4.62	1.41	CNTFR	ciliary neurotrophic factor receptor	Multiple_Complex
TC0300013084.hg.1	3.64	3.15	1.41	LRRC31	leucine rich repeat containing 31	Multiple_Complex
TC0700009020.hg.1	12.32	11.83	1.4	SND1; SND1-IT1	staphylococcal nuclease and tudor domain containing 1; SND1 intronic transcript 1	Multiple_Complex
TC1000008190.hg.1	4.09	3.6	1.4	ZMIZ1	Zhang2013 ALT_ACCEPTOR, ALT_DONOR, coding, INTERNAL, intronic best transcript NM_020338	NonCoding
[truncated: 19,416 more rows]
