# Supplementary material for: Cross-talks of glycosylphosphatidylinositol biosynthesis with glycosphingolipid biosynthesis and ER-associated degradation
Source: Nat Commun. 2020 Feb 13;11:860. doi: 10.1038/s41467-020-14678-2 (PMC7018848; doi:10.1038/s41467-020-14678-2)
Supplement: Supplementary file 9 — Source Data [file 41467_2020_14678_MOESM9_ESM.xlsx]

## Sheet: Figure 2
Figure 2c
Data 1	PIGS-KO	PIGS-SLC35A2-DKO	PIGS-TMEM165-DKO	PIGS-GOSR1-DKO	PIGS-STX5-DKO	PIGS-UNC50-DKO	PIGS-B3GALT4-DKO	PIGS-UGCG-DKO	PIGS-SYVN1-DKO	PIGS-UBE2J1-DKO	PIGS-UBE2G2-DKO
T5 mAb	0.0120636	1.26361	0.523489	0.363407	0.108413	0.112721	0.980756	0.829833	3.19841	1.37356	1.59954
CTxB	0.948612	0.0348842	0.025846	0.117893	0.0556561	0.0741685	0.0115752	0.0162925	0.607183	1.0141	1.03134
GS-II	0.00110843	0.641218	0.0572301	0.0283331	0.0112399	0.0167626	0.00118622	0.00375311	0.00085563	0.00161403	0.00204185
Data 2	PIGS-KO	PIGS-SLC35A2-DKO	PIGS-TMEM165-DKO	PIGS-GOSR1-DKO	PIGS-STX5-DKO	PIGS-UNC50-DKO	PIGS-B3GALT4-DKO	PIGS-UGCG-DKO	PIGS-SYVN1-DKO	PIGS-UBE2J1-DKO	PIGS-UBE2G2-DKO
T5 mAb	0.0114253	0.620636	0.599349	0.156412	0.0800089	0.178783	1.25618	0.786494	4.5848	1.88319	3.19318
CTxB	0.992415	0.0340914	0.0264803	0.140805	0.060968	0.0648132	0.00943459	0.0172439	0.565243	0.941714	0.593427
GS-II	0.00301416	0.923052	0.126983	0.0173265	0.00805072	0.0189017	0.00237243	0.00931472	0.00173071	0.00561994	0.00223631
Data 3	PIGS-KO	PIGS-SLC35A2-DKO	PIGS-TMEM165-DKO	PIGS-GOSR1-DKO	PIGS-STX5-DKO	PIGS-UNC50-DKO	PIGS-B3GALT4-DKO	PIGS-UGCG-DKO	PIGS-SYVN1-DKO	PIGS-UBE2J1-DKO	PIGS-UBE2G2-DKO
T5 mAb	0.0180315	1.11575	0.524702	0.127019	0.0927108	0.0921682	1.17419	0.6207	3.96247	1.56412	2.34368
CTxB	1.05897	0.0507406	0.0297308	0.172003	0.063069	0.085387	0.0132005	0.0260838	0.526791	1.00082	0.746839
GS-II	0.00213908	1.43573	0.520788	0.0324751	0.0236271	0.0304916	0.00297526	0.00573662	0.00316973	0.00526991	0.00511434
Figure 2d
Data 1	PIGS-KO	PIGS-SLC35A2-DKO	PIGS-TMEM165-DKO	PIGS-GOSR1-DKO	PIGS-STX5-DKO	PIGS-UNC50-DKO	PIGS-B3GALT4-DKO	PIGS-UGCG-DKO	PIGS-SYVN1-DKO	PIGS-UBE2J1-DKO	PIGS-UBE2G2-DKO
T5 mAb	37.8	3959.4	1640.3	1138.7	339.7	353.2	3073.1	2600.2	10021.9	4303.9	5012
CTxB	2393	88	65.2	297.4	140.4	187.1	29.2	41.1	1531.7	2558.2	2601.7
GS-II	5.7	3297.4	294.3	145.7	57.8	86.2	6.1	19.3	4.4	8.3	10.5
Data 2	PIGS-KO	PIGS-SLC35A2-DKO	PIGS-TMEM165-DKO	PIGS-GOSR1-DKO	PIGS-STX5-DKO	PIGS-UNC50-DKO	PIGS-B3GALT4-DKO	PIGS-UGCG-DKO	PIGS-SYVN1-DKO	PIGS-UBE2J1-DKO	PIGS-UBE2G2-DKO
T5 mAb	35.8	1944.7	1878	490.1	250.7	560.2	3936.1	2464.4	14366	5900.8	10005.5
CTxB	2503.5	86	66.8	355.2	153.8	163.5	23.8	43.5	1425.9	2375.6	1497
GS-II	15.5	4746.7	653	89.1	41.4	97.2	12.2	47.9	8.9	28.9	11.5
Data 3	PIGS-KO	PIGS-SLC35A2-DKO	PIGS-TMEM165-DKO	PIGS-GOSR1-DKO	PIGS-STX5-DKO	PIGS-UNC50-DKO	PIGS-B3GALT4-DKO	PIGS-UGCG-DKO	PIGS-SYVN1-DKO	PIGS-UBE2J1-DKO	PIGS-UBE2G2-DKO
T5 mAb	56.5	3496.1	1644.1	398	290.5	288.8	3679.2	1944.9	12416	4901	7343.7
CTxB	2671.4	128	75	433.9	159.1	215.4	33.3	65.8	1328.9	2524.7	1884
GS-II	11	7383.1	2678.1	167	121.5	156.8	15.3	29.5	16.3	27.1	26.3

## Sheet: Figure 3
Figure 3b
Data 1	PIGS-KO	PIGS-B3GALT4-DKO+Vec	PIGS-B3GALT4-DKO+B3GALT4
T5 mAb	0.0336061	1	0.0242191
CTxB	1	0.0262048	1.10104
Data 2	PIGS-KO	PIGS-B3GALT4-DKO+Vec	PIGS-B3GALT4-DKO+B3GALT4
T5 mAb	0.0561941	1	0.048957
CTxB	1	0.0349908	1.03775
Data 3	PIGS-KO	PIGS-B3GALT4-DKO+Vec	PIGS-B3GALT4-DKO+B3GALT4
T5 mAb	0.0547416	1	0.0315162
CTxB	1	0.0254502	0.899526
Figure 3h
Data 1	Vec	WT	D175A	D176A	D177A	D291A
T5 mAb	1	0.124628	1.06659	0.844122	0.636533	0.539435
CTxB	0.120148	1	0.128158	0.204559	0.10536	0.106593
Data 2	Vec	WT	D175A	D176A	D177A	D291A
T5 mAb	1	0.188918	0.973586	0.676141	0.695665	0.74878
CTxB	0.127086	1	0.121951	0.211168	0.11104	0.107831
Data 3	Vec	WT	D175A	D176A	D177A	D291A
T5 mAb	1	0.12772	1.0693	0.878324	0.660355	0.603948
CTxB	0.113049	1	0.134367	0.215762	0.109819	0.109819
Data 4	Vec	WT	D175A	D176A	D177A	D291A
T5 mAb	1	0.233	0.995073	0.925644	0.733416	1.03695
CTxB	0.152	1	0.147257	0.20177	0.143894	0.143894
Data 5	Vec	WT	D175A	D176A	D177A	D291A
T5 mAb	1	0.174544	1.14469	0.835821		0.778607
CTxB	0.133564	1	0.148097	0.237024	0.135813	0.126644

## Sheet: Figure 4
Figure 4c
Data 1	PIGS-UGCG-DKO+Vec	PIGS-UGCG-DKO+UGCG	PIGS-UGCG-DKO+D144A
T5 mAb	1	0.0942	1.3884
CTxB	0.0794	1	0.0806
Data 2	PIGS-UGCG-DKO+Vec	PIGS-UGCG-DKO+UGCG	PIGS-UGCG-DKO+D144A
T5 mAb	1	0.1162	1.1969
CTxB	0.0657	1	0.0653
Data 3	PIGS-UGCG-DKO+Vec	PIGS-UGCG-DKO+UGCG	PIGS-UGCG-DKO+D144A
T5 mAb	1	0.09733	1.1474
CTxB	0.0518	1	0.0549
Figure 4d
Data 1	PIGS-B4GALT5-B4GALT6-TKO+Vec	PIGS-B4GALT5-B4GALT6-TKO+B4GALT5	PIGS-B4GALT5-B4GALT6-TKO+D300A
T5 mAb	1	0.14425	0.6529
CTxB	0.07844	1	0.19074
Data 2	PIGS-B4GALT5-B4GALT6-TKO+Vec	PIGS-B4GALT5-B4GALT6-TKO+B4GALT5	PIGS-B4GALT5-B4GALT6-TKO+D300A
T5 mAb	1	0.1782	0.55228
CTxB	0.07187	1	0.16278
Data 3	PIGS-B4GALT5-B4GALT6-TKO+Vec	PIGS-B4GALT5-B4GALT6-TKO+B4GALT5	PIGS-B4GALT5-B4GALT6-TKO+D300A
T5 mAb	1	0.11136	0.69488
CTxB	0.0632	1	0.1628
Figure 4f
Data 1	PIGS-ST3GAL5-DKO+Vec	PIGS-ST3GAL5-DKO+ST3GAL5	PIGS-B4GALNT1-DKO+Vec	PIGS-B4GALNT1-DKO+B4GALNT1
T5 mAb	87.6	97.3	84.3	90.5
CTxB	77.7	2652	62.2	4790
Anti-LacCer	757	132	45	46
Data 2	PIGS-ST3GAL5-DKO+Vec	PIGS-ST3GAL5-DKO+ST3GAL5	PIGS-B4GALNT1-DKO+Vec	PIGS-B4GALNT1-DKO+B4GALNT1
T5 mAb	95.9	88.2	89.2	94.3
CTxB	87.2	2608	65.3	5086
Anti-LacCer	796	114	41	42.3
Figure 4g
Data 1	PIGS-A4GALT-DKO+Vec	PIGS-A4GALT-DKO+A4GALT	PIGS-B3GNT5-DKO+Vec	PIGS-B3GNT5-DKO+B3GNT5
T5 mAb	84.4	68.7	149	67.4
CTxB	3665.8	2638.7	3406.3	2484.9
Anti-LacCer	46.6	15.7	114	14.1
Data 2	PIGS-A4GALT-DKO+Vec	PIGS-A4GALT-DKO+A4GALT	PIGS-B3GNT5-DKO+Vec	PIGS-B3GNT5-DKO+B3GNT5
T5 mAb	90.9	60.5	96.9	50
CTxB	3060.1	1423.8	3005.3	2190.1
Anti-LacCer	9.5	9.3	186.9	36.7
Figure 4h
Data 1	PIGS-KO	PIGS-UGCG-DKO	PIGS-B4GALT5-B4GALT6-TKO	PIGS-B4GALNT1-DKO	PIGS-ST3GAL5-DKO	PIGS-A4GALT-DKO	PIGS-B3GNT5-DKO
GlcCer	0.706906	0.0615005	1.56597	0.640068	0.856871	1.13406	1.49572
GalCer	0.670249	0.822686	0.722437	0.250282	0.306448	1.20332	3.19124
LacCer	0.693241	0	0	0.524075	3.58896	1.74918	4.01291
Gb3/iGb3	0.831078	0.02487	0.042391	0.677166	3.45982	0.570451	4.16067
GM3	1.07804	0.0816197	0.088323	2.03183	0.300128	2.95712	4.44132
Total	0.75024	0.104951	1.0036	0.722677	1.42096	1.29463	2.4998
Data 2	PIGS-KO	PIGS-UGCG-DKO	PIGS-B4GALT5-B4GALT6-TKO	PIGS-B4GALNT1-DKO	PIGS-ST3GAL5-DKO	PIGS-A4GALT-DKO	PIGS-B3GNT5-DKO
GlcCer	1.29309	0.115209	1.07432	1.68351	1.31638	1.40607	1.18116
GalCer	1.32975	1.7914	0.434127	0.512706	0.347533	1.3524	1.56264
LacCer	1.30676	0	0	1.73402	5.29911	1.86993	3.11731
Gb3/iGb3	1.16892	0.041275	0.04577	2.31147	6.09863	0.380826	1.72904
GM3	0.921965	0.121084	0.081693	2.70069	0.570261	1.35646	1.32453
Total	1.24976	0.210825	0.68811	1.77384	2.25837	1.32161	1.516
Figure 4i
Data 1	PIGS-B4GALT5-DKO	PIGS-B4GALT5-ST3GAL5-TKO+Vec	PIGS-B4GALT5-ST3GAL5-TKO+ST3GAL5
T5 mAb	299.8	160.6	362.8
CTxB	1075.9	16.7	743.6
Anti-LacCer	0	2.6	0
Data 2	PIGS-B4GALT5-DKO	PIGS-B4GALT5-ST3GAL5-TKO+Vec	PIGS-B4GALT5-ST3GAL5-TKO+ST3GAL5
T5 mAb	320.2	175.2	343.6
CTxB	1092.3	53.4	892.7
Anti-LacCer	3.5	0	0
Data 3	PIGS-B4GALT5-DKO	PIGS-B4GALT5-ST3GAL5-TKO+Vec	PIGS-B4GALT5-ST3GAL5-TKO+ST3GAL5
T5 mAb	385.4	132.8	221.7
CTxB	824.6	41.4	678.3
Anti-LacCer	1.8	5.9	0
Data 4	PIGS-B4GALT5-DKO	PIGS-B4GALT5-ST3GAL5-TKO+Vec	PIGS-B4GALT5-ST3GAL5-TKO+ST3GAL5
T5 mAb	316.6	222.7	478
CTxB	1029.5	51.1	779.4
Anti-LacCer	0	2.1	0

## Sheet: Figure 5
Figure 5b
	PGAP4			B3GALT4			B4GALNT1
Data 1	0.4		Data 1	0.666667		Data 1	0.6
Data 2	0.5		Data 2	0.655462		Data 2	0.666667
Data 3	0.5		Data 3	0.75		Data 3	0.666667
Data 4	0.5		Data 4	0.714286		Data 4	0.666667
Data 5	0.25		Data 5	0.75		Data 5	1
Data 6	0.6		Data 6	0.5		Data 6	1
Data 7	0.25		Data 7	0.6		Data 7	1
Data 8	0		Data 8	0.6		Data 8	1
Data 9	0		Data 9	0.666667		Data 9	0.8
Data 10	0.5		Data 10	0.666667		Data 10	0.6
Data 11	0.5		Data 11	0.6		Data 11	0.6
Data 12	0.333333		Data 12	0.5		Data 12	0.75
Data 13	0.5		Data 13	0.5		Data 13	0.666667
Data 14	0.285714		Data 14	0.6		Data 14	0.833333
Data 15	0.2		Data 15	0.571429		Data 15	0.666667
Data 16	0.285714		Data 16	0.6		Data 16	0.571429
Data 17	0.5		Data 17	0.714286		Data 17	0.75
Data 18	0.333333		Data 18	0.4		Data 18	0.666667
Data 19	0.5		Data 19	0.5		Data 19	0.5
Data 20	0.5		Data 20	0.5		Data 20	0.6
Data 21	0.6		Data 21	0.75		Data 21	0.6
Data 22	0.333333		Data 22	1		Data 22	0.333333
Data 23	0.6		Data 23	0.666667		Data 23	0.75
Data 24	0.5		Data 24	0.75		Data 24	0.4
Data 25	0.6		Data 25	0.333333		Data 25	0.857143
Data 26	0.4		Data 26	0.8		Data 26	0.5
Data 27	0.6		Data 27	0.5		Data 27	1
Data 28	0.6		Data 28	0.6		Data 28	0.75
Data 29	0.25		Data 29	0.461538		Data 29	1
Data 30	0.142857		Data 30	0.285714		Data 30	0.75
Data 31	0.428571		Data 31	0.6		Data 31	0.6
Data 32	0.6		Data 32	0.588235		Data 32	1
Data 33	0.5		Data 33	0.727273		Data 33	0.75
Data 34	0.333333		Data 34	0.454545		Data 34	0.5
Data 35	0.428571		Data 35	0.666667		Data 35	0.5
Data 36	0.25		Data 36	0.8125		Data 36	0.75
Data 37	0		Data 37	0.833333		Data 37	0.666667
Data 38	0.6		Data 38	0.428571		Data 38	0.8
Data 39	0.285714		Data 39	0.727273		Data 39	0.75
Data 40	0.571429		Data 40	0.846154		Data 40	0.5
Data 41	0.6		Data 41	0.5625		Data 41	0.6
Data 42	0.166667		Data 42	0.470588		Data 42	0.6
Data 43	0.6		Data 43	0.6875		Data 43	0.666667
Data 44	0.428571		Data 44	0.666667		Data 44	0.6
Data 45	0.333333		Data 45	0.555556		Data 45	0.833333
Data 46	0.333333		Data 46	0.466667		Data 46	0.833333
Data 47	0.5		Data 47	0.625		Data 47	0.75
Data 48	0.5		Data 48	1		Data 48	0.75
Data 49	0.333333		Data 49	0.625		Data 49	0.8
Data 50	0.5		Data 50	0.5		Data 50	0.833333
Data 51	0.428571		Data 51	0.583333		Data 51	1
Data 52	0.4		Data 52	0.636364		Data 52	1
Data 53	0.333333		Data 53	0.583333		Data 53	1
Data 54	0.25		Data 54	0.684211		Data 54	0.5
Data 55	0.333333		Data 55	0.555556		Data 55	0.75
Data 56	0.333333		Data 56	0.5		Data 56	0.6
Data 57	0.5		Data 57	0.625		Data 57	0.6
Data 58	0.25		Data 58	0.666667		Data 58	0.8
Data 59	0.428571		Data 59	0.583333		Data 59	0.666667
Data 60	0.333333		Data 60	0.666667		Data 60	0.666667
Data 61	0.25		Data 61	0.642857		Data 61	1
Data 62	0.6		Data 62	0.642857		Data 62	0.714286
Data 63	0.25		Data 63	0.647059		Data 63	0.5
Data 64	0.142857		Data 64	0.5		Data 64	0.6
Data 65	0.2		Data 65	0.818182		Data 65	0.5
Data 66	0.4		Data 66	0.833333		Data 66	0.75
Data 67	0.25					Data 67	0.75
Data 68	0					Data 68	0.75
Data 69	0.5					Data 69	0.571429
Data 70	0.4					Data 70	0.6
						Data 71	0.666667
						Data 72	0.833333
						Data 73	0.75
						Data 74	0.8
						Data 75	0.6
						Data 76	0.666667
						Data 77	0.5
						Data 78	0.833333
						Data 79	0.666667
						Data 80	0.857143

## Sheet: Figure 6
Figure 6c
Data 1	PIGS-UGCG-DKO+Vec	PIGS-UGCG-DKO+B3GALT4	PIGS-B4GALT5-DKO+Vec	PIGS-B4GALT5-DKO+B3GALT4	PIGS-B4GALT5-B4GALT6-TKO+Vec	PIGS-B4GALT5-B4GALT6-TKO+B3GALT4
T5 mAb	1	0.1216	1	0.221	1	0.1843
Data 2	PIGS-UGCG-DKO+Vec	PIGS-UGCG-DKO+B3GALT4	PIGS-B4GALT5-DKO+Vec	PIGS-B4GALT5-DKO+B3GALT4	PIGS-B4GALT5-B4GALT6-TKO+Vec	PIGS-B4GALT5-B4GALT6-TKO+B3GALT4
T5 mAb	1	0.11272	1	0.244	1	0.1964
Figure 6e
Data 1	PIGS-B3GALT4-DKO+Vec	PIGS-B3GALT4-DKO+B3GALT4	PIGS-UGCG-DKO+Vec	PIGS-UGCG-DKO+B3GALT4	PIGS-B4GALT5-B4GALT6-TKO+Vec	PIGS-B4GALT5-B4GALT6-TKO+B3GALT4
T5 mAb	1	0.178	1	0.522	1	0.502
Data 2	PIGS-B3GALT4-DKO+Vec	PIGS-B3GALT4-DKO+B3GALT4	PIGS-UGCG-DKO+Vec	PIGS-UGCG-DKO+B3GALT4	PIGS-B4GALT5-B4GALT6-TKO+Vec	PIGS-B4GALT5-B4GALT6-TKO+B3GALT4
T5 mAb	1	0.308	1	0.674	1	0.841
Data 3	PIGS-B3GALT4-DKO+Vec	PIGS-B3GALT4-DKO+B3GALT4	PIGS-UGCG-DKO+Vec	PIGS-UGCG-DKO+B3GALT4	PIGS-B4GALT5-B4GALT6-TKO+Vec	PIGS-B4GALT5-B4GALT6-TKO+B3GALT4
T5 mAb	1	0.214	1	0.512	1	0.577
Data 4	PIGS-B3GALT4-DKO+Vec	PIGS-B3GALT4-DKO+B3GALT4	PIGS-UGCG-DKO+Vec	PIGS-UGCG-DKO+B3GALT4	PIGS-B4GALT5-B4GALT6-TKO+Vec	PIGS-B4GALT5-B4GALT6-TKO+B3GALT4
T5 mAb	1	0.0975	1	0.556	1	0.3

## Sheet: Figure 7
Figure 7a
Data 1	PIGS-KO	PIGS-SEL1L-DKO	PIGS-DERL2-DKO	PIGS-DERL1-DKO	PIGS-OS9-DKO (bulk)	PIGS-OS9-XTP3B-TKO (bulk)	PIGS-AMFR (gp78)-DKO
T5 mAb	68.8	574	4794	264	66.6	130	817
Data 2	PIGS-KO	PIGS-SEL1L-DKO	PIGS-DERL2-DKO	PIGS-DERL1-DKO	PIGS-OS9-DKO (bulk)	PIGS-OS9-XTP3B-TKO (bulk)	PIGS-AMFR (gp78)-DKO
T5 mAb	41.9	774	2092	177	52	126	1449
Data 3	PIGS-KO	PIGS-SEL1L-DKO	PIGS-DERL2-DKO	PIGS-DERL1-DKO	PIGS-OS9-DKO (bulk)	PIGS-OS9-XTP3B-TKO (bulk)	PIGS-AMFR (gp78)-DKO
T5 mAb	69.9	1293	4225	414	57.6	143	1565
Figure 7b
Data 1	PIGS-KO	PIGS-SLC35A2-DKO	PIGS-UBE2J1-DKO	PIGS-UBE2J1-SLC35A2-TKO
T5 mAb	0.034	0.839	0.77	7.08
Data 2	PIGS-KO	PIGS-SLC35A2-DKO	PIGS-UBE2J1-DKO	PIGS-UBE2J1-SLC35A2-TKO
T5 mAb	0.04	1.161	2.41	6.21
Figure 7d
Data 1	PIGS-UBE2J1-DKO+Vec	PIGS-UBE2J1-DKO+B3GALT4	PIGS-UBE2G2-DKO+Vec	PIGS-UBE2G2-DKO+B3GALT4	PIGS-SYVN1-DKO+Vec	PIGS-SYVN1-DKO+B3GALT4	PIGS-DERL2-DKO+Vec	PIGS-DERL2-DKO+B3GALT4
T5 mAb	0.975625	0.472826	0.780775	0.247485	1.01971	0.312171	0.882981	0.183163
Data 2	PIGS-UBE2J1-DKO+Vec	PIGS-UBE2J1-DKO+B3GALT4	PIGS-UBE2G2-DKO+Vec	PIGS-UBE2G2-DKO+B3GALT4	PIGS-SYVN1-DKO+Vec	PIGS-SYVN1-DKO+B3GALT4	PIGS-DERL2-DKO+Vec	PIGS-DERL2-DKO+B3GALT4
T5 mAb	0.938083	0.667971	0.691355	0.304672	0.842863	0.393911	1.12088	0.129186
Data 3	PIGS-UBE2J1-DKO+Vec	PIGS-UBE2J1-DKO+B3GALT4	PIGS-UBE2G2-DKO+Vec	PIGS-UBE2G2-DKO+B3GALT4	PIGS-SYVN1-DKO+Vec	PIGS-SYVN1-DKO+B3GALT4	PIGS-DERL2-DKO+Vec	PIGS-DERL2-DKO+B3GALT4
T5 mAb	1.08629	0.30543	1.52787	0.259069	1.13742	0.480592	0.996362	0.171592
Figure 7e
Data 1	PIGS-KO	PIGS-UBE2J1-DKO	PIGS-UBE2G2-DKO	PIGS-SYVN1-DKO	PIGS-DERL2-DKO
H5	0.833067	1.70366	2.01669	1.14127	1.92818
H6	0.53012	3.79542	4.95077	3.75466	2.47801
H7	1.08065	4.61925	5.46523	3.89081	3.17599
H7'	1.16244	3.67856	6.39855	4.95457	3.93987
H8	0.959318	6.43287	8.65306	2.32235	5.54619
Data 2	PIGS-KO	PIGS-UBE2J1-DKO	PIGS-UBE2G2-DKO	PIGS-SYVN1-DKO	PIGS-DERL2-DKO
H5	1.16693	1.99916	1.79499	0.854642	1.27238
H6	1.46988	8.13191	6.80784	5.46373	5.41514
H7	0.922349	7.35243	5.06609	3.26168	3.40511
H7'	0.837564	3.9225	1.67704	2.17503	1.72628
H8	1.04068	6.37058	6.05784	2.24052	4.52353

## Sheet: Figure S5
Figure S5b
Data 1	PIGS-B4GALT5-DKO+Vec	PIGS-B4GALT5-DKO+B4GALT5	PIGS-B4GALT5-DKO+D300A
T5 mAb	1	0.629	1.232
CTxB	0.468	1	0.468
Data 2	PIGS-B4GALT5-DKO+Vec	PIGS-B4GALT5-DKO+B4GALT5	PIGS-B4GALT5-DKO+D300A
T5 mAb	1	0.529	0.812
CTxB	0.518	1	0.648
Figure S5g
Data 1	PIGS-KO+DMSO	PIGS-KO+fumonisin B1	PIGS-KO+myriocin
CTxB	3350.7	1568.7	1459.7
Data 2	PIGS-KO+DMSO	PIGS-KO+fumonisin B1	PIGS-KO+myriocin
CTxB	3295.5	1533.5	1523.5
Data 3	PIGS-KO+DMSO	PIGS-KO+fumonisin B1	PIGS-KO+myriocin
CTxB	3629.3	1400.3	1406.3
Figure S5h
Data 1	PIGS-KO+DMSO	PIGS-KO+myriocin	PIGS-KO+fumonisin B1	PIGS-B3GALT4-DKO+DMSO	PIGS-B3GALT4-DKO+myriocin	PIGS-B3GALT4-DKO+fumonisin B1	PIGS-UGCG-DKO+DMSO	PIGS-UGCG-DKO+myriocin	PIGS-UGCG-DKO+fumonisin B1	PIGS-B4GALT5-B4GALT6-TKO+DMSO	PIGS-B4GALT5-B4GALT6-TKO+myriocin	PIGS-B4GALT5-B4GALT6-TKO+fumonisin B1
T5 mAb	0.00419097	0.0262767	0.0339269	0.950285	1.89558	1.50975	0.715059	1.2366	0.881367	0.304127	0.401161	0.840471
Data 2	PIGS-KO+DMSO	PIGS-KO+myriocin	PIGS-KO+fumonisin B1	PIGS-B3GALT4-DKO+DMSO	PIGS-B3GALT4-DKO+myriocin	PIGS-B3GALT4-DKO+fumonisin B1	PIGS-UGCG-DKO+DMSO	PIGS-UGCG-DKO+myriocin	PIGS-UGCG-DKO+fumonisin B1	PIGS-B4GALT5-B4GALT6-TKO+DMSO	PIGS-B4GALT5-B4GALT6-TKO+myriocin	PIGS-B4GALT5-B4GALT6-TKO+fumonisin B1
T5 mAb	0.00552143	0.0288046	0.061401	0.785507	1.78828	0.931193	0.676608	1.26867	0.969311	0.447551	0.417643	1.16068
Data 3	PIGS-KO+DMSO	PIGS-KO+myriocin	PIGS-KO+fumonisin B1	PIGS-B3GALT4-DKO+DMSO	PIGS-B3GALT4-DKO+myriocin	PIGS-B3GALT4-DKO+fumonisin B1	PIGS-UGCG-DKO+DMSO	PIGS-UGCG-DKO+myriocin	PIGS-UGCG-DKO+fumonisin B1	PIGS-B4GALT5-B4GALT6-TKO+DMSO	PIGS-B4GALT5-B4GALT6-TKO+myriocin	PIGS-B4GALT5-B4GALT6-TKO+fumonisin B1
T5 mAb	0.00851498	0.103643	0.215402	1.26421	3.19538	2.74701	1.05133	1.95073	3.23529	0.537805	0.899355	1.25958

## Sheet: Figure S6
Figure S6a
	PIGS-UGCG-DKO+Vec	PIGS-UGCG-DKO+UGCG	PIGS-UGCG-DKO+D144A	PIGS-B4GALT5-B4GALT6-TKO+Vec	PIGS-B4GALT5-B4GALT6-TKO+B4GALT5	PIGS-B4GALT5-B4GALT6-TKO+D300A
Data 1	1	0.819	1.023	1	0.992063	0.984127
Data 2	1	0.864	1.043	1	0.908832	0.980057
Data 3	1	0.839409	0.969458	1	0.946886	0.934066
Figure S6b
Data 1	PIGS-KO	PIGS-B3GALT4-DKO	PIGS-UGCG-DKO+Vec	PIGS-UGCG-DKO+UGCG	PIGS-B4GALT5-B4GALT6-TKO+Vec	PIGS-B4GALT5-B4GALT6-TKO+B4GALT5
	1	0	0.566217	0.692215	0.494974	0.593262
Data 2	PIGS-KO	PIGS-B3GALT4-DKO	PIGS-UGCG-DKO+Vec	PIGS-UGCG-DKO+UGCG	PIGS-B4GALT5-B4GALT6-TKO+Vec	PIGS-B4GALT5-B4GALT6-TKO+B4GALT5
	1	0	0.723166	0.966047	1.04931	1.54967

## Sheet: Figure S8
Figure S8c
Data 1	PIGS-KO+Vec	PIGS-KO+CD59	PIGS-KO+CD59-del-C	PIGS-KO+PrP	PIGS-KO+PrP-del-C	PIGS-UBE2J1-DKO+Vec	PIGS-UBE2J1-DKO+CD59	PIGS-UBE2J1-DKO+CD59-del-C	PIGS-UBE2J1-DKO+PrP	PIGS-UBE2J1-DKO+PrP-del-C
T5 mAb	218.4	153.4	123.4	253.4	134.4	4185.4	3271.4	2760.4	2840.4	2968.4
Data 2	PIGS-KO+Vec	PIGS-KO+CD59	PIGS-KO+CD59-del-C	PIGS-KO+PrP	PIGS-KO+PrP-del-C	PIGS-UBE2J1-DKO+Vec	PIGS-UBE2J1-DKO+CD59	PIGS-UBE2J1-DKO+CD59-del-C	PIGS-UBE2J1-DKO+PrP	PIGS-UBE2J1-DKO+PrP-del-C
T5 mAb	93.7	103.7	99.7	174.7	107.7	3222.3	1868.7	2177.3	2661.3	2472.3
Figure S8d
Data 1	PIGS-KO+Vec	PIGS-KO+PrP	PIGS-KO+PrP-del-C
T5 mAb	2180.3	2423.3	2069.3
Data 2	PIGS-KO+Vec	PIGS-KO+PrP	PIGS-KO+PrP-del-C
T5 mAb	1860.5	1959.5	1547.5
